# Supplementary material for: Single-cell trajectory analysis of human homogenous neurons carrying a rare RELN variant
Source: Transl Psychiatry. 2018 Jul 19;8:129. doi: 10.1038/s41398-018-0177-8 (PMC6052151; doi:10.1038/s41398-018-0177-8)
Supplement: Supplementary file 4 — Supplementary Table 1 [file 41398_2018_177_MOESM4_ESM.xlsx]

## Sheet: iPSC_CON_RELN_CNV
Supplementary Table 1
Sample	Event	Cytoband	% of CNV Overlap	Probe Median	Probes	Min Size	Min Region	Count of Gene Symbols
CON1	CN Loss	q24.23	0	-1.01492	3	7774	chr8:139,825,005-139,832,778	1
CON2	CN Loss	q31.23	0	-1.0344	4	15239	chr4:149,251,156-149,266,394	1
CON2	CN Loss	q21	0.106597	-0.938608	3	11094	chr6:107,226,195-107,237,288	0
CON2	CN Loss	q23	0	-0.822574	3	12218	chr15:67,874,982-67,887,199	0
CON2	CN Loss	p13.2	5.97346	-0.78947	4	14552	chr19:12,027,913-12,042,464	1
CON2	CN Loss	q26.3	2.64691	-0.724124	3	16255	chr10:130,715,913-130,732,167	0
CON2	CN Loss	q31.32	0	-0.722818	5	22153	chr7:123,551,500-123,573,652	0
CON2	CN Loss	p15.32 - p15.31	0	-0.702626	4	64912	chr5:6,009,001-6,073,912	0
CON2	CN Loss	q23	2.0156	-0.693198	3	16185	chr18:72,476,415-72,492,599	1
CON2	CN Loss	q24.3	0	-0.669091	4	11173	chr14:77,876,029-77,887,201	1
CON2	CN Loss	q26.2	0	-0.65777	3	12027	chr10:128,293,931-128,305,957	1
CON2	CN Loss	q22.12	0	-0.649657	3	10411	chr21:34,840,441-34,850,851	1
CON2	CN Loss	q13.31	0	-0.615663	5	15847	chr22:46,231,916-46,247,762	1
CON2	CN Gain	q14.2	0	0.523235	6	28067	chr5:82,454,110-82,482,176	1
CON2	CN Gain	q26.2	0	0.598707	5	47506	chr3:169,460,860-169,508,365	1
CON2	CN Gain	q14.2	0	0.694118	4	16399	chr5:81,556,322-81,572,720	1
CON2	CN Gain	q21.31	0	0.714083	3	12721	chr18:52,540,989-52,553,709	1
CON2	CN Gain	q11.21	1.27723	1.00734	251	1239533	chr20:29,368,306-30,607,838	34
CON3	CN Loss	q21.3	0	-0.798699	6	46995	chr21:26,110,506-26,157,500	0
CON3	CN Loss	q24.1	0	-0.763686	5	28351	chr16:84,867,489-84,895,839	2
CON3	CN Loss	p16.3	0	-0.73948	3	11191	chr4:1,188,402-1,199,592	4
CON3	CN Loss	q13.31	23.1998	-0.716405	4	13090	chr22:46,904,472-46,917,561	0
CON3	CN Loss	q37.3	0	-0.67099	4	11332	chr2:238,918,106-238,929,437	1
CON3	CN Loss	p23.3	0	-0.654393	4	16307	chr8:1,852,406-1,868,712	1
CON3	CN Loss	q13.33	0	-0.64519	6	13519	chr20:58,321,195-58,334,713	1
CON3	CN Loss	p36.23	0	-0.64487	6	23834	chr1:7,454,588-7,478,421	1
CON3	CN Loss	q14.3	0	-0.640774	5	27080	chr6:85,522,127-85,549,206	1
CON3	CN Loss	q12	0	-0.629349	6	20058	chr19:35,701,142-35,721,199	1
CON3	CN Loss	q21.2 - q21.3	1.87931	-0.612049	7	39856	chr3:127,693,123-127,732,978	3
CON3	CN Loss	p13.3	2.34664	-0.605439	5	25730	chr1:110,670,595-110,696,324	2
CON3	CN Loss	q12.2	2.44932	-0.600203	5	71871	chr16:53,611,788-53,683,658	0
CON3	CN Gain	p31.3	0	0.508202	9	44093	chr1:61,195,268-61,239,360	1
CON3	CN Gain	p12.1	7.51904	0.512463	6	30592	chr6:54,089,011-54,119,602	1
CON3	CN Gain	p15.4	44.0223	0.525239	12	56122	chr11:7,774,067-7,830,188	4
CON3	CN Gain	p31.3	0	0.532216	11	58803	chr1:63,388,397-63,447,199	1
CON3	CN Gain	q28.3	0	0.535602	8	39677	chr4:139,354,016-139,393,692	1
CON3	CN Gain	q22.33	0	0.549951	6	23688	chr6:129,630,763-129,654,450	1
CON3	CN Gain	q14.3	0	0.551263	6	24711	chr5:90,005,883-90,030,593	1
CON3	CN Gain	q21.2	0	0.55321	9	32958	chr3:126,472,989-126,505,946	1
CON3	CN Gain	p22.1	0	0.553506	6	29031	chr2:38,943,977-38,973,007	2
CON3	CN Gain	q23.33	0	0.55364	5	19895	chr10:94,729,284-94,749,178	1
CON3	CN Gain	p13	0	0.559509	9	34784	chr11:31,740,107-31,774,890	2
CON3	CN Gain	p21.31	0	0.559669	5	24726	chr6:35,311,212-35,335,937	2
CON3	CN Gain	p12	0	0.562775	9	31989	chr2:77,019,673-77,051,661	1
CON3	CN Gain	q26	0	0.565184	6	22892	chr4:114,190,292-114,213,183	1
CON3	CN Gain	q21.31 - q21.32	0	0.571604	8	31776	chr12:85,102,455-85,134,230	1
CON3	CN Gain	q31.31	0	0.574312	9	43315	chr7:120,036,540-120,079,854	1
CON3	CN Gain	p14.3	0	0.580082	4	14066	chr3:56,746,373-56,760,438	1
CON3	CN Gain	p21	0	0.582201	8	39363	chr2:43,550,031-43,589,393	1
CON3	CN Gain	p22.3	0	0.582603	8	29589	chr3:33,585,302-33,614,890	1
CON3	CN Gain	p15.3	2.25582	0.592735	7	28418	chr7:20,837,439-20,865,856	1
CON3	CN Gain	q13.12	7.26222	0.612561	6	26674	chr3:108,089,590-108,116,263	0
CON3	CN Gain	p21.2	0	0.626316	4	14349	chr6:37,973,573-37,987,921	1
CON3	CN Gain	q13.3	0	0.63678	5	22938	chr4:73,137,795-73,160,732	1
CON3	CN Gain	q15.1	0	0.638617	4	14232	chr15:37,936,650-37,950,881	1
CON3	CN Gain	q32.3	0	0.652428	4	11525	chr2:192,591,626-192,603,150	1
CON3	CN Gain	q13.2	0	0.661298	4	15937	chr12:55,098,063-55,113,999	1
CON3	CN Gain	p12.2	0	0.713489	4	14601	chr6:52,190,246-52,204,846	0
CON3	CN Gain	q13.3	38.2404	0.721067	4	13475	chr13:37,955,475-37,968,949	0
CON3	CN Gain	q13.31	0	0.723782	4	19575	chr3:115,940,891-115,960,465	2
CON3	CN Gain	q32.1	0	0.726967	7	26341	chr7:126,964,615-126,990,955	0
CON3	CN Gain	q21.11	0	0.788726	5	15649	chr7:83,104,169-83,119,817	1
RELN1-1	CN Loss	q21.33	0	-4.66038	4	33754	chrX:98,130,756-98,164,509	0
RELN1-1	CN Loss	q22.12	0	-0.824087	3	10411	chr21:34,840,441-34,850,851	1
RELN1-1	CN Loss	q22.1	0	-0.814852	3	8012	chr2:137,385,092-137,393,103	1
RELN1-1	CN Loss	q16.1	0	-0.751441	3	9297	chr6:97,390,079-97,399,375	1
RELN1-1	CN Loss	q26.2	0	-0.731052	4	10887	chr10:129,708,611-129,719,497	1
RELN1-1	CN Loss	q21	11.9273	-0.713379	5	23088	chr16:58,940,961-58,964,048	1
RELN1-1	CN Loss	q27	0	-0.689396	4	18591	chr6:165,449,033-165,467,623	0
RELN1-1	CN Loss	p23.3	15.4275	-0.657723	4	25042	chr8:1,411,317-1,436,358	1
RELN1-1	CN Loss	p21.1	38.1552	-0.637446	3	18706	chrX:36,341,199-36,359,904	1
RELN1-1	CN Loss	q37.3	0	-0.635988	7	47868	chr2:239,068,916-239,116,783	1
RELN1-1	CN Loss	p21	0	-0.611298	5	20188	chr2:45,939,055-45,959,242	1
RELN1-1	CN Loss	q22.1	0	-0.60577	4	19271	chr7:102,919,618-102,938,888	2
RELN1-1	CN Loss	q23.2	4.95596	-0.602904	5	20745	chr10:88,093,014-88,113,758	1
RELN1-1	CN Loss	q13.31	0	-0.601504	4	12763	chr22:46,235,000-46,247,762	1
RELN1-1	CN Gain	q13.3	0	0.503531	7	28162	chr8:73,718,194-73,746,355	1
RELN1-1	CN Gain	q13.33	0	0.504083	6	24387	chr19:55,646,305-55,670,691	3
RELN1-1	CN Gain	q21.31	4.28942	0.508112	6	94208	chr12:83,549,412-83,643,619	1
RELN1-1	CN Gain	p31.3	0	0.519316	9	44093	chr1:61,195,268-61,239,360	1
RELN1-1	CN Gain	p11.2	0	0.521883	6	21367	chr11:46,293,194-46,314,560	2
RELN1-1	CN Gain	q12.2	0	0.525158	4	12236	chr11:60,998,546-61,010,781	1
RELN1-1	CN Gain	p14.2	0	0.53887	5	19112	chr3:61,801,830-61,820,941	1
RELN1-1	CN Gain	p22.3	0	0.540473	8	29589	chr3:33,585,302-33,614,890	1
RELN1-1	CN Gain	q26.2	0	0.554035	6	27570	chrX:132,544,751-132,572,320	1
RELN1-1	CN Gain	q23.2	0	0.555454	10	88384	chr6:131,726,401-131,814,784	0
RELN1-1	CN Gain	q32.1	0	0.564764	7	27200	chr2:189,003,450-189,030,649	1
RELN1-1	CN Gain	p12	22.2057	0.570423	7	78316	chr2:77,703,789-77,782,104	0
RELN1-1	CN Gain	q32.1	0	0.584889	7	26341	chr7:126,964,615-126,990,955	0
RELN1-1	CN Gain	q12.1	0	0.618542	4	15864	chr16:51,036,900-51,052,763	1
RELN1-1	CN Gain	q15.1	0	0.667453	4	14232	chr15:37,936,650-37,950,881	1
RELN1-1	CN Gain	p13.12	36.876	0.684039	4	50915	chr19:14,258,692-14,309,606	2
RELN1-1	CN Gain	p22.11	0	0.705523	4	10012	chrX:24,433,333-24,443,344	1
RELN1-1	CN Gain	q24.3	0	0.738841	4	9545	chr2:166,127,760-166,137,304	1
RELN1-1	CN Gain	p12	0	0.764382	3	12877	chr1:119,740,966-119,753,842	0
RELN1-1	CN Gain	q14.2	0	0.764472	4	16399	chr5:81,556,322-81,572,720	1
RELN1-1	CN Gain	p13.11	0	0.793894	5	16309	chr19:18,373,801-18,390,109	1
RELN1-2	CN Loss	q21.33	0	-5.61754	4	33754	chrX:98,130,756-98,164,509	0
RELN1-2	CN Loss	q22.1	0	-0.859832	4	19271	chr7:102,919,618-102,938,888	2
RELN1-2	CN Gain	p13.11	0	0.595104	5	16158	chr19:18,155,536-18,171,693	2
RELN1-3	CN Loss	q21.33	0	-5.03406	4	33754	chrX:98,130,756-98,164,509	0
RELN1-3	CN Loss	q22.1	0	-0.94475	4	19271	chr7:102,919,618-102,938,888	2
RELN1-3	CN Loss	q21.3	0	-0.895158	16	170041	chr21:28,846,339-29,016,379	0
RELN1-3	CN Loss	q24.23	0	-0.60759	4	11627	chr8:139,324,102-139,335,728	1
RELN1-3	CN Gain	q11.2	44.0568	0.51006	4	10594	chr17:26,602,264-26,612,857	1
RELN1-3	CN Gain	p13.11	0	0.560854	5	16158	chr19:18,155,536-18,171,693	2
RELN2	CN Loss	q21.1	29.3042	-1.16552	3	14505	chr21:18,235,050-18,249,554	1
RELN2	CN Loss	q22.1	0	-0.891097	3	11286	chr7:102,919,618-102,930,903	2
RELN2	CN Loss	q21.33	0	-0.84921	4	33754	chrX:98,130,756-98,164,509	0
RELN2	CN Loss	q31.32	0	-0.787135	5	22153	chr7:123,551,500-123,573,652	0
RELN2	CN Loss	q14.1	0	-0.760371	3	9841	chr2:115,571,363-115,581,203	1
RELN2	CN Loss	p14	0	-0.754699	4	12753	chr4:40,216,771-40,229,523	1
RELN2	CN Loss	p25.3	0	-0.742163	4	12104	chr2:1,877,355-1,889,458	1
RELN2	CN Loss	q23.1	34.0012	-0.716132	3	18063	chr16:77,803,469-77,821,531	1
RELN2	CN Loss	p14	0	-0.668989	3	9584	chr4:35,862,080-35,871,663	1
RELN2	CN Loss	q21.1	0	-0.626117	3	7203	chrX:79,162,205-79,169,407	1
RELN2	CN Loss	p14	27.5558	-0.62359	4	12976	chr10:8,136,927-8,149,902	2
RELN2	CN Loss	q14.3	0	-0.613932	5	18394	chr2:127,135,076-127,153,469	1
RELN2	CN Loss	p14	0	-0.607243	4	23809	chr4:36,031,002-36,054,810	0
RELN2	CN Loss	q26.2	0	-0.604284	4	22585	chr10:129,949,578-129,972,162	1
RELN2	CN Gain	q21.2	0	0.529464	9	32958	chr3:126,472,989-126,505,946	1
RELN2	CN Gain	p22.3	0	0.549191	8	29589	chr3:33,585,302-33,614,890	1
RELN2	CN Gain	q26.2	0	0.574517	5	47506	chr3:169,460,860-169,508,365	1
RELN2	CN Gain	q22.2	0	0.635593	4	12540	chr4:94,378,674-94,391,213	1
RELN2	CN Gain	p22.11	0	0.659945	4	10012	chrX:24,433,333-24,443,344	1
RELN2	CN Gain	q14.2	0	0.669753	4	16399	chr5:81,556,322-81,572,720	1
RELN2	CN Gain	q12.1	0	0.681004	3	10772	chr16:51,036,900-51,047,671	1
