# Supplementary material for: Single-cell trajectory analysis of human homogenous neurons carrying a rare RELN variant
Source: Transl Psychiatry. 2018 Jul 19;8:129. doi: 10.1038/s41398-018-0177-8 (PMC6052151; doi:10.1038/s41398-018-0177-8)
Supplement: Supplementary file 6 — Supplementary Table 3 [file 41398_2018_177_MOESM6_ESM.xlsx]

## Sheet: Sheet1
Supplementary Table 3
common alteration in isogenic CON2
ProbeName	p (Corr) ( Moderated T-Test [isogenic NC779 homo] Vs [NC779] P <= 0.05 FC >=2.0 )	p ( Moderated T-Test [isogenic NC779 homo] Vs [NC779] P <= 0.05 FC >=2.0 )	FC (abs) ( Moderated T-Test [isogenic NC779 homo] Vs [NC779] P <= 0.05 FC >=2.0 )	Regulation ( Moderated T-Test [isogenic NC779 homo] Vs [NC779] P <= 0.05 FC >=2.0 )	p (Corr) ( Moderated T-Test [isogenic NC779 hetero] Vs [NC779] P <= 0.05 FC >=2.0 )	p ( Moderated T-Test [isogenic NC779 hetero] Vs [NC779] P <= 0.05 FC >=2.0 )	FC (abs) ( Moderated T-Test [isogenic NC779 hetero] Vs [NC779] P <= 0.05 FC >=2.0 )	Regulation ( Moderated T-Test [isogenic NC779 hetero] Vs [NC779] P <= 0.05 FC >=2.0 )	IgCON2(+/-)#1	IgCON2(+/-)#2	IgCON2(+/-)#3	IgCON2(-/-)#1	IgCON2(-/-)#3	IgCON2(-/-)#4	CON2#2	CON2#1	CON2#3	GeneSymbol	Description	Sequence	Chromosome Number_Avadis_	Chromosome End Index_Avadis_	Chromosome Start Index_Avadis_	Chromosome Strand_Avadis_	ControlType	Cytoband	EnsemblID	EntrezGeneID	GenbankAccession	GeneName	GenomicCoordinates	Go	RefSeqAccession	TIGRID	UniGeneID
A_33_P3788124	0.0129409	0.000140083	5.60734	up	0.0251472	0.00115076	3.58655	up	0.838767	0.792573	1.02951	1.39041	1.5416	1.663	-0.573052	-0.534722	-1.75917	PWRN1	Homo sapiens Prader-Willi region non-protein coding RNA 1 (PWRN1), long non-coding RNA [NR_026646]	CTTTTGAGCCACTAAGCTACATGGTAATAGGCTATGCTTCAATAAACAATAATACACTTG	chr15	24832919	24832860	+	FALSE	hs|15q11.2	ENST00000562501	791114	NR_026646	Prader-Willi region non-protein coding RNA 1	chr15:24832860-24832919		NR_026646	NP1154364	Hs.720900
A_21_P0001890	0.0121942	9.53142e-05	3.2383	down	0.0203004	0.000561877	2.93017	down	-0.618311	-1.13036	-0.364032	-0.654334	-1.02429	-0.866844	0.72325	0.771391	1.04561	LINC01102	long intergenic non-protein coding RNA 1102 [Source:HGNC Symbol;Acc:HGNC:27165] [ENST00000414442]	TCATTTGGTAAATATGCCACAGCCTCACATAAGGAAGAGGAAAATGGCAGTGTGGGCCAT	chr2	105052528	105052469	+	FALSE	hs|2q12.1	ENST00000414442	150568		long intergenic non-protein coding RNA 1102	chr2:105052469-105052528			THC2635041
A_21_P0000880	0.0130582	0.00016197	3.45218	up	0.0268883	0.0013729	2.92487	up	0.185787	0.594337	-0.345852	0.110359	0.455848	0.585476	-1.08069	-1.42646	-1.70369	SPAG5-AS1	Homo sapiens SPAG5 antisense RNA 1 (SPAG5-AS1), long non-coding RNA [NR_040012]	CCTATAAAGACAGATTTTGCCCCATCTACTATAATAAACCTTTCTCAGAAGTCTACTAGA	chr17	26944395	26944336	+	FALSE	hs|17q11.2		100506436	NR_040012	SPAG5 antisense RNA 1	chr17:26944336-26944395		NR_040012	THC2617138	Hs.743630
A_33_P3306973	0.0257081	0.00203467	2.67076	up	0.0363593	0.00308589	2.37265	up	0.652728	0.73541	0.545487	0.570982	1.13303	0.741859	-0.103372	-0.629748	-1.07275		MPP8_HUMAN (Q99549) M-phase phosphoprotein 8, partial (48%) [THC2494281]	TGATTCCCTGAAGCCACAAACCTGTATTTTCCGGTTTTCAAATAAATATACAGTGTCAAA	chr12	7590340	7590281	-	FALSE	hs|12p13.31					chr12:007590340-007590281			THC2494281
A_33_P3357431	0.0462855	0.00747161	3.60476	down	0.0405622	0.00399617	4.36226	down	-0.615811	-0.544921	-0.313184	-0.393698	-0.309654	0.0549517	2.89568	0.783612	1.22202	LOC100128310	Homo sapiens cDNA FLJ40547 fis, clone THYMU2001819. [AK097866]	TTCCATCCCCAGCCTGACAGCATGAACAGTGAAGTCCAAGATAGAGCCAGCTGTCGCTGG	chr20	60293941	60293882	-	FALSE	hs|20q13.33		100128310	AK097866	uncharacterized LOC100128310	chr20:60293941-60293882			THC2485702	Hs.683806
A_21_P0010346	0.0242582	0.00168933	2.67285	down	0.0185001	0.000291689	3.85813	down	-1.02016	-0.636474	-0.997861	-0.157187	-0.529868	-0.378879	0.492456	1.42225	1.2745		BX089791 Soares_NFL_T_GBC_S1 Homo sapiens cDNA clone IMAGp998E065206 ; IMAGE:2110829, mRNA sequence [BX089791]	ATTCTCCTCGTGGGAGCAAGAAGATGAAGTGGAGAGGAAGGTTTGAGTCCTTTCTCTCTA	chr22	25609345	25609286	+	FALSE	hs|22q11.23	ENST00000454253				chr22:25609286-25609345			THC2694006	Hs.738343
A_32_P231086	0.0289065	0.00272223	2.82707	up	0.0423726	0.00435994	2.60049	up	0.681516	0.897942	0.821255	0.816861	1.14791	0.79753	-0.682994	0.110809	-1.16345	GOLGA6L9	Homo sapiens golgin A6 family-like 9 (GOLGA6L9), transcript variant 1, mRNA [NM_198181]	ATAAATGACTAGGAATGACCTTCAGATAGCGTTTAGCAACTGTAACCAATCTGACAATAA	chr15	83106995	83106936	+	FALSE	hs|15q25.2	ENST00000619556	440295	NM_198181	golgin A6 family-like 9	chr15:83106936-83106995		NM_198181	THC2470883	Hs.498322
A_24_P401090	0.0266387	0.00229105	6.13065	down	0.0242081	0.000986315	6.46859	down	-1.45576	-2.53663	-1.0275	-0.373887	-2.18921	-2.22455	0.13262	1.24607	1.68178			TTTTCTACAGCTTTTGATAATCAAGTTACAATCAAGGTCTATGAAGGTAAACAACCCCTG	chr1	39176015	39175954	+	FALSE	hs|1p34.3	ENST00000442006				chr1:39175954-39176015
A_33_P3238290	0.0368447	0.00480818	2.21666	up	0.0336959	0.00261666	2.44677	up	0.543168	1.04745	0.892262	0.416175	0.677546	0.96169	-0.611703	-0.796792	0.0187471	FAM65C	Homo sapiens family with sequence similarity 65, member C (FAM65C), transcript variant 2, mRNA [NM_001290268]	GCATTGGAGAACTTTAACTTGAACATTCTCATCGATACTTCCTGGACATATTTTGTGTTT	chr20	49202794	49202735	-	FALSE	hs|20q13.13	ENST00000045083	140876	NM_001290268	family with sequence similarity 65, member C	chr20:49202794-49202735		NM_001290268	THC2611405	Hs.372578
A_21_P0011975	0.0134668	0.000191227	3.0162	up	0.0184875	0.00026062	2.52473	up	1.20518	1.41484	1.30046	1.35211	1.90251	1.43567	0.0123816	-0.0123816	-0.0879059	LOC101929378	Homo sapiens uncharacterized LOC101929378 (LOC101929378), transcript variant 1, long non-coding RNA [NR_110250]	AGAGATTATTGGAATGCCTCTTGGATCAGGTATCTTTGGTGATCATTCCACCTAGTTAAG	chr2	156878348	156878289	-	FALSE	hs|2q24.1	ENST00000448255	101929378	NR_110250	uncharacterized LOC101929378	chr2:156878348-156878289		NR_110250	THC2664700	Hs.171192
A_23_P108492	0.0144384	0.000256117	3.85413	down	0.029744	0.00197038	2.72139	down	-0.678303	-0.8559	-0.174637	-0.681984	-1.21873	-1.3143	0.383367	1.19726	1.04356	MARS2	Homo sapiens methionyl-tRNA synthetase 2, mitochondrial (MARS2), mRNA [NM_138395]	CAGGAAAGTTATACTTGTATTTTCTTAAGTGTGGAATCAAATGAGCACATAAGCTGTGTC	chr2	198572034	198571975	+	FALSE	hs|2q33.1	ENST00000282276	92935	NM_138395	methionyl-tRNA synthetase 2, mitochondrial	chr2:198571975-198572034	GO:0010467|GO:0006431|GO:0005759|GO:0004825|GO:0005524|GO:0006418|GO:0005829	NM_138395	THC2471280	Hs.744330
A_21_P0000536	0.0300567	0.00300538	2.15468	down	0.0302878	0.00206289	2.36028	down	-1.27385	-0.900092	-0.532509	-0.640873	-0.525623	-1.14551	0.531886	0.132261	0.346279	ZNRF2	Homo sapiens zinc and ring finger 2, E3 ubiquitin protein ligase (ZNRF2), mRNA [NM_147128]	TTTCCTCTTTCTCCGTTAATAACGGCTGGGTGGCTGGGGGAGGAGGGAAGGTGGCTCCGG	chr7	30324492	30324433	+	FALSE	hs|7p14.3	ENST00000323037	223082	NM_147128	zinc and ring finger 2, E3 ubiquitin protein ligase	chr7:30324433-30324492	GO:0042734|GO:0005737|GO:0030054|GO:0016567|GO:0005886|GO:0016874|GO:0008270|GO:0005765|GO:0030659|GO:0010008	NM_147128	THC2537837	Hs.263912
A_33_P3265394	0.0214224	0.00125058	2.52133	down	0.0343334	0.00271214	2.67129	down	-0.847724	-0.787983	-0.0228057	-0.277107	-0.659797	-0.471551	0.567124	0.738259	1.28871	WDR74	WD repeat domain 74 [Source:HGNC Symbol;Acc:HGNC:25529] [ENST00000538098]	AAACAAGCATGGAAGCTTTACTGTTTCGGCTCTTCAAACTTCCAGCAACTACACTGCGCT	chr11	62607176	62607117	-	FALSE	hs|11q12.3	ENST00000538098	54663	XM_005274055	WD repeat domain 74	chr11:62607176-62607117	GO:0008150|GO:0003674|GO:0016070|GO:0005730|GO:0001825|GO:0005634	XM_005274055	THC2498258	Hs.654620
A_21_P0008862	0.0257869	0.00206358	2.19792	up	0.0229664	0.000870933	2.45427	up	1.55137	1.67632	1.63107	1.46794	1.59317	1.3202	0.668307	0.257072	0.0475044	LOC101929560	PREDICTED: Homo sapiens uncharacterized LOC101929560 (LOC101929560), transcript variant X3, ncRNA [XR_424652]	TCCTTCCTGTAGTGCTGTCTCTGCTTTTTGCATCTTGCCCAGTATATTATGACACAAATA	chr15	80637280	80637221	-	FALSE	hs|15q25.1	ENST00000559267	101929560	XR_424652	uncharacterized LOC101929560	chr15:80637280-80637221		XR_424652	THC2654585
A_33_P3242416	0.0228722	0.00145181	2.2408	down	0.018729	0.00033624	2.5676	down	-1.27652	-1.24441	-0.950021	-0.980297	-1.23908	-0.662361	0.124373	0.168704	0.317226			GCAGGGACCTTCCTCCTGGCCCTGTGGCCGGCAGCCACGGGAGACCCCGGAGCAAGATGA	chr1	223738794	223738735	-	FALSE	hs|1q41					chr1:223738794-223738735
A_21_P0003243	0.0294218	0.00285335	2.12013	down	0.0242467	0.0010061	2.55509	down	-0.673302	-0.95751	-0.683168	-0.52608	-0.489078	-0.491162	0.262166	0.522499	0.961477	lnc-EPHA6-1	LNCipedia lincRNA (lnc-EPHA6-1), lincRNA [lnc-EPHA6-1:2]	GGGGTTAGTCCTTGCTGTATTATGCTTGGTTATAATTTTTCATCTTTCCCTTGCGGTACT	chr3	96336969	96336910	+	FALSE	hs|3q11.2				lnc-EPHA6-1:2	chr3:96336910-96336969			THC2496390
A_33_P3330872	0.0134668	0.000187292	2.93646	down	0.0363284	0.0030627	3.06435	down	-0.631436	-1.66405	-2.0223	-1.17956	-1.55107	-1.40263	-0.047545	0.289907	0.286605	MSL3	Homo sapiens male-specific lethal 3 homolog (Drosophila) (MSL3), transcript variant 1, mRNA [NM_078629]	GTATAAAAAGGTGACTTCGTCTAAATTTTTTCTTCCAATTAAGGAAAGTGCCACAAGCAC	chrX	11782051	11781992	+	FALSE	hs|Xp22.2	ENST00000380692	10943	NM_078629	male-specific lethal 3 homolog (Drosophila)	chrX:11781992-11782051	GO:0006355|GO:0003700|GO:0006366|GO:0043984|GO:0006325|GO:0072487|GO:0007275|GO:0005654|GO:0005634|GO:0035064|GO:0003677	NM_078629	THC2524781	Hs.655288
A_33_P3350452	0.0136641	0.000205527	3.46156	down	0.0344141	0.00273888	3.13702	down	-1.75078	-1.35528	-0.464904	-1.12861	-1.2553	-1.61315	0.56453	0.0630419	0.749636		ribosomal protein L15 pseudogene 20 [Source:HGNC Symbol;Acc:HGNC:36130] [ENST00000482912]	TATGTTATCTACGGGATTCGTATTCTCCGTGATGGCCGAAAATGCTCAGTTCCTAAGGGT	chr16	16025979	16025920	-	FALSE	hs|16p13.11	ENST00000482912				chr16:16025979-16025920
A_33_P3414242	0.0188305	0.000759819	2.38358	down	0.0388988	0.0036089	2.34604	down	-1.52596	-1.19319	-0.565414	-1.08256	-0.910625	-1.36009	-0.0329182	0.212449	0.226585	MOG	Homo sapiens myelin oligodendrocyte glycoprotein (MOG), transcript variant beta2, mRNA [NM_001008229]	GTGCTCCTCCTGCAGATCACTGTTGGCCTCATCTTCCTCTGCCTGCAGTACAGACTGAGA	chr6	29634041	29633982	+	FALSE	hs|6p22.1	ENST00000396704	4340	NM_001008229	myelin oligodendrocyte glycoprotein	chr6:29633982-29634041	GO:0005886|GO:0034126|GO:0016021|GO:0007417|GO:0007155	NM_001008229	NP1465457	Hs.141308
A_23_P17275	0.0186988	0.000747727	2.75433	up	0.0408992	0.00406475	2.21558	up	0.601706	-0.0452647	0.0452647	0.266717	0.854151	0.422878	-0.768239	-1.29923	-0.77388	DNAJC27	Homo sapiens DnaJ (Hsp40) homolog, subfamily C, member 27 (DNAJC27), transcript variant 1, mRNA [NM_016544]	CTGTGTAGATGAAAGTGAAGGACGTCTTTGGGCTGAAAGCAAAGGGTTCCTGTACTTTGA	chr2	25180014	25179955	-	FALSE	hs|2p23.3	ENST00000380809	51277	NM_016544	DnaJ (Hsp40) homolog, subfamily C, member 27	chr2:25180014-25179955	GO:0006184|GO:0005739|GO:0003924|GO:0005634|GO:0070374|GO:0032482|GO:0019003|GO:0005525|GO:0006886|GO:0071701|GO:0012505	NM_016544	NP661627	Hs.434993
A_33_P3378707	0.0319607	0.00350828	2.20076	down	0.0374357	0.00333038	2.29885	down	-1.34056	-1.1013	-0.613871	-1.3239	-0.85267	-0.690412	0.503924	-0.0710964	0.114187	LOC646214	Homo sapiens p21 protein (Cdc42/Rac)-activated kinase 2 pseudogene (LOC646214), non-coding RNA [NR_027053]	CTTTATTAAGAGAAACAATTATGTTTGGAATTCAGCATCTTTGGTTGGAACGCATTGGCT	chr15	21932782	21932723	-	FALSE	hs|15q11.2		646214		p21 protein (Cdc42/Rac)-activated kinase 2 pseudogene	chr15:21932782-21932723		NR_027053	THC2548065	Hs.510697
A_33_P3347040	0.0155149	0.000385484	5.18185	down	0.0154544	8.56771e-05	4.84431	down	-1.37633	-1.62296	-1.49298	-1.23417	-2.3514	-1.19824	0.886609	1.21552	0.234474	DPP9-AS1	Homo sapiens DPP9 antisense RNA 1 (DPP9-AS1), mRNA [NM_001242901]	AGGGTGGACCAAAGCACCCCCTCTTTTCCTGGGCTTCCCGAGAGTTGATAATTGAAAAAA	chr19	4685929	4685870	+	FALSE	hs|19p13.3		100131094	NM_001242901	DPP9 antisense RNA 1	chr19:4685870-4685929		NM_001242901	THC2483730	Hs.678135
A_33_P3259373	0.0314411	0.00332778	3.2948	up	0.0324826	0.00240492	2.94101	up	0.637528	0.516671	0.231676	0.589831	1.22836	0.0593193	-0.406347	-1.22788	-1.64883	PWAR1	Homo sapiens Prader Willi/Angelman region RNA 1 (PWAR1), long non-coding RNA [NR_022009]	GGTTACAGTCTACTTCTGTGTGTAGTCTCCAAACACTCAGAAACCTCAAAATTTAAAAAA	chr15	25383122	25383063	+	FALSE	hs|15q11.2		145624	NR_022009	Prader Willi/Angelman region RNA 1	chr15:25383063-25383122		NR_022009	THC2722906	Hs.612027
A_21_P0014803	0.0129409	0.000144129	3.42029	down	0.0246027	0.00107584	3.2135	down	-2.00133	-1.75884	-1.01948	-1.52678	-1.87673	-1.64607	0.443039	-0.201619	0.0313597		superoxide dismutase 1, soluble pseudogene 2 [Source:HGNC Symbol;Acc:HGNC:45135] [ENST00000563903]	TAATACACCAGGCTGTACCAGGGCAGTTCCTTACTTTAATCCTTTAACCAAAAACCACAG	chr16	51141690	51141631	+	FALSE	hs|16q12.1	ENST00000563903				chr16:51141631-51141690
A_24_P324314	0.0230874	0.00148974	2.29539	down	0.0383324	0.00349678	2.05033	down	-0.850621	-0.790248	-0.693441	-0.840626	-1.01617	-0.966161	-0.000984669	0.144299	0.629948	MXRA7	Homo sapiens matrix-remodelling associated 7 (MXRA7), transcript variant 2, mRNA [NM_001008529]	TGATGACCAAAGAGGAGCTGGAGGAGGAGCAGAGGATTGAGCTGACCTCTGACCTCACTT	chr17	74681187	74679984	-	FALSE	hs|17q25.1	ENST00000375036	439921	NM_001008529	matrix-remodelling associated 7	chr17:74681187-74679984	GO:0016021	NM_001008529	THC2526627	Hs.250723
A_33_P3278916	0.0151337	0.000307399	5.38446	up	0.019715	0.000490207	3.81105	up	0.871307	-0.113107	0.113107	0.179774	1.61146	0.575919	-1.46585	-1.42868	-2.02472	PHF20L1	PHD finger protein 20-like 1 [Source:HGNC Symbol;Acc:HGNC:24280] [ENST00000361997]	CATTGACCCATTGAGATACTTTTTTGATAAAGGTCTTATTCGGTTCTTTAACGATCTGGA	chr8	133831050	133830991	+	FALSE	hs|8q24.22	ENST00000361997	51105		PHD finger protein 20-like 1	chr8:133830991-133831050	GO:0005515|GO:0008270
A_24_P237757	0.0288253	0.00270924	3.4371	up	0.043828	0.00471354	3.27248	up	0.625581	0.746153	0.169684	0.419634	0.746224	0.587983	-0.222639	-1.65497	-1.71213	ZMYM2	zinc finger, MYM-type 2 [Source:HGNC Symbol;Acc:HGNC:12989] [ENST00000382881]	TGAGGTAAGCAGGAATGTAAATGGAGTTCAAGGCCTTAACATTTTTGAGCACTGCTACTA	chr13	20593814	20593755	+	FALSE	hs|13q12.11	ENST00000382881	7750	AL136621	zinc finger, MYM-type 2	chr13:20593755-20593814	GO:0008150|GO:0006355|GO:0016605|GO:0008270|GO:0006351|GO:0031624|GO:0005829		THC2496535
A_21_P0004645	0.0208624	0.00115565	2.42088	down	0.0212395	0.000653634	3.35149	down	-0.530194	-1.08908	-1.46309	-0.521109	-0.386523	-0.766922	0.406228	1.02277	0.723043	LOC100653005		CCACTGGAGGTGATTTGAAAAGGACGAGGACACCTGGGAACAAGGCAATGAAGGTGGCTA	chr6	33892445	33892386	+	FALSE	hs|6p21.31	ENST00000451317	100653005		uncharacterized LOC100653005	chr6:33892386-33892445			THC2675770
A_33_P3350748	0.0318114	0.00346535	2.9518	down	0.0273273	0.00150159	3.82239	down	-1.17114	-1.41652	-0.739791	-0.911203	-0.807378	-0.490242	-0.00632882	1.12631	1.35598	KRT7	Homo sapiens keratin 7, type II (KRT7), mRNA [NM_005556]	AAGAAGATTCCCACCCCTGCCTCCCATGCCTGGTCCCAAGACAGTGAGACAGTCTGGAAA	chr12	52642649	52642590	+	FALSE	hs|12q13.13	ENST00000331817	3855	NM_005556	keratin 7, type II	chr12:52642590-52642649	GO:0005882|GO:0005515|GO:0005737|GO:0005198|GO:0016032|GO:0005634|GO:0045095|GO:0070062	NM_005556	THC2465320	Hs.411501
A_33_P3370881	0.0327273	0.00370961	2.0712	down	0.0496941	0.00615852	2.23852	down	-1.50042	-1.04459	-0.599545	-0.77327	-1.14377	-0.891297	0.481154	-0.0800512	-0.0580323		PREDICTED: Homo sapiens Ets2 repressor factor-like (LOC390937), mRNA [XM_005259448]	CTGTTCACCTCCGAGACAGATAAATTGCGTCTGGACAGCCCTTTCCCATTCCTGGGCTCT	chr19	42413272	42413213	-	FALSE	hs|19q13.2	ENST00000597630		XM_005259448		chr19:42413272-42413213		XM_005259448	THC2650123	Hs.590950
A_24_P238250	0.0257869	0.00207693	12.6547	down	0.0328101	0.00247049	10.1252	down	-1.23274	-1.35864	-1.08582	-1.23186	-2.49833	-0.912169	0.16671	3.14217	3.03356	LGALS7	Homo sapiens lectin, galactoside-binding, soluble, 7 (LGALS7), mRNA [NM_002307]	GGTGGAGGTGGGCGGGGACGTGCAGCTGGACTCCGTGAGGATCTTCTGAGCAGAAGCCCA	chr19	39261714	39261655	-	FALSE	hs|19q13.2	ENST00000600304	3963	NM_002307	lectin, galactoside-binding, soluble, 7	chr19:39261714-39261655		NM_002307	THC2472093	Hs.702546
A_19_P00318189	0.0313618	0.00331292	2.45115	up	0.0465877	0.0054218	2.07886	up	0.658125	0.898337	0.873763	0.899282	1.47034	0.773602	-0.621677	0.202307	-0.317784	LOC401320	Homo sapiens uncharacterized LOC401320 (LOC401320), long non-coding RNA [NR_038889]	CAGGTCCTAAACTGTAGCTTGCAATGTGCCTGTTTCCAGAAACCAAGGTGAAAGTGCTTT	chr7	30601501	30601442	-	FALSE	hs|7p14.3		401320	NR_038889	uncharacterized LOC401320	chr7:30601501-30601442		NR_038889	THC2536252	Hs.561708
A_21_P0000061	0.0342177	0.00413999	3.10947	down	0.0363919	0.00310232	3.49742	down	-1.89802	-1.6084	-1.06009	-1.74254	-0.984305	-1.33079	-0.569273	0.53347	0.888162	CGREF1	Homo sapiens cell growth regulator with EF-hand domain 1 (CGREF1), transcript variant 5, mRNA [NM_001301324]	TTTTCCCCTCCTGCTGCCATACTCACCCTGGGAGAGGCTGAAGATGACGGAGGCATTGAA	chr2	27322471	27322412	-	FALSE	hs|2p23.3	ENST00000440612	10669	NM_001301324	cell growth regulator with EF-hand domain 1	chr2:27322471-27322412	GO:0030308|GO:0008285|GO:0005509|GO:0006950|GO:0007050|GO:0005576|GO:0007155	NM_001301324	THC2507042	Hs.159525
A_19_P00320842	0.0433498	0.00660409	2.03045	down	0.0399809	0.00384458	2.51434	down	-3.41421	-2.65671	-2.79616	-2.54139	-2.64083	-2.75972	-1.12645	-1.80886	-1.94123	C17orf51	Homo sapiens chromosome 17 open reading frame 51 (C17orf51), mRNA [NM_001113434]	TGGAGCTGCAGACAGAGGCTTTTGTGAGTGCGAGGCTTGCTCCTATCCCGGGAGCTTCTG	chr17	21434591	21434532	-	FALSE	hs|17p11.2	ENST00000391411	339263	NM_001113434	chromosome 17 open reading frame 51	chr17:21434591-21434532		NM_001113434	THC2514844	Hs.514016
A_33_P3223535	0.00859749	1.70299e-05	4.25591	down	0.0284775	0.00169043	2.65137	down	-1.58609	-1.4044	-0.682465	-1.77398	-1.95538	-1.99178	0.0536289	0.378575	0.115056		Homo sapiens cDNA: FLJ22659 fis, clone HSI07953. [AK026312]	TGTGATTTTGGGCCCAGGCAGGGACCCCTCTGGGCTCTGTTACTGGAGAAAAGGCAAATG	chr17	18997100	18997041	+	FALSE	hs|17p11.2	ENST00000399091		AK026312		chr17:18997041-18997100			THC2486205	Hs.677375
A_23_P307544	0.0138489	0.000227474	3.08963	down	0.0188613	0.000386869	2.6165	down	-1.35525	-1.48171	-1.37497	-1.88638	-1.38414	-1.6608	-0.262776	0.231365	-0.0176101	PLXNA2	Homo sapiens plexin A2 (PLXNA2), mRNA [NM_025179]	CCCCATGAATGAGGGATAAAGTTTCACTCTTGGTATTTTCTAACTAGTGCTAGGGAAAGT	chr1	208196333	208196274	-	FALSE	hs|1q32.2	ENST00000367033	5362	NM_025179	plexin A2	chr1:208196333-208196274	GO:0005515|GO:0030334|GO:0021935|GO:0005886|GO:0001756|GO:0060037|GO:0002116|GO:0005622|GO:0051642|GO:0017154|GO:0005887|GO:0007411|GO:0071526|GO:0021915|GO:0060174	NM_025179	THC2471189	Hs.497626
A_23_P211056	0.0134668	0.000191061	3.18881	up	0.0270585	0.00139977	2.35192	up	0.584858	0.147535	-0.0076642	0.723203	0.966104	0.352963	-0.871621	-0.914026	-1.19114	PAXBP1	Homo sapiens PAX3 and PAX7 binding protein 1 (PAXBP1), transcript variant 2, mRNA [NM_013329]	ACCTACCATTGTGGAAAAGGTGATTCTTCCTAAACTAACAGTGATAGCTGAAAATATGTG	chr21	34117925	34117206	-	FALSE	hs|21q22.11	ENST00000497873	94104	NM_013329	PAX3 and PAX7 binding protein 1	chr21:34117925-34117206	GO:0001078|GO:0007517|GO:0045944|GO:0031062|GO:0005634|GO:0014842|GO:0000122|GO:0000978|GO:2000288|GO:0006351|GO:0008134|GO:0005829	NM_013329	NP1175623	Hs.644004
A_33_P3364520	0.0124133	0.000113361	3.268	down	0.0132764	4.99396e-05	3.91353	down	-1.6095	-2.01547	-1.85904	-1.79751	-1.46508	-1.44123	0.133304	-0.0709982	0.359091	KRTAP6-1	Homo sapiens keratin associated protein 6-1 (KRTAP6-1), mRNA [NM_181602]	AACTACTATGGCACCCCTGGCTATGGGTTCTGTGGCTATGGAGGCCTGGGCTATGGCTAT	chr21	31986202	31986143	-	FALSE	hs|21q22.11	ENST00000329122	337966	NM_181602	keratin associated protein 6-1	chr21:31986202-31986143	GO:0005882|GO:0005829	NM_181602	THC2490807	Hs.553689
A_33_P3276159	0.0224054	0.00136213	2.83447	down	0.0188613	0.000370241	4.00222	down	-0.418779	-0.706967	-1.03485	-0.172518	-0.0607953	-0.434113	1.06348	0.902717	1.87561	LOC100996890	PREDICTED: Homo sapiens uncharacterized LOC100996890 (LOC100996890), mRNA [XM_003846754]	TGACATGAAGACCCAAACGCCACTTAGCAGGAGATCTGGGGTATGCAGAGGGGCAGAACG	chr15	32777396	32777337	+	FALSE	hs|15q13.3		100996890	XM_003846754	uncharacterized LOC100996890	chr15:32777337-32777396		XM_003846754	THC2731023
A_21_P0002284	0.0263282	0.00216656	2.18	down	0.0178387	0.000202004	3.19845	down	-1.18509	-0.799624	-1.129	-0.269012	-0.658407	-0.527145	0.960523	0.460862	0.497029	lnc-TSN-6	LNCipedia lincRNA (lnc-TSN-6), lincRNA [lnc-TSN-6:1]	GATGAGCACGGGGCCATCCAGGAAACAGTTGAAAATGTGGAATTGAATGTCATAAAGAAG	chr2	123229226	123224344	+	FALSE	hs|2q14.3				lnc-TSN-6:1	chr2:123224344-123229226
A_21_P0010313	0.0232747	0.00153448	12.6519	down	0.0260062	0.0012528	15.7402	down	-1.15988	-1.79862	-2.08789	-0.89934	-1.67107	-1.53066	0.340778	2.88436	3.65763	lnc-MX1-3	LNCipedia lincRNA (lnc-MX1-3), lincRNA [lnc-MX1-3:4]	ACTGGCCTACCGCAAAGACCCAGCCCAGAGGAACAAGGTGCCACTGTATGTCTGAAAAGG	chr21	43137462	43137403	+	FALSE	hs|21q22.3				lnc-MX1-3:4	chr21:43137403-43137462
A_23_P59888	0.0109372	5.67166e-05	5.55361	down	0.0185001	0.000313131	6.8046	down	-2.14329	-2.49544	-0.933199	-1.25518	-1.99804	-1.43946	0.462832	0.975284	1.28948	NACAP1	Homo sapiens nascent-polypeptide-associated complex alpha polypeptide pseudogene 1 (NACAP1), non-coding RNA [NR_002182]	GCTATTATGGAATTAACAATGTAACCATCTGAAAGCAACTTTTTTGGTGTCTCAGATGAG	chr8	102381814	102381755	+	FALSE	hs|8q22.3	ENST00000419462	83955	NR_002182	nascent-polypeptide-associated complex alpha polypeptide pseudogene 1	chr8:102381755-102381814		NR_002182	THC2490918	Hs.567608
A_33_P3258478	0.0133674	0.000179851	2.88859	down	0.039812	0.0038099	2.96658	down	-1.85813	-1.6431	-0.469951	-1.0678	-1.47245	-1.31562	0.339437	0.0935497	0.302236		killer cell immunoglobulin-like receptor, three domains, pseudogene 1 [Source:HGNC Symbol;Acc:HGNC:16343] [ENST00000611586]	ACTTAGGTTCCCTGCAGTGCCCAAGGTCAATGGAACCTTCCAGGCCAACTTTCCTCTGGG	chr19	55301669	55301610	+	FALSE	hs|19q13.42	ENST00000611586		AJ630586		chr19:55301610-55301669			THC2487187	Hs.690615
A_24_P203765	0.0487331	0.0081961	2.71358	down	0.0158147	9.97344e-05	5.36272	down	-1.27437	-0.910314	-1.26416	-0.311755	-0.724894	0.536111	0.628762	1.58029	1.611	SLC1A7	Homo sapiens solute carrier family 1 (glutamate transporter), member 7 (SLC1A7), transcript variant 2, mRNA [NM_001287596]	GCCGATGCCCTGTTGGACCTCATCCGGCAGAAAGAAGAAAGTTGGAGGAACGGACCAAAG	chr1	53580455	53574273	-	FALSE	hs|1p32.3	ENST00000371491	6512	NM_001287596	solute carrier family 1 (glutamate transporter), member 7	chr1:53580455-53574273	GO:0005886|GO:0005313|GO:0006835|GO:0017153|GO:0016021|GO:0055085|GO:0006811	NM_001287596	THC2484350	Hs.104637
A_23_P122216	0.00960347	2.87115e-05	4.96662	up	0.025403	0.00118412	3.09116	up	0.598564	0.50588	-0.328574	0.79874	1.26356	0.765919	-1.03252	-1.49672	-1.57933	LOX	Homo sapiens lysyl oxidase (LOX), transcript variant 1, mRNA [NM_002317]	TACCTGGTTCCTGAATCTGACTATACCAACAATGTTGTGCGCTGTGACATTCGCTACACA	chr5	121405845	121405786	-	FALSE	hs|5q23.2	ENST00000503759	4015	NM_002317	lysyl oxidase	chr5:121405845-121405786	GO:0005515|GO:0005581|GO:0001568|GO:0005507|GO:0030324|GO:0042493|GO:0004720|GO:0005578|GO:0005576|GO:0005634|GO:0048545|GO:0005615|GO:0030198|GO:0030199|GO:0042060|GO:0006464|GO:0055114|GO:0048251	NM_002317	THC2469175	Hs.102267
A_23_P26468	0.032796	0.00372505	3.75455	down	0.030688	0.00212029	4.33014	down	-1.04692	-0.983977	-0.597408	-0.287671	-0.999934	-0.72338	0.150056	1.72314	1.84174	RHBDL1	Homo sapiens rhomboid, veinlet-like 1 (Drosophila) (RHBDL1), transcript variant 1, mRNA [NM_001278720]	TGCCCACCCCCCGTGTTCATGGCCTCGGTCACTCTTGCCCAGATCATCGTGTTCCTGTGT	chr16	726988	726855	+	FALSE	hs|16p13.3	ENST00000219551	9028	NM_001278720	rhomboid, veinlet-like 1 (Drosophila)	chr16:726855-726988	GO:0007165|GO:0016020|GO:0004252|GO:0005887|GO:0006508	NM_001278720	THC2606656	Hs.137572
A_23_P103503	0.0125525	0.000118833	3.17062	up	0.021706	0.000709077	2.48225	up	0.655003	0.438875	0.23578	0.744916	0.981139	0.662958	-0.741317	-0.747149	-1.11682	MDM4	Homo sapiens MDM4, p53 regulator (MDM4), transcript variant 1, mRNA [NM_002393]	ATTGCCAGAATCTCTTGAAGCCATGTAGCTTATGTGAGAAAAGACCACGAGACGGGAACA	chr1	204518682	204518623	+	FALSE	hs|1q32.1	ENST00000621032	4194	NM_002393	MDM4, p53 regulator	chr1:204518623-204518682	GO:0005515|GO:0071157|GO:0008284|GO:0043066|GO:0008285|GO:0030330|GO:0008283|GO:0042177|GO:0050821|GO:0071456|GO:0005634|GO:0000122|GO:0045023|GO:0006461|GO:0005654|GO:0008270|GO:0019899	NM_002393	NP1458101	Hs.497492
A_21_P0000109	0.00859749	1.13703e-05	6.16245	down	0.0124803	1.52976e-05	5.5614	down	-1.80431	-2.15649	-2.20514	-2.53765	-2.01169	-2.06077	0.146454	0.703644	0.410305	MTRNR2L9	Homo sapiens MT-RNR2-like 9 (pseudogene) (MTRNR2L9), mRNA [NM_001190706]	TCAAAACGAGTTACCACGTACAATTGATCCAATAATTTGACTAACGGAACAAGTTACCCT	chr6	62284530	62284471	+	FALSE	hs|6q11.1	ENST00000544932	100463487	NM_001190706	MT-RNR2-like 9 (pseudogene)	chr6:62284471-62284530	GO:0005737|GO:0005576	NM_001190706
A_21_P0013410	0.0266387	0.00228745	2.00483	down	0.0275249	0.00152991	2.07107	down	-1.08987	-1.0132	-0.797494	-1.13347	-0.826336	-0.800079	0.12244	-0.0497649	0.177881	lnc-BRAT1-1	LNCipedia lincRNA (lnc-BRAT1-1), lincRNA [lnc-BRAT1-1:2]	GGTCTGTGGTCCTGTGTGCTCCTCGCAGCTCCACCTTCAATAAACTCTGAGAAGGCTGCA	chr7	2514419	2514360	-	FALSE	hs|7p22.3				lnc-BRAT1-1:2	chr7:2514419-2514360
A_21_P0002988	0.0123839	0.000103084	4.17317	down	0.0250269	0.00113489	3.75034	down	0.166597	-0.645355	0.600121	-0.149976	0.177876	-0.3689	1.67496	1.7793	2.38818	lnc-CADM2-5	LNCipedia lincRNA (lnc-CADM2-5), lincRNA [lnc-CADM2-5:1]	TTAAATCATTCCATATGATAAGAGTAGAGAGGTGAAAGAGGAAGACTCATTCAACGGAAG	chr3	83281645	83281586	+	FALSE	hs|3p12.2				lnc-CADM2-5:1	chr3:83281586-83281645
A_24_P79054	0.0257869	0.00206329	2.73091	down	0.0353598	0.00292247	2.69303	down	-0.273973	-0.0309315	-0.422521	-0.359464	-0.224311	-0.204108	0.684315	1.04965	1.82629	TGFB1	Homo sapiens transforming growth factor, beta 1 (TGFB1), mRNA [NM_000660]	CAACTATTGCTTCAGCTCCACGGAGAAGAACTGCTGCGTGCGGCAGCTGTACATTGACTT	chr19	41847802	41838142	-	FALSE	hs|19q13.2	ENST00000221930	7040	NM_000660	transforming growth factor, beta 1	chr19:41847802-41838142	GO:0005515|GO:0001657|GO:0002513|GO:0006796|GO:0005615|GO:0007406|GO:0005114|GO:0006754|GO:0010763|GO:0001948|GO:0007173|GO:0000165|GO:0002062|GO:0006611|GO:0007179|GO:0000060|GO:0010800|GO:0007565|GO:0009986|GO:0002460|GO:0005796|GO:0010742|GO:0007568|GO:0000122|GO:0005125|GO:0007182|GO:0007183|GO:0010936|GO:0007184|GO:0002028|GO:0016049|GO:0008083|GO:0008284|GO:0007093|GO:0008285|GO:0005886|GO:…	NM_000660	THC2467887	Hs.645227
A_23_P107735	0.0191762	0.00084047	2.14291	down	0.0263708	0.0013031	2.23484	down	-0.799633	-0.975105	-0.432953	-0.762695	-0.599092	-0.664105	0.421212	0.401683	0.449927	CD79A	Homo sapiens CD79a molecule, immunoglobulin-associated alpha (CD79A), transcript variant 1, mRNA [NM_001783]	TGATTGTAGCAGCCTCGTTAGTGTCACCCCCTCCTCCCTGATCTGTCAGGGCCACTTAGT	chr19	42385415	42385356	+	FALSE	hs|19q13.2	ENST00000221972	973	NM_001783	CD79a molecule, immunoglobulin-associated alpha	chr19:42385356-42385415	GO:0050853|GO:0042113|GO:0019815|GO:0005886|GO:0042100|GO:0005771|GO:0030183|GO:0045121|GO:0016021|GO:0009897|GO:0004888	NM_001783	THC2467444	Hs.631567
A_21_P0011971	0.0138489	0.000217392	2.90684	down	0.0268883	0.00137472	2.59605	down	-1.06751	-0.539606	-0.295588	-0.771417	-0.982622	-0.638068	0.800099	0.493682	0.932464		adenosylhomocysteinase pseudogene 4 [Source:HGNC Symbol;Acc:HGNC:44996] [ENST00000419201]	TGATGTGGAAATGGATGTCAAGTGGCTCAACAAGAACACTGTGGAGAAGGTGAACGTCAA	chr2	139659396	139659337	-	FALSE	hs|2q22.1	ENST00000419201				chr2:139659396-139659337
A_21_P0013977	0.0194328	0.000894791	3.48627	up	0.039581	0.0037736	2.72458	up	0.833144	1.02395	0.197977	0.561672	1.38089	1.17945	-0.238795	-0.773081	-1.27116	PCID2	PCI domain containing 2 [Source:HGNC Symbol;Acc:HGNC:25653] [ENST00000493650]	CCGTGTTTCCTAAATGAATACTTGACATTTCGCTTGATCGTATATTTTTGCACAGCAGTG	chr13	113842299	113842240	-	FALSE	hs|13q34	ENST00000493650	55795	BC008975	PCI domain containing 2	chr13:113842299-113842240	GO:0043488|GO:0043066|GO:0045579|GO:2000117|GO:0090267|GO:0005575|GO:0048536|GO:0045893		THC2480963	Hs.508769
A_24_P397903	0.0189241	0.000767514	3.71968	down	0.0246027	0.00107764	4.12891	down	-2.09635	-2.07215	-0.843487	-2.20154	-1.22373	-1.13496	-0.0321743	0.684464	0.473008	ZC2HC1A	Homo sapiens zinc finger, C2HC-type containing 1A (ZC2HC1A), mRNA [NM_016010]	CACAAGTATTTGACAGTATGGTAGAATAAAAGATGATTGTAAGATTAAAAATGTAAAAAT	chr8	79631856	79631797	+	FALSE	hs|8q21.12	ENST00000263849	51101	NM_016010	zinc finger, C2HC-type containing 1A	chr8:79631797-79631856	GO:0046872	NM_016010	THC2534233	Hs.271876
A_33_P3224020	0.0363423	0.00464246	2.12756	down	0.019715	0.000470456	3.0141	down	-0.752592	-0.887312	-0.99408	-0.398943	-0.549592	-0.177879	0.247539	0.893288	1.00036	ARAFP2	Homo sapiens v-raf murine sarcoma 3611 viral oncogene homolog pseudogene, mRNA (cDNA clone IMAGE:5295529). [BC033982]	GAAAACTCTTAAAGATTGAGCCCCTGCCCCCCTCCATCATTTTATTTTTTGGCTTAGAAG	chr7	62865027	62864968	-	FALSE	hs|7q11.21		644000	BC033982	ARAF pseudogene 2	chr7:62865027-62864968			THC2605425
A_23_P53039	0.0185223	0.000703478	3.72255	down	0.021095	0.000635646	3.70801	down	-1.94963	-1.32235	-0.805917	-0.674532	-1.52599	-1.89431	0.666568	0.215732	0.711732	LDHC	Homo sapiens lactate dehydrogenase C (LDHC), transcript variant 1, mRNA [NM_002301]	AACTCTTTCTCAGTATCCCTTGTGTCTTGGGGCGGAATGGTGTCTCAGATGTTGTGAAAA	chr11	18472591	18472532	+	FALSE	hs|11p15.1	ENST00000280704	3948	NM_002301	lactate dehydrogenase C	chr11:18472532-18472591	GO:0006754|GO:0005737|GO:0044262|GO:0019516|GO:0004459|GO:0031514|GO:0005634|GO:0030317|GO:0019244|GO:0070062	NM_002301	NP1163338	Hs.654377
A_21_P0001763	0.00810704	8.71519e-06	8.54052	down	0.0344566	0.00275179	7.8	down	-1.22002	-0.832649	1.43749	-0.264317	-0.187305	-0.556107	2.51893	2.42997	3.32635	LOC100506929	PREDICTED: Homo sapiens uncharacterized LOC100506929 (LOC100506929), transcript variant X3, ncRNA [XR_247111]	GTAAGACCAAATGCCTTTGTACCATGGAGAGAGAAATGACTCATTGGAATGCTTCTGTTT	chr1	240902739	240902680	-	FALSE	hs|1q43		100506929	XR_247111	uncharacterized LOC100506929	chr1:240902739-240902680		XR_247111	THC2667330	Hs.121192
A_24_P330263	0.0241577	0.00167152	2.60977	down	0.021706	0.000710809	3.0874	down	-2.15125	-1.38633	-1.80619	-1.87082	-1.62482	-1.12072	-0.191619	-0.468558	0.195582	EDNRB	Homo sapiens endothelin receptor type B (EDNRB), transcript variant 2, mRNA [NM_003991]	GTAAACCAAAACCCAACAATGTGGCCAGAAAGAAAGAGCAATAATAATTAATTCACACAC	chr13	78470627	78470568	-	FALSE	hs|13q22.3	ENST00000334286	1910	NM_003991	endothelin receptor type B	chr13:78470627-78470568	GO:0005515|GO:0014070|GO:0008284|GO:0005886|GO:0060406|GO:0001755|GO:0007200|GO:0019934|GO:0007194|GO:0031702|GO:0007204|GO:0006885|GO:0042045|GO:0031620|GO:0042311|GO:0042310|GO:0050678|GO:0043066|GO:0031965|GO:0014826|GO:0007568|GO:0014043|GO:0030318|GO:0000122|GO:0032269|GO:0019233|GO:0048484|GO:0007399|GO:0071222|GO:0005887|GO:0004962|GO:0035815|GO:0007422|GO:0001934|GO:0008217|GO:0007497|GO:…	NM_003991	NP117048	Hs.82002
A_19_P00320275	0.017745	0.000618658	3.42775	up	0.021706	0.000710513	3.01801	up	-0.212696	0.48719	-0.228706	-0.173753	0.808436	-0.0379081	-1.56523	-1.3173	-1.85247	LINC00632	Homo sapiens long intergenic non-protein coding RNA 632 (LINC00632), transcript variant 3, long non-coding RNA [NR_104228]	TCTACTCTTGTTCTTCTGCTTGTTATTGTTGCCTCTGCAGCCATTGATCACACACGTGTT	chrX	139854508	139854449	+	FALSE	hs|Xq27.1	ENST00000602830	286411	NR_104228	long intergenic non-protein coding RNA 632	chrX:139854449-139854508		NR_104228
A_33_P3222218	0.0134668	0.000186536	3.76406	down	0.039581	0.00377582	2.80434	down	-1.68157	-1.87825	-0.610944	-1.67382	-2.32481	-1.44602	-0.0620968	0.0829103	0.271402	NEURL1B	Homo sapiens neuralized E3 ubiquitin protein ligase 1B (NEURL1B), mRNA [NM_001142651]	AGTGATTCAGATATGACCTTCAGTGTCAACCAGTCCTCCTCGGCATCTGAGTCATCCCTG	chr5	172113298	172113239	+	FALSE	hs|5q35.1	ENST00000369800	54492	NM_001142651	neuralized E3 ubiquitin protein ligase 1B	chr5:172113239-172113298	GO:0005737|GO:0016567|GO:0007219|GO:0016874|GO:0008270	NM_001142651		Hs.91521
A_23_P10995	0.0320863	0.00352809	2.01328	up	0.0245694	0.00106023	2.33834	up	0.640099	0.301267	0.704865	0.323237	0.580143	0.095041	-0.670724	-0.885431	-0.474065	RBMS3	Homo sapiens RNA binding motif, single stranded interacting protein 3 (RBMS3), transcript variant 2, mRNA [NM_014483]	GGATTTTATTCTTCACCGTACAGTATTGCAACCAACCGCATGATTCCACAGACATCTATC	chr3	29938927	29925698	+	FALSE	hs|3p24.1	ENST00000497319	27303	NM_014483	RNA binding motif, single stranded interacting protein 3	chr3:29925698-29938927	GO:0005737|GO:0000166|GO:0045727|GO:0003730	NM_014483	THC2488589	Hs.221436
A_33_P3239794	0.0266387	0.00228779	2.27878	down	0.019715	0.000480382	2.88198	down	-0.765558	-0.589986	-0.460191	-0.0487237	-0.438394	-0.31222	0.64252	0.798745	1.32417		SSU72 pseudogene 7 [Source:HGNC Symbol;Acc:HGNC:43626] [ENST00000532284]	ACAATCTGGAAGAGCTGCTGTTGCAAATGGAGGAGAAGGCAGGAAAAAGCTTTCTTCACA	chr11	4300505	4300446	+	FALSE	hs|11p15.4	ENST00000532284				chr11:4300446-4300505
A_24_P9321	0.0205057	0.0011013	3.21751	up	0.0395088	0.00373393	2.53294	up	0.873664	0.823597	0.568515	1.39237	0.849765	1.05903	-1.06603	0.050601	-0.741238	HIST1H3I	Homo sapiens histone cluster 1, H3i (HIST1H3I), mRNA [NM_003533]	GAGCTGCTAATCCGGAAGCTACCTTTTCAGCGCTTGGTACGGGAGATCGCACAGGACTTT	chr6	27839916	27839857	-	FALSE	hs|6p22.1	ENST00000616365	8354	NM_003533	histone cluster 1, H3i	chr6:27839916-27839857	GO:0005515|GO:0010467|GO:0046982|GO:0006325|GO:0006335|GO:0005576|GO:0005634|GO:0000228|GO:0003677|GO:0032776|GO:0043234|GO:0060968|GO:0016020|GO:0000183|GO:0007596|GO:0045814|GO:0040029|GO:0005654|GO:0000786|GO:0070062	NM_003533	THC2477854	Hs.132854
A_33_P3416231	0.0499419	0.00862801	2.06008	down	0.0327524	0.00244523	2.51395	down	-1.24391	-1.50034	-1.18339	-0.850343	-1.22202	-0.993509	0.480006	-0.491758	0.073982	HOXA9	Homo sapiens homeobox A9 (HOXA9), mRNA [NM_152739]	TAGAAAAAAGGGTAAGCTAGAGAGAAAAAGAAAGAACTGTCCGTCCCCCTTCCGCCTTCT	chr7	27203204	27203145	-	FALSE	hs|7p15.2	ENST00000487384	3205	NM_152739	homeobox A9	chr7:27203204-27203145	GO:0005515|GO:0005667|GO:0060065|GO:0006355|GO:0048706|GO:0060216|GO:0030879|GO:0005634|GO:0007275|GO:0009954|GO:0007283|GO:0009952|GO:0006351|GO:0043565|GO:0007338|GO:0005737|GO:0045638|GO:0042118|GO:0005654|GO:0035115|GO:0019899|GO:0008584	NM_152739	THC2746857	Hs.659350
A_32_P84369	0.0133674	0.00018175	9.85329	up	0.0255885	0.00120454	4.68603	up	1.74567	2.50444	0.696197	1.96846	3.95091	2.24366	-0.755938	-0.543595	-0.439264	FAM153C	Homo sapiens family with sequence similarity 153, member C (FAM153C), non-coding RNA [NR_038353]	AGACTTGATGTGGATCGTGATCATTTCGGGAAATGTGTTACTCCAAAAACTTTTATAATC	chr5	177475775	177475716	+	FALSE	hs|5q35.3	ENST00000502475	653316	NR_038353	family with sequence similarity 153, member C, pseudogene	chr5:177475716-177475775		NR_038353	THC2544129	Hs.652193
A_33_P3229863	0.0257869	0.00207452	3.07339	down	0.0459276	0.00526416	2.95608	down	-1.32202	-1.04925	-0.479204	-1.00422	-1.09887	-0.915819	-0.193073	1.02879	1.00487	LOC100128714	Homo sapiens uncharacterized LOC100128714 (LOC100128714), long non-coding RNA [NR_040082]	AGAGTGTCCCCCCTACTGCAAGAGTCCCTTCTGTCCCTTGCAACATCTTTTAAATAAAAT	chr15	26298256	26298197	+	FALSE	hs|15q12	ENST00000383019	100128714	NR_040082	uncharacterized LOC100128714	chr15:26298197-26298256		NR_040082	THC2487359	Hs.587854
A_21_P0003704	0.0165876	0.000519871	4.34766	up	0.0309104	0.00216745	2.99262	up	0.907972	0.443015	0.0271459	0.59886	1.64393	0.75184	-1.43541	-0.550898	-1.37978	lnc-FRG1-5	LNCipedia lincRNA (lnc-FRG1-5), lincRNA [lnc-FRG1-5:3]	AATCTTGTGCATGTTACAGGGAAGCACTGTCCTACATCGTATCTGACAGGCTCTCATAGT	chr4	190198352	190198293	+	FALSE	hs|4q35.2				lnc-FRG1-5:3	chr4:190198293-190198352			THC2771827
A_21_P0010879	0.0171784	0.000577305	3.0655	up	0.0292533	0.00188182	2.65534	up	0.727158	0.447485	0.177168	0.706818	0.823151	0.443521	-0.441836	-1.26427	-1.16877	BMS1P5	Homo sapiens BMS1 pseudogene 5 (BMS1P5), non-coding RNA [NR_003611]	AGAGAAATGCCAATGCTTTTGCAGTTCAGTCTGCTGTGTGGATGTCTCGATCCTTTCACA	chr10	48950822	48950763	-	FALSE	hs|10q11.22	ENST00000602440	399761	NR_003611	BMS1 pseudogene 5	chr10:48950822-48950763		NR_003611	THC2591229	Hs.743373
A_33_P3423954	0.0257869	0.00206513	2.49962	down	0.0132764	4.82753e-05	3.5654	down	-1.29359	-1.44703	-1.6035	-1.4687	-0.785999	-0.552363	0.225332	0.429693	0.50305	CBX2	Homo sapiens chromobox homolog 2 (CBX2), transcript variant 2, mRNA [NM_032647]	CTCTTCCCTCCCAGGGGGTCCTTGGGGGACGGAAAGGAACAGGAAGCATGCGTACAGTAG	chr17	77755948	77755889	+	FALSE	hs|17q25.3	ENST00000269399	84733	NM_032647	chromobox homolog 2	chr17:77755889-77755948	GO:0035102|GO:0000792|GO:0005515|GO:0031519|GO:0000791|GO:0045137|GO:0005634|GO:0000122|GO:0035064|GO:0003677|GO:0006351|GO:0030154|GO:0003682|GO:0005654|GO:0016568	NM_032647	THC2486616	Hs.368410
A_21_P0000447	0.0263206	0.00216461	3.05504	down	0.0236747	0.000941337	3.7507	down	-1.70867	-1.98322	-1.37901	-1.73789	-1.19555	-1.24955	0.161511	-0.394074	0.883151	SNORD116-11	Homo sapiens small nucleolar RNA, C/D box 116-11 (SNORD116-11), small nucleolar RNA [NR_003326]	GGAAAGTTGAACAAAATGAGTGAAAACTTTATACTGTCATCCTCTTCAAACTGAGGTCCA	chr15	25321168	25321109	+	FALSE	hs|15q11.2		100033423	NR_003326	small nucleolar RNA, C/D box 116-11	chr15:25321109-25321168		NR_003326
A_23_P107116	0.0226615	0.00141626	3.6605	up	0.0246023	0.00107205	3.54744	up	0.921553	1.62244	1.38277	0.796624	1.85263	1.41329	-0.94765	0.15084	-0.75677	RNF112	Homo sapiens ring finger protein 112 (RNF112), mRNA [NM_007148]	ACTTCTAGGCTATGAAACTGACTTCTAGGCTATGAAACTTACAGGGTATGGGTGGGCACA	chr17	19320548	19320489	+	FALSE	hs|17p11.2	ENST00000461366	7732	NM_007148	ring finger protein 112	chr17:19320489-19320548	GO:0005737|GO:0045666|GO:0008152|GO:0003924|GO:0008270|GO:0005634|GO:0045687|GO:0016021|GO:0005525|GO:0071158	NM_007148	THC2473038	Hs.189482
A_33_P3346333	0.038424	0.00523223	2.01755	down	0.0353387	0.0029174	2.68475	down	-0.51089	0.362412	-0.504092	0.393513	0.0230041	0.167466	0.805517	1.36572	1.45056			AGGTTGTCTTCTAGAATCAGAGCCATAGCCTTACTTGTGGCCTTGGATCTAGGTCTGTTT	chr12	123900449	123900390	+	FALSE	hs|12q24.31					chr12:123900390-123900449
A_21_P0014672	0.0168259	0.000540159	2.43514	down	0.019715	0.000460529	3.09783	down	-1.23637	-1.5809	-0.739782	-1.05549	-0.731112	-0.728688	0.28955	0.495376	0.551796	LOC101928069	PREDICTED: Homo sapiens uncharacterized LOC101928069 (LOC101928069), ncRNA [XR_247243]	GCTTGGTTCACCCCCACCTCTGTTGAAGGAAAGCAACACTGTGATGGAGAGGAGCAGCTG	chr11	66245015	66244956	-	FALSE	hs|11q13.2		101928069	XR_247243	uncharacterized LOC101928069	chr11:66245015-66244956		XR_247243	THC2533246
A_21_P0013325	0.0252598	0.00189742	3.01164	up	0.0272615	0.00147615	3.44482	up	0.368837	0.684289	0.142701	0.222176	0.279513	0.112511	-1.36857	-0.730402	-2.05849	XLOC_l2_013873	BROAD Institute lincRNA (XLOC_l2_013873), lincRNA [TCONS_l2_00026658]	TTCTGAGTTTGCAGACTCAGGTCCATTCTGTATTTGCAAACGAGGACAAAAAGAAAGGTG	chr7	65991073	65991014	-	FALSE	hs|7q11.21					chr7:65991073-65991014			THC2534069	Hs.438623
A_33_P3309526	0.0295741	0.00287832	3.25834	down	0.0196667	0.000452995	4.3243	down	-1.54591	-2.14727	-2.05841	-1.58694	-2.01556	-0.924096	-0.2945	0.879024	0.00129175	PTPRC	Homo sapiens protein tyrosine phosphatase, receptor type, C (PTPRC), transcript variant 1, mRNA [NM_002838]	AACTTCTTTGTAATCGTTATGTGTGTATATGTATGTGTGTATGGGTGTGTGTTTGTGTGA	chr1	198725600	198725541	+	FALSE	hs|1q32.1	ENST00000442510	5788	NM_002838	protein tyrosine phosphatase, receptor type, C	chr1:198725541-198725600	GO:0050853|GO:0005515|GO:0050852|GO:0050857|GO:0005886|GO:0030890|GO:0048539|GO:0048864|GO:0035335|GO:0002378|GO:0051607|GO:0006470|GO:0001960|GO:0005001|GO:0002244|GO:0007411|GO:0042100|GO:0006933|GO:0045860|GO:0042102|GO:0051726|GO:0004725|GO:0070062|GO:0051209|GO:0019901|GO:2000648|GO:0016020|GO:0030217|GO:0005887|GO:0016311|GO:0001915|GO:0045121|GO:0006469|GO:2000473|GO:0005925|GO:0007166|GO:…	NM_002838	THC2468590	Hs.654514
A_24_P384029	0.00959865	2.6821e-05	8.60111	down	0.0165444	0.000123314	11.7162	down	-4.01333	-3.16515	-2.10102	-3.10696	-2.7944	-2.04041	0.0434241	0.438552	0.889828			GGAAGGAACGCTTCTGAAGCAAACTCTGCATTCTTAGATCTGAAGGGAGAAGGTGACATT	chr2	174296106	174296077	-	FALSE	hs|2q31.1	ENST00000456671				chr2:174296106-174296077
A_21_P0012011	0.00905968	2.09706e-05	5.18104	up	0.0185001	0.000302169	4.36031	up	0.826391	1.19939	0.138386	0.788568	1.17888	0.943157	-1.49182	-1.0342	-1.6831	ANKRD36BP2	ankyrin repeat domain 36B pseudogene 2 [Source:HGNC Symbol;Acc:HGNC:33607] [ENST00000454490]	ATCAGTGTGGTTCTTGTCAGGTTATTCAGCCTTCTCTTTCGCCACTTACCATACTCTGCA	chr2	89105509	89105450	+	FALSE	hs|2p11.2	ENST00000454490	645784		ankyrin repeat domain 36B pseudogene 2	chr2:89105450-89105509			THC2499178	Hs.105323
A_33_P3371633	0.0130582	0.000158896	3.72372	up	0.0231601	0.000886616	2.99567	up	0.508211	0.237914	-0.10456	0.322353	0.672972	0.587833	-1.82779	-1.26119	-1.01809	SORCS3	Homo sapiens sortilin-related VPS10 domain containing receptor 3 (SORCS3), mRNA [NM_014978]	ATTGCCACTATTGCAAACAGCGAAAGCACAAAGGAGATCCCCAACTGCACTAGTGTTTAA	chr10	107023132	107023073	+	FALSE	hs|10q25.1	ENST00000369701	22986	NM_014978	sortilin-related VPS10 domain containing receptor 3	chr10:107023073-107023132	GO:1900452|GO:0016020|GO:0007218|GO:0007613|GO:0016021|GO:0007612|GO:0008188	NM_014978	THC2476655	Hs.671950
A_23_P161297	0.0186156	0.000722101	2.90854	up	0.0298629	0.00199793	2.41142	up	0.56219	0.685107	0.564179	0.779517	1.10416	0.739029	-0.626442	-0.253732	-1.118	OGDHL	Homo sapiens oxoglutarate dehydrogenase-like (OGDHL), transcript variant 1, mRNA [NM_018245]	GTTCAGCAGTAACAGCCAGGTGAAGCGAACCTGCTGGGTGATTTGTTTGCGCTCTGTTTT	chr10	50942857	50942798	-	FALSE	hs|10q11.23	ENST00000490844	55753	NM_018245	oxoglutarate dehydrogenase-like	chr10:50942857-50942798	GO:0005739|GO:0005515|GO:0006099|GO:0005759|GO:0045252|GO:0030976|GO:0004591|GO:0046872|GO:0006096|GO:0005829	NM_018245	THC2501419	Hs.17860
A_33_P3381490	0.0130582	0.000162897	2.80382	down	0.0132764	2.9836e-05	4.29714	down	-1.74118	-1.54505	-1.19253	-0.89231	-1.038	-0.70051	0.692172	0.553909	0.58529	NKX2-8	Homo sapiens NK2 homeobox 8 (NKX2-8), mRNA [NM_014360]	GGGACCTGAAGAGCACCGGGGAATTTGTAACCCCTATTTAAGCCTGCAAGTGCCTAAGTT	chr14	37049276	37049217	-	FALSE	hs|14q13.3		26257	NM_014360	NK2 homeobox 8	chr14:37049276-37049217	GO:0003700|GO:0006366|GO:0030324|GO:0050680|GO:0005634|GO:0005575|GO:0007409|GO:0000978|GO:0006351|GO:0001889|GO:0043565|GO:0001077|GO:0003690|GO:0045944	NM_014360	THC2480251	Hs.234763
A_23_P119448	0.0327032	0.00370462	16.0433	down	0.0363284	0.00306589	12.7577	down	-0.914489	-0.853882	1.29024	-2.37861	1.0915	-0.182832	4.96141	1.97415	3.6062	PPP6R1	Homo sapiens protein phosphatase 6, regulatory subunit 1 (PPP6R1), mRNA [NM_014931]	AGAGAGAATGGAGAGAGAGAAACATATATTATATATTATATAGAGAGAGGGAGGAGAGCG	chr19	55741657	55741598	-	FALSE	hs|19q13.42	ENST00000412770	22870	NM_014931	protein phosphatase 6, regulatory subunit 1	chr19:55741657-55741598	GO:0005515|GO:0005737|GO:0019903|GO:0043666	NM_014931	THC2667685	Hs.515610
A_33_P3332135	0.020848	0.00115407	2.13368	down	0.0165444	0.000120607	2.83353	down	-1.22344	-1.29859	-1.07833	-0.802833	-0.960195	-0.609571	0.313793	0.269295	0.324346	PHOSPHO1	Homo sapiens phosphatase, orphan 1 (PHOSPHO1), transcript variant 1, mRNA [NM_001143804]	TTTAAGCAGAACCAGCGAAACCCAAGCCCCTCCTTCCTCTGGTGTTTTACAACTATAAAG	chr17	47300802	47300743	-	FALSE	hs|17q21.32	ENST00000413580	162466	NM_001143804	phosphatase, orphan 1	chr17:47300802-47300743	GO:0006646|GO:0030500|GO:0052731|GO:0052732|GO:0044281|GO:0046872|GO:0005829|GO:0016791|GO:0001958|GO:0016462|GO:0016311|GO:0006644|GO:0035630|GO:0006656|GO:0046474	NM_001143804	THC2478263	Hs.405607
A_21_P0011867	0.0177384	0.000614979	4.77921	down	0.0249146	0.00111438	5.44097	down	-3.06733	-2.41304	-1.84355	-2.22589	-2.51597	-2.02079	-0.729267	-0.139309	0.876252	XLOC_l2_007656	BROAD Institute lincRNA (XLOC_l2_007656), lincRNA [TCONS_l2_00014098]	TTGTCTGGCTGTCAAGGAAGGAAAATAACTTGCATGTTGGTGAAGGAAGAAGAAGAGTAG	chr2	176882039	176881980	+	FALSE	hs|2q31.1					chr2:176881980-176882039
A_33_P3362153	0.0296342	0.00289527	3.13459	down	0.0243423	0.00103197	4.10622	down	-1.00566	-1.13064	-0.627525	-0.546481	-0.761036	-0.287702	0.256731	1.46485	1.62804	TMEM238	Homo sapiens transmembrane protein 238 (TMEM238), mRNA [NM_001190764]	CCAGACGGACGCTCCCTGTACCCCCTCCCTCCTCACTTGGATAAAAAGCAGATTTGCCTT	chr19	55890672	55890613	-	FALSE	hs|19q13.42	ENST00000444469	388564	NM_001190764	transmembrane protein 238	chr19:55890672-55890613	GO:0016021	NM_001190764	THC2582711	Hs.534672
A_21_P0009465	0.0213531	0.00122688	3.05549	up	0.0426613	0.00442444	2.44605	up	0.179165	0.802276	0.453692	0.520573	0.693419	1.184	-0.697557	-0.377762	-1.3609			TGCAGTTAAATCTTCAACAACCTTCTGCAGCAGCGTGATGTCTCTGCTTTTATGTCTCTG	chr18	21982646	21982587	+	FALSE	hs|18q11.2	ENST00000608010				chr18:21982587-21982646
A_24_P204238	0.0146997	0.000277191	11.1362	down	0.0168344	0.000134762	13.1544	down	-2.30904	-3.8547	-2.52263	-3.4072	-3.0297	-1.52859	-0.0151043	1.04864	1.43253		GB	GAAAGAACTGGCAATAGGCAGTATCAAGAAGGAAGATCTGGAGCTGGTAATGACCGAGAT	chr7	148334599	148334540	+	FALSE	hs|7q36.1	ENST00000392885				chr7:148334540-148334599			NP1252193
A_33_P3337252	0.0365795	0.00471557	2.26377	up	0.0246023	0.00107201	3.24963	up	0.736116	1.258	0.626004	0.271679	0.495787	0.288003	-0.276423	-1.29583	-0.908459		WW and C2 domain containing 2 [Source:HGNC Symbol;Acc:HGNC:24148] [ENST00000438543]	AACTTTACCTTTGTGACAGCTATCACTCATGGAGTGTGCTTACCACTCCCAGTACCAATG	chr4	184190634	184190575	+	FALSE	hs|4q35.1	ENST00000438543		AK126057		chr4:184190575-184190634			THC2478870
A_33_P3326553	0.0296447	0.00290424	2.02177	down	0.0221101	0.000768089	2.32967	down	-1.16788	-1.06666	-0.853362	-0.830271	-1.05053	-0.593582	0.0720227	0.388317	0.112138	TMEM82	transmembrane protein 82 [Source:HGNC Symbol;Acc:HGNC:32350] [ENST00000375782]	TCCCCCTTTACTGGTCTCCCTTCCCTTCTCCATGAACAATAAAGACGATGTCTTTCTCAA	chr1	16074477	16074418	+	FALSE	hs|1p36.21	ENST00000375782	388595		transmembrane protein 82	chr1:16074418-16074477	GO:0016021		THC2477712
A_23_P105495	0.0256838	0.00202596	2.37768	up	0.0321205	0.00235782	2.28019	up	1.36492	1.03191	1.06608	1.11149	1.49863	1.03399	0.36606	-0.137351	-0.333256	TAS2R14	Homo sapiens taste receptor, type 2, member 14 (TAS2R14), mRNA [NM_023922]	CAGCACCAAAGCCCACAGAGGAGTTAAAAGTGTGATCACTTTCTTCCTACTCTATGCCAT	chr12	11091141	11091082	-	FALSE	hs|12p13.2	ENST00000614274	50840	NM_023922	taste receptor, type 2, member 14	chr12:11091141-11091082	GO:0033038|GO:0007186|GO:0005886|GO:0008527|GO:0016021|GO:0001580	NM_023922	THC2603072	Hs.679406
A_33_P3278159	0.0309559	0.00318909	2.12728	down	0.0211375	0.000641717	3.08862	down	-1.05636	-1.22232	-0.586304	-0.318573	-0.414597	-0.517962	0.338997	0.613372	1.06354			CCTCTGCGTCCCAGGTTCAAGTGATTCTCCTGTCTCTGTCTCCCGAGTAGCTGGGATTAC	chr6	4024977	4024918	+	FALSE	hs|6p25.2					chr6:004024918-004024977
A_33_P3576034	0.0243195	0.00170576	3.16867	up	0.0412342	0.00413074	2.59145	up	0.810521	0.425085	0.280966	0.573063	1.24779	0.566075	-0.228622	-1.02431	-1.35177			CCAGAGAGGTCAAGTGGCTAAGGATGCAAAATTTGTAATAAAATTTAGGTTTTCTGAATC	chr14	41445066	41445007	+	FALSE	hs|14q21.1	ENST00000515218		BX248273		chr14:41445007-41445066			THC2506480	Hs.434414
A_33_P3789056	0.0254449	0.00195523	2.3759	down	0.021706	0.000703126	3.64911	down	-1.97577	-2.15857	-1.07539	-0.843751	-1.01429	-1.49448	-0.117812	0.415964	0.0947523	PIK3CD-AS1	Homo sapiens PIK3CD antisense RNA 1 (PIK3CD-AS1), long non-coding RNA [NR_027045]	TCGTCCCAGTTCCCCTCTTCTCTACCTCAAAGGAGGAGGTGCAAATGAGGAAGCCTAAAT	chr1	9712762	9712703	-	FALSE	hs|1p36.22		644997	NR_027045	PIK3CD antisense RNA 1	chr1:9712762-9712703		NR_027045	THC2482521	Hs.568595
A_21_P0010094	0.0281579	0.00257873	2.04732	down	0.03738	0.00330143	2.07879	down	-0.91414	-1.2431	-0.616857	-0.654886	-0.923433	-1.12974	0.301437	0.00941133	0.0822954	lnc-ARFGEF2-2	Homo sapiens cDNA FLJ44031 fis, clone TESTI4027969. [AK126019]	TAGAACAGCAGCACTGACTCCTCCCCATATCTCCAGCTCCATGACCATCAAACTTGAAGA	chr20	47104547	47104488	+	FALSE	hs|20q13.13				lnc-ARFGEF2-2:1	chr20:47104488-47104547			THC2628121	Hs.738705
A_33_P3220207	0.016487	0.000514135	3.25699	up	0.0219025	0.000741433	3.16	up	2.54777	1.931	2.07745	2.58051	2.08796	2.0186	0.350171	1.01067	0.2156	ARMC3	Homo sapiens armadillo repeat containing 3 (ARMC3), transcript variant 3, mRNA [NM_001282746]	AATCAGAGCCAGCTTCTGGACGAAATACTGTTCTCAGCAAAAGCGCCACCAAAGAAAAAG	chr10	23297853	23297794	+	FALSE	hs|10p12.2	ENST00000376528	219681	NM_001282746	armadillo repeat containing 3	chr10:23297794-23297853	GO:0005737|GO:0005634|GO:0070062	NM_001282746	THC2669798	Hs.659807
A_33_P3399875	0.0248321	0.001805	2.23943	down	0.0372157	0.00324638	2.78132	down	-1.36743	-1.39281	-0.381577	-0.693474	-0.834767	-0.675667	0.561306	0.0489223	0.675251	C20orf144	Homo sapiens chromosome 20 open reading frame 144 (C20orf144), mRNA [NM_080825]	TGGGAAACTATAGTTCCCACAAAAGGACCAAAGCACCCAAGCAGGCCCGCAAGGAGAGGC	chr20	32250212	32250153	+	FALSE	hs|20q11.22	ENST00000375222	128864	NM_080825	chromosome 20 open reading frame 144	chr20:32250153-32250212		NM_080825	THC2476484	Hs.324104
A_33_P3275835	0.0194848	0.00089982	2.54922	down	0.0178387	0.00020194	3.43448	down	-1.27184	-1.43898	-0.77011	-0.868648	-0.956566	-0.36561	0.380418	0.735865	0.743055	TOR2A	Homo sapiens torsin family 2, member A (TOR2A), transcript variant 3, mRNA [NM_001134430]	CGTGCACCACTTTTCTCCCGTCCTCCACTTCCCCCACCCCAGCCACATCGAGCGCTACAA	chr9	130496638	130496579	-	FALSE	hs|9q34.11	ENST00000336067	27433	NM_001134430	torsin family 2, member A	chr9:130496638-130496579	GO:0005179|GO:0051085|GO:0005788|GO:0051260|GO:0005576|GO:0005524	NM_001134430	THC2485391	Hs.444106
A_33_P3327165	0.031614	0.00341173	2.095	up	0.0409601	0.00407545	2.08715	up	0.584977	0.359866	0.583616	0.502905	0.552058	0.489753	-0.580929	-0.169447	-0.905765	CCDC18	Homo sapiens coiled-coil domain containing 18 (CCDC18), mRNA [NM_206886]	GAACCATGCAAAGTGGAAGATTTCTGCTGACTCTCAAAAGTCTTCTGTTCAGCAACTAAA	chr1	93730334	93730275	+	FALSE	hs|1p22.1	ENST00000447456	343099	NM_206886	coiled-coil domain containing 18	chr1:93730275-93730334		NM_206886	THC2478279	Hs.745125
A_23_P111311	0.0231655	0.00149579	3.03734	down	0.0469838	0.00552991	2.6807	down	-0.592825	-0.86079	0.227913	-0.856833	-0.0811203	-0.828343	1.37927	0.497879	1.16497	AKAP12	Homo sapiens A kinase (PRKA) anchor protein 12 (AKAP12), transcript variant 2, mRNA [NM_144497]	CACAGGAGGAGTTACAGAAACAAGAGAGAGAATCTGCAAAGTCAGAACTTACAGAATCTT	chr6	151674873	151674814	+	FALSE	hs|6q25.1	ENST00000253332	9590	NM_144497	A kinase (PRKA) anchor protein 12	chr6:151674814-151674873	GO:0005515|GO:0005886|GO:0008179|GO:0030819|GO:0006605|GO:0010739|GO:0005737|GO:0007186|GO:0090036|GO:0005856|GO:0051018|GO:0005925|GO:0005938	NM_144497	THC2599416	Hs.371240
A_24_P203315	0.0263675	0.00217464	2.7945	down	0.0387118	0.00357812	2.78978	down	-0.193364	0.18186	-0.619947	-0.126199	-0.519607	0.0070374	0.637924	1.69408	1.477	CNIH2	Homo sapiens cornichon family AMPA receptor auxiliary protein 2 (CNIH2), transcript variant 1, mRNA [NM_182553]	TCCTCTTCTACCACCTCTGGAGGTACTTCCACCGTCCTGCAGATGGCTCTGAGGTCATGT	chr11	66050756	66050597	+	FALSE	hs|11q13.2	ENST00000531936	254263	NM_182553	cornichon family AMPA receptor auxiliary protein 2	chr11:66050597-66050756	GO:0005515|GO:0030054|GO:2000311|GO:0035249|GO:0014069|GO:0030425|GO:0035556|GO:0043197|GO:0043198|GO:0045211|GO:0032281|GO:0042391|GO:0005789|GO:0051668	NM_182553	NP1275948	Hs.437072
A_23_P156443	0.016487	0.000494681	2.53608	up	0.0188613	0.000355576	2.41271	up	0.685724	0.740834	0.784001	0.5583	1.06019	0.807898	-0.477742	-0.652542	-0.471124	KPNA5	Homo sapiens karyopherin alpha 5 (importin alpha 6) (KPNA5), mRNA [NM_002269]	TATTTGGTAGCTTTAGGCTGCATTAAACCACTTTGTGATCTTTTGACTGTTATGGACTCC	chr6	117050786	117050727	+	FALSE	hs|6q22.1	ENST00000356348	3841	NM_002269	karyopherin alpha 5 (importin alpha 6)	chr6:117050727-117050786	GO:0005515|GO:0005737|GO:0019221|GO:0008565|GO:0005654|GO:0006607|GO:0005829	NM_002269	THC2526954	Hs.182971
A_21_P0009857	0.0376134	0.00501787	2.10386	up	0.019715	0.000494872	2.95836	up	0.503776	0.930595	0.427622	-0.223567	0.219681	0.390599	-0.628117	-0.944088	-1.26019			ATTCAGACAAAAGGAGTCCAAAACCATAAGATCCTCTCAGCATCCTGAACTAATGTCCAG	chr20	51304693	51304634	+	FALSE	hs|20q13.2	ENST00000448013				chr20:51304634-51304693
A_24_P71439	0.0151435	0.000310218	2.78254	up	0.0408278	0.00405001	2.15381	up	0.697152	-0.0493972	0.359999	0.666932	0.931341	0.518015	-0.836667	-0.942236	-0.534012	PUM2	Homo sapiens pumilio RNA-binding family member 2 (PUM2), transcript variant 1, mRNA [NM_015317]	GATTCGACCTCACATTACTACTTTGCGCAAATACACATACGGGAAGCATATACTGGCCAA	chr2	20453583	20451419	-	FALSE	hs|2p24.1	ENST00000403432	23369	NM_015317	pumilio RNA-binding family member 2	chr2:20453583-20451419	GO:0005515|GO:0048471|GO:0034063|GO:0031965|GO:0005737|GO:0010494|GO:0006417	NM_015317	THC2591683	Hs.467824
A_19_P00317109	0.0159367	0.000432674	2.41528	down	0.0287911	0.0017852	2.1903	down	-0.915762	-0.620339	-0.332672	-0.924004	-0.66695	-0.701005	0.61857	0.429543	0.476501	LINC00657	Homo sapiens long intergenic non-protein coding RNA 657 (LINC00657), long non-coding RNA [NR_027451]	CAATTTCCTATAATGCACATACTAACTTTTAAAAAATAAAGGTTATTTTAAAAGCCTGTA	chr20	34633603	34633544	-	FALSE	hs|20q11.23	ENST00000565493	647979	NR_027451	long intergenic non-protein coding RNA 657	chr20:34633603-34633544		NR_027451	THC2502321	Hs.743232
A_24_P256155	0.0383566	0.00520696	2.53936	down	0.0304646	0.00208971	3.30603	down	-1.06713	-1.03805	-0.520108	-0.425342	-0.55675	-0.501292	0.0668876	1.26187	1.22126	NKX1-2	Homo sapiens NK1 homeobox 2 (NKX1-2), mRNA [NM_001146340]	CTGGCCCTCCCGGCACCGGCGCTCTGCACTTCCAGACTTTCCCCTCCTACTCCGCGGCCA	chr10	126136173	126136114	-	FALSE	hs|10q26.13		390010	NM_001146340	NK1 homeobox 2	chr10:126136173-126136114	GO:0043565|GO:0006355|GO:0007275|GO:0005634	NM_001146340		Hs.712041
A_33_P3209254	0.0151337	0.000304753	11.0324	up	0.0251472	0.00115096	8.85751	up	1.3689	1.20223	0.151214	0.84269	1.59122	1.23873	-0.850433	-2.96157	-2.90636	RPS16P5	Homo sapiens ribosomal protein S16 pseudogene 5 (RPS16P5), non-coding RNA [NR_046241]	CAGTGTTTAGCCCTGAATGATTTTTGCTGCAATTTGAATTCTGTGCAACCACAGAGATTT	chr6	53199317	53199258	-	FALSE	hs|6p12.1		647190	NR_046241	ribosomal protein S16 pseudogene 5	chr6:53199317-53199258		NR_046241	THC2484366	Hs.520189
A_19_P00805212	0.0258112	0.00208329	2.80278	up	0.0178945	0.000209531	2.62704	up	0.0658879	0.243847	0.237947	0.842988	-0.370697	0.355653	-1.13397	-1.1948	-1.30386	KHDC1	Homo sapiens KH homology domain containing 1 (KHDC1), transcript variant 3, non-coding RNA [NR_027005]	GCCAGTCCAGGTGGCGCTCGCATGGTAGGGTGCATGAACCTGTGTTGGAGTACAGGCCTT	chr6	73984601	73984542	-	FALSE	hs|6q13	ENST00000484801	80759	NR_027005	KH homology domain containing 1	chr6:73984601-73984542	GO:0003723|GO:0016021	NR_027005	THC2502979	Hs.732094
A_23_P354547	0.0340862	0.00410326	3.13198	down	0.0417837	0.00423675	2.16374	down	-0.464824	-0.393683	0.133575	-1.56125	0.0395505	-0.80388	1.13996	0.548739	0.926946	IRF9	interferon regulatory factor 9 [Source:HGNC Symbol;Acc:HGNC:6131] [ENST00000558468]	GACCTGAGAACAGAGGAGTCAGAGAGAAGAGTTGCTGAAACTGTACCTGCTGTTACTGGC	chr14	24636226	24636167	+	FALSE	hs|14q12	ENST00000558468	10379	AK074144	interferon regulatory factor 9	chr14:24636167-24636226	GO:0005515|GO:0000975|GO:0006355|GO:0003700|GO:0006366|GO:0019221|GO:0045351|GO:0005634|GO:0005829|GO:0005737|GO:0051607|GO:0060337|GO:0005654|GO:0007166|GO:0060333			Hs.613111
A_33_P3227686	0.0218092	0.00129699	3.6909	down	0.0423358	0.00434769	7.73575	down	-2.91279	-1.90938	0.0733752	-0.514383	-0.938432	-0.0932746	1.02467	0.953765	2.12739	MROH5	Homo sapiens maestro heat-like repeat family member 5 (MROH5), transcript variant 1, mRNA [NM_207414]	CCCCCCACAGAGCTTGGTTGCATAACGTTTTTCCATTTGAAAGAAAGATCTAGATTCAAC	chr8	142443988	142443929	-	FALSE	hs|8q24.3	ENST00000621837	389690	NM_207414	maestro heat-like repeat family member 5	chr8:142443988-142443929		NM_207414	THC2480285	Hs.689547
A_33_P3242548	0.0169979	0.000564602	2.43273	up	0.0319642	0.00234515	2.06499	up	0.789571	0.549432	0.357015	0.686303	0.996513	0.722531	-0.385225	-0.677897	-0.379259	PRDM5	Homo sapiens PR domain containing 5 (PRDM5), transcript variant 3, mRNA [NM_001300824]	CTGGCTTCGCTTCGTTCATGAGGCACCATCTCAGGAGCAGAAGAACTTGGCTGCCATTCA	chr4	121774633	121774574	-	FALSE	hs|4q27	ENST00000394435	11107	NM_001300824	PR domain containing 5	chr4:121774633-121774574	GO:0005515|GO:0016575|GO:0044212|GO:0008168|GO:0005634|GO:0000122|GO:0000978|GO:0006351|GO:0046872|GO:0043565|GO:0001078|GO:0070491|GO:0000278|GO:0045892|GO:0051567	NM_001300824	THC2480398	Hs.666782
A_33_P3421611	0.0266387	0.00228456	2.64879	up	0.0389912	0.00362777	2.51505	up	-0.165955	0.363439	0.120387	-0.0504284	0.155163	0.437361	-1.51167	-0.62301	-1.53922	lnc-PLEKHH2-1	Q96I88_HUMAN (Q96I88) THADA protein (Fragment), partial (8%) [THC2552587]	AGAGTCAATATTTTAGACTTTGCAAGCCTATACCTCCTCACCTCGGCTGAAAGCAGCCAT	chr2	43460533	43460474	+	FALSE	hs|2p21				lnc-PLEKHH2-1:1	chr2:43460474-43460533			THC2552587
A_33_P3419321	0.014008	0.000242258	3.28475	down	0.0165402	0.000109723	3.56711	down	-0.462957	-0.932918	-0.31461	-0.523464	-0.0212286	-0.808884	1.36105	1.12947	1.30326	CHD5	Homo sapiens chromodomain helicase DNA binding protein 5 (CHD5), mRNA [NM_015557]	TTGGATAGAGTGGAGAGTGAGGACAAGCACGAGAGCCCAGCCAGCAAGGAGAGAGCCCGA	chr1	6181282	6181223	-	FALSE	hs|1p36.31	ENST00000377999	26038	NM_015557	chromodomain helicase DNA binding protein 5	chr1:6181282-6181223	GO:0000792|GO:0008026|GO:0060850|GO:0008285|GO:0006366|GO:0005634|GO:0003677|GO:0005524|GO:0016020|GO:0016581|GO:0043967|GO:0008270|GO:0021895|GO:0035093	NM_015557	NP1244250	Hs.522898
A_23_P6422	0.016487	0.000494102	3.20515	down	0.0188613	0.000385191	3.6886	down	-1.09502	-1.48774	-1.63558	-1.02785	-1.23497	-1.34748	0.472913	0.956811	0.00114679	RFPL3	Homo sapiens ret finger protein-like 3 (RFPL3), transcript variant 2, mRNA [NM_006604]	TGGGTGGGTAGACTTAGGAATTTTCTACTTGGTAAAAGCATTATACAGTCATAGGAGAAA	chr22	32756917	32756858	+	FALSE	hs|22q12.3	ENST00000249007	10738	NM_006604	ret finger protein-like 3	chr22:32756858-32756917	GO:0008270	NM_006604		Hs.558455
A_33_P3292896	0.0233931	0.00155731	2.46343	down	0.0217509	0.000727125	3.1012	down	-0.970692	-1.52109	-1.01623	-0.759533	-0.983767	-0.768233	0.0479872	0.464787	0.877691	SFXN5	Homo sapiens sideroflexin 5 (SFXN5), mRNA [NM_144579]	TGGTTCAGAAAGCCAACAAGTTCACCCCAGCCACCCGCCTTCTCATCCAGAGGTTTGTGC	chr2	73215461	73215402	-	FALSE	hs|2p13.2	ENST00000463277	94097	NM_144579	sideroflexin 5	chr2:73215461-73215402	GO:0015746|GO:0034220|GO:0015137|GO:0005743|GO:0016021|GO:0055072	NM_144579	THC2774255	Hs.368171
A_33_P3240787	0.0186156	0.000717233	7.76586	down	0.03479	0.00282561	8.79927	down	-1.78097	-0.983636	1.12239	-0.83246	0.839581	-1.10862	3.22161	1.97782	2.5705	LOC100131910	Homo sapiens cDNA FLJ27192 fis, clone SYN02553. [AK130702]	TATTCAAGGCCTTCCTGTCGGATAGGATGGGGAAGTCCTGAGAGAGACCCAGTGTGCGCA	chr8	141045713	141045654	-	FALSE	hs|8q24.3		100131910	AK130702	uncharacterized LOC100131910	chr8:141045713-141045654			NP852585	Hs.689306
A_32_P93149	0.0243301	0.0017143	2.65192	down	0.0194639	0.000441193	3.4927	down	-1.27459	-2.14731	-1.79029	-1.16431	-1.02335	-1.83263	-0.252862	0.350595	0.103106	DDX10	Homo sapiens DEAD (Asp-Glu-Ala-Asp) box polypeptide 10 (DDX10), mRNA [NM_004398]	GGATTTGACTTTAAAGAGGAGAAAACATTACAGAAGAAAGAACCTTCTAAATCCAGCATC	chr11	108709199	108594167	+	FALSE	hs|11q22.3	ENST00000417796	1662	NM_004398	DEAD (Asp-Glu-Ala-Asp) box polypeptide 10	chr11:108594167-108709199	GO:0003724|GO:0008152|GO:0005524	NM_004398	THC2464486	Hs.591931
A_24_P84970	0.0311037	0.00325447	2.26876	down	0.0189313	0.000396774	2.92297	down	-0.00184703	-0.480008	0.00184703	0.651752	0.0568049	-0.0919678	1.11326	1.59691	1.45213		keratin 18 pseudogene 42 [Source:HGNC Symbol;Acc:HGNC:33412] [ENST00000505048]	CTACACCCTGCAGATGGAGAAGGTCAATGGGATTTTGCTGCACCTGGAGTTAGAGCTGGC	chr5	108925054	108924995	+	FALSE	hs|5q21.3	ENST00000505048				chr5:108924995-108925054
A_23_P395954	0.0250634	0.00185588	3.53616	up	0.0488817	0.00594671	2.84501	up	-0.236603	0.409273	-0.181462	-0.0166516	0.239136	0.709976	-1.58221	-0.755512	-2.19637	SSH2	slingshot protein phosphatase 2 [Source:HGNC Symbol;Acc:HGNC:30580] [ENST00000394848]	CCCTCCTTTTAAGTTCCCTAAAGCAAGATGAAGTGTCCTTCTCTGTAGCTACTTCTCAAG	chr17	27975135	27975076	-	FALSE	hs|17q11.2	ENST00000394848	85464	AB072358	slingshot protein phosphatase 2	chr17:27975135-27975076	GO:0030036|GO:0003779|GO:0003677|GO:0005615|GO:0035335|GO:0010591|GO:0005737|GO:0006470|GO:0008064|GO:0004721|GO:0008138|GO:0005856|GO:0050770|GO:0004725		THC2543332	Hs.654754
A_33_P3243429	0.0186156	0.000726792	2.48108	down	0.019715	0.000465254	2.97308	down	-1.2729	-1.27462	-0.777215	-0.874966	-0.935166	-0.731642	0.123193	0.626641	0.641295	GPR152	Homo sapiens G protein-coupled receptor 152 (GPR152), mRNA [NM_206997]	TCCAGACCCCTGCACCTGCTGCCAGTTCTGTGCCCAGTCCCTGTGATGAAGCTTCCCCAA	chr11	67218961	67218902	-	FALSE	hs|11q13.2	ENST00000312457	390212	NM_206997	G protein-coupled receptor 152	chr11:67218961-67218902	GO:0007186|GO:0005886|GO:0004930|GO:0016021	NM_206997	THC2487602	Hs.567997
A_33_P3344765	0.0248285	0.00180115	2.03411	down	0.0458779	0.00525077	2.02499	down	-1.01496	-0.976279	-0.321307	-0.585069	-0.933513	-0.813429	0.184924	0.328428	0.227841		LSM3 pseudogene 5 [Source:HGNC Symbol;Acc:HGNC:44350] [ENST00000566307]	CACTGTGGAGGATCCCCTGGATCTTAGGCTCAGCCCAGAGGAGCGAATTTGTGTGAAAAT	chr16	78389520	78389461	+	FALSE	hs|16q23.1	ENST00000566307				chr16:78389461-78389520
A_24_P917866	0.00960347	2.96232e-05	4.81253	down	0.0132982	5.23311e-05	4.88123	down	-2.13604	-2.39439	-1.52527	-1.73163	-1.82246	-2.44026	0.294567	0.204187	0.30728	SET	Homo sapiens SET nuclear proto-oncogene (SET), transcript variant 2, mRNA [NM_003011]	ATGATGCTCAGTTTTAAACATTAAAAGTGTACAAGTTGCGTTGTTACAATAAAACTAAAT	chr9	131457801	131457742	+	FALSE	hs|9q34.11	ENST00000322030	6418	NM_003011	SET nuclear proto-oncogene	chr9:131457742-131457801	GO:0005515|GO:0010467|GO:0048471|GO:0005783|GO:0008601|GO:0004864|GO:0006334|GO:0005634|GO:0006337|GO:0035067|GO:0043086|GO:0003677|GO:0005829|GO:0006913|GO:0006260|GO:0043234|GO:0042393|GO:0050790|GO:0043524|GO:0005737|GO:0005654|GO:0000278|GO:0045892	NM_003011	THC2465434	Hs.436687
A_33_P3319261	0.0228923	0.00146	2.33787	up	0.029744	0.0019711	2.61733	up	-0.00987887	0.739032	0.565308	0.213587	0.190296	0.401861	-0.586312	-1.26315	-1.02037	EXD3	Homo sapiens exonuclease 3'-5' domain containing 3 (EXD3), transcript variant 2, mRNA [NM_001286823]	GCTGCCTCTGGAGAGGAGCGGCTGGGGCTGGCAGGAGCACAGCCCTCTTCTCCCGAGTGA	chr9	140260788	140260729	-	FALSE	hs|9q34.3	ENST00000460390	54932	NM_001286823	exonuclease 3'-5' domain containing 3	chr9:140260788-140260729	GO:0005515|GO:0008408|GO:0005737|GO:0090305|GO:0005634|GO:0003676|GO:0046872	NM_001286823	THC2604802	Hs.495553
A_33_P3410849	0.0273202	0.00241294	2.17344	down	0.0241666	0.000983709	2.49106	down	-0.956958	-0.932265	-0.624253	-0.549693	-0.852265	-0.521188	0.134638	0.579135	0.723027	C8orf58	Homo sapiens chromosome 8 open reading frame 58 (C8orf58), transcript variant 1, mRNA [NM_001013842]	TGTGAAGTCTTCCTCGCCCTCTGCCCTCTTGCTGCTTCTCCACATTGCCAGGAAAAGCTG	chr8	22460922	22460863	+	FALSE	hs|8p21.3	ENST00000409586	541565	NM_001013842	chromosome 8 open reading frame 58	chr8:22460863-22460922		NM_001013842	THC2609844	Hs.743508
A_23_P412321	0.0119695	7.25955e-05	3.25923	down	0.0165444	0.000127442	2.95123	down	-1.37506	-1.28111	-1.29939	-1.45339	-1.56768	-1.36413	0.0353069	0.386283	0.306807	CCR5	Homo sapiens chemokine (C-C motif) receptor 5 (gene/pseudogene) (CCR5), transcript variant A, mRNA [NM_000579]	AACAGTAGCATAGGACCCTACCCTCTGGGCCAAGTCAAAGACATTCTGACATCTTAGTAT	chr3	46417617	46417558	+	FALSE	hs|3p21.31	ENST00000292303	1234	NM_000579	chemokine (C-C motif) receptor 5 (gene/pseudogene)	chr3:46417558-46417617	GO:0071791|GO:0005515|GO:0019722|GO:0005886|GO:0030260|GO:0007267|GO:0007204|GO:0019957|GO:0005737|GO:0006955|GO:0006954|GO:0006935|GO:0000165|GO:0004950|GO:0016032|GO:0006816|GO:0070098|GO:0009986|GO:0023052|GO:0002407|GO:0003779|GO:0014808|GO:0015026|GO:0006968|GO:0071222|GO:0007186|GO:0005887|GO:0004435|GO:0070723|GO:0016493|GO:0007166|GO:0009897|GO:0005768	NM_000579	THC2472502	Hs.450802
A_24_P606538	0.0243195	0.00170955	2.20705	down	0.0238977	0.00095562	2.75225	down	-1.28524	-0.899186	-0.53693	-0.391026	-0.760051	-0.614789	0.531453	0.31057	0.818464	GGNBP1	Homo sapiens gametogenetin binding protein 1 (pseudogene) (GGNBP1), non-coding RNA [NR_028361]	ATCCACAGACACAGTGGGTTTCCTGGAGTCGGAGTTGAAGAAGCTTCTGGGAATGCAGCA	chr6	33554489	33553482	+	FALSE	hs|6p21.31	ENST00000374458	449520	NR_028361	gametogenetin binding protein 1 (pseudogene)	chr6:33553482-33554489	GO:0005794|GO:0016020|GO:0000266|GO:0007275|GO:0007283|GO:0030154	NR_028361	NP1241537	Hs.582973
A_33_P3424507	0.0324199	0.00361041	2.3928	down	0.0311013	0.00219963	2.40449	down	-1.31555	-1.10337	-1.43425	-1.5867	-1.34746	-0.897914	-0.488764	0.318623	0.114168	OR51F1	Homo sapiens olfactory receptor, family 51, subfamily F, member 1 (gene/pseudogene) (OR51F1), mRNA [NM_001004752]	TAATTATTCACTCTGTCCTCAGAATTGCCTCCCCTGAAGAATGGCACAAGGTCTTCAGCA	chr11	4790483	4790424	-	FALSE	hs|11p15.4	ENST00000380383	256892	NM_001004752	olfactory receptor, family 51, subfamily F, member 1 (gene/pseudogene)	chr11:4790483-4790424	GO:0050911|GO:0004984|GO:0007186|GO:0005886|GO:0004930|GO:0016021	NM_001004752	NP1461808	Hs.553659
A_19_P00315601	0.0210723	0.00118989	3.8041	up	0.0365748	0.0031295	3.15173	up	0.328851	0.374314	0.00985503	0.225099	0.631875	0.670279	-0.556892	-1.9444	-1.75412	XLOC_l2_015760	BROAD Institute lincRNA (XLOC_l2_015760), lincRNA [TCONS_l2_00030536]	CCAATGCCTCCCAGAAACCCCATCATCTCAAAATCACTAGCTATTAAAAGAAGCAAAAAA	chrX	73498033	73497974	-	FALSE	hs|Xq13.2					chrX:73498033-73497974				Hs.735362
A_32_P144342	0.00914167	2.24374e-05	10.2032	down	0.0170625	0.000142386	9.9915	down	-2.01919	-2.73405	-1.2956	-2.18017	-2.26017	-1.69927	0.532517	1.83057	1.55017	PARP4	Homo sapiens poly (ADP-ribose) polymerase family, member 4 (PARP4), mRNA [NM_006437]	CTTCTATGTAGAAAATAATCAAATGATAATAGATACTTATAATGAAACTTCATTAAGGTT	chr13	24995222	24995163	-	FALSE	hs|13q12.12	ENST00000381989	143	NM_006437	poly (ADP-ribose) polymerase family, member 4	chr13:24995222-24995163	GO:0005515|GO:0008219|GO:0042493|GO:0005634|GO:0003677|GO:0006974|GO:0003950|GO:0006471|GO:0005737|GO:0006281|GO:0006954|GO:0016020|GO:0030529|GO:0006810|GO:0005876|GO:0019899|GO:0006464|GO:0070062	NM_006437	THC2466338	Hs.744855
A_33_P3285444	0.0205857	0.00111856	3.40743	down	0.0178387	0.000176156	5.22827	down	-1.37095	-2.42803	-1.86393	-1.80895	-0.695634	-1.30538	0.0712979	0.873965	0.550828	TERF1	Homo sapiens telomeric repeat binding factor (NIMA-interacting) 1 (TERF1), transcript variant 1, mRNA [NM_017489]	TTCACCAACATTTTATTCTTTAAAAATTTAGACTAACAGAATTATTTAGCATTTTGAGTC	chr8	73959805	73959745	+	FALSE	hs|8q21.11	ENST00000276602	7013	NM_017489	telomeric repeat binding factor (NIMA-interacting) 1	chr8:73959745-73959805	GO:0051974|GO:0005515|GO:0008017|GO:0007094|GO:0005634|GO:0042803|GO:0003691|GO:0005737|GO:0032211|GO:0000723|GO:0000086|GO:0032214|GO:0051260|GO:0031627|GO:0000784|GO:0000783|GO:0000781|GO:0031116|GO:0043065|GO:0046982|GO:0008301|GO:0042493|GO:0042162|GO:0005730|GO:0005819|GO:0045840|GO:0003677|GO:0001309|GO:0045931|GO:0007067|GO:0003682|GO:0005654|GO:0008156|GO:0007004|GO:0051301	NM_017489	THC2523464	Hs.442707
ERCC-00018_67	0.0184298	0.000685472	3.22173	down	0.0200142	0.000541108	4.44747	down	-0.651192	-0.290356	0.318099	0.275054	0.326589	0.17036	1.8495	1.44468	2.54133			GCAGAGGAGAGAAATCATCCTTTATCTCATATAAGATACATGTGGAAAGTTGAGTATTGA					pos
A_24_P453921	0.0193162	0.00086762	2.61245	up	0.0316669	0.00229463	2.50982	up	0.534452	0.707701	0.0275645	0.276809	0.599916	0.566464	-0.543901	-0.906845	-1.26228	DPY19L1P1	Homo sapiens DPY19L1 pseudogene 1 (DPY19L1P1), non-coding RNA [NR_036680]	GTTTGGGAACTCAATGTTATTATTATGCTGCTTCTTTGGTAATTATTTGGGGTATTCTGG	chr7	32663022	32660675	-	FALSE	hs|7p14.3	ENST00000417811	100129460	NR_036680	DPY19L1 pseudogene 1	chr7:32663022-32660675		NR_036680	THC2584444	Hs.633705
A_23_P152406	0.0126676	0.000123864	4.96395	down	0.0188613	0.000361163	4.5439	down	-2.37938	-1.70924	-1.47833	-1.60068	-2.28924	-2.0597	-0.211686	0.407437	0.789088	CAPNS2	Homo sapiens calpain, small subunit 2 (CAPNS2), mRNA [NM_032330]	CTATCAAAGAGTGGCTGCAGTTGACCATGTATTCCTGAAGTGGGAACTGAGAAGTCAAGA	chr16	55601437	55601378	+	FALSE	hs|16q12.2	ENST00000457326	84290	NM_032330	calpain, small subunit 2	chr16:55601378-55601437	GO:0005737|GO:0004198|GO:0005886|GO:0005509|GO:0006508	NM_032330	THC2476243	Hs.660027
A_33_P3215347	0.0235106	0.00157045	2.69376	down	0.030826	0.00215374	3.11574	down	-2.36901	-1.38567	-1.88889	-1.47365	-1.84196	-1.69809	0.135458	-0.803088	-0.0572185	LOC100996662	PREDICTED: Homo sapiens uncharacterized LOC100996662 (LOC100996662), transcript variant X3, ncRNA [XR_246623]	CATGCATGTAGTGTATGTGGGAAATGCTTCAGCCAGAGCTCAACCCTTATTAGACATTAG	chr8	145933665	145933606	+	FALSE	hs|8q24.3	ENST00000601863	100996662	XR_246623	uncharacterized LOC100996662	chr8:145933606-145933665		XR_246623	THC2625435	Hs.561770
A_21_P0006176	0.0105673	4.70847e-05	5.85002	down	0.0203532	0.000575342	6.10634	down	-0.685706	-0.299526	0.850884	0.216007	-0.156153	-0.00860548	2.2629	2.24385	3.18983	lnc-GADD45G-5	LNCipedia lincRNA (lnc-GADD45G-5), lincRNA [lnc-GADD45G-5:2]	GCTTGAAATGGGAGAGAGAAAGAACTGCCACATAATTTGCAAGATCTTTTTTGAAAAAGA	chr9	92767376	92767317	+	FALSE	hs|9q22.2				lnc-GADD45G-5:2	chr9:92767317-92767376
A_21_P0011802	0.0310051	0.00321489	3.11237	down	0.0343865	0.00273451	3.47289	down	-1.16338	-0.798581	-0.523245	-0.860133	-0.474088	-0.676604	0.0728257	1.38564	1.44475	MSH6	mutS homolog 6 [Source:HGNC Symbol;Acc:HGNC:7329] [ENST00000454137]	ATCCCACCGCCACCCCTTCAAGTCATCGGCTGTGATTCACCTGTGGGTTTCTGAAGGCTA	chr2	47935442	47935383	+	FALSE	hs|2p16.3	ENST00000454137	2956		mutS homolog 6	chr2:47935383-47935442	GO:0005515|GO:0000790|GO:0030983|GO:0032405|GO:0005886|GO:0035064|GO:0016446|GO:0008340|GO:0042803|GO:0043231|GO:0005737|GO:0003690|GO:0051096|GO:0032357|GO:0006298|GO:0009411|GO:0016887|GO:0007131|GO:0008094|GO:0000400|GO:0005794|GO:0000287|GO:0008630|GO:0045190|GO:0000228|GO:0005524|GO:0097193|GO:0032142|GO:0043570|GO:0032143|GO:0032301|GO:0006281|GO:0043531|GO:0000710|GO:0032137|GO:0003682|GO:…		THC2519945
A_24_P96897	0.0455835	0.00726176	3.44509	down	0.0346765	0.00279201	2.75853	down	-0.849523	-0.136078	-1.34888	-2.12217	-1.19021	0.0159726	0.686046	0.521672	0.849504	SYT6	Homo sapiens synaptotagmin VI (SYT6), transcript variant 2, mRNA [NM_205848]	CCTCAAGGTAGACTACTCCTCAGCCTGAATCATGAATGAAACCTGAACATCTGCCAACTT	chr1	114632336	114632277	-	FALSE	hs|1p13.2	ENST00000369547	148281	NM_205848	synaptotagmin VI	chr1:114632336-114632277	GO:0019905|GO:0005215|GO:0030054|GO:0005886|GO:0046982|GO:0097038|GO:0042803|GO:0046872|GO:0005829|GO:0005544|GO:0060478|GO:0030276|GO:0030672|GO:0016021|GO:0048306|GO:0019898	NM_205848	THC2602930	Hs.370963
A_33_P3370076	0.0161978	0.00046545	2.37407	down	0.0182055	0.000233227	2.64184	down	-1.15692	-1.34709	-1.08056	-1.07462	-1.1421	-0.905318	0.320239	0.143271	0.156546	TFE3	Homo sapiens transcription factor binding to IGHM enhancer 3 (TFE3), transcript variant 1, mRNA [NM_006521]	TCGGGGGGTGCCCTGTCCCCACTGCGGGCTGCCTCCGATCCCCTGCTCTCTTCAGTGTCC	chrX	48887788	48887729	-	FALSE	hs|Xp11.23	ENST00000315869	7030	NM_006521	transcription factor binding to IGHM enhancer 3	chrX:48887788-48887729	GO:0005737|GO:0003700|GO:0044212|GO:0045944|GO:0006959|GO:0046983|GO:0005654|GO:0005634|GO:0045670|GO:0006351|GO:0045785	NM_006521	THC2524136	Hs.730740
A_33_P3342481	0.00960347	2.90893e-05	13.6674	up	0.0132764	3.72367e-05	11.2099	up	1.02795	0.896658	0.481999	0.827515	1.67889	0.758092	-2.7552	-1.8847	-3.41359			TATTTGCAGTAATCACTAAATTTTAACTAATACTATCTTTGCTTCCAGTAGTGTTCTATG	chr2	90520625	90520566	-	FALSE	hs|2p11.1					chr2:090520625-090520566			THC2723408
A_21_P0004858	0.0201409	0.00102518	10.4254	down	0.0124803	1.92163e-05	16.5071	down	-0.677588	-1.41874	-1.24453	-1.87582	0.677586	-0.153694	3.39477	2.02416	3.37524	lnc-BTN3A2-1	LNCipedia lincRNA (lnc-BTN3A2-1), lincRNA [lnc-BTN3A2-1:1]	ACAGTACAGAAAAGATCACTAGGAGGAGAGAGAATGACTGTGGCATGCCACCTTACTAGA	chr6	26340426	26340367	+	FALSE	hs|6p22.2				lnc-BTN3A2-1:1	chr6:26340367-26340426			THC2768400
A_21_P0005570	0.0218092	0.00129704	3.77966	down	0.0217509	0.000727777	4.93754	down	-1.60804	-1.47465	-0.922979	-0.932835	-1.12254	-0.793692	0.0660117	1.34943	1.49027	lnc-ZKSCAN1-1	LNCipedia lincRNA (lnc-ZKSCAN1-1), lincRNA [lnc-ZKSCAN1-1:4]	CCCCACCTGCAGAGTCAAGTCCCTCCTCCCACCTCAGCACTGCTAGAAAAGAGCTTCAGG	chr7	99605803	99605744	+	FALSE	hs|7q22.1				lnc-ZKSCAN1-1:4	chr7:99605744-99605803			THC2676251	Hs.742792
A_33_P3249716	0.0316568	0.00342756	2.10165	down	0.0242336	0.000995798	2.46249	down	-1.012	-0.413149	-0.516803	-0.0792258	-0.398428	-0.778529	0.534601	0.621677	0.802116	TMEM178A	transmembrane protein 178A [Source:HGNC Symbol;Acc:HGNC:28517] [ENST00000437068]	GATGGGATTTGCTCCTGGGTACAAAACGGGACACTGATCAAAATCAACTTGGACAAGTGA	chr2	39892483	39892424	+	FALSE	hs|2p22.1	ENST00000437068	130733		transmembrane protein 178A	chr2:39892424-39892483	GO:0016021		THC2586127
A_33_P3807268	0.016487	0.000490137	2.41314	down	0.0263303	0.00129422	2.48602	down	-1.44256	-1.39755	-0.743058	-1.03772	-1.35853	-1.05812	0.16227	0.0216112	0.174468	DNAJA1P5	Homo sapiens HEJ1 mRNA, complete cds. [AF395440]	GGGACTGTAATCCTAATATGCTCACTACTTGCTATTGTTTTGGTTTTACTATTCAACTAG	chr1	102359720	102359661	+	FALSE	hs|1p21.1		94236	AF395440	DnaJ (Hsp40) homolog, subfamily A, member 1 pseudogene 5	chr1:102359661-102359720			THC2487212	Hs.606193
A_33_P3424267	0.015927	0.000430754	3.00209	down	0.0401732	0.00389337	2.1214	down	-0.572608	-0.348332	-0.952761	-1.4889	-1.05561	-0.832028	0.155501	0.615493	0.610356	NAA60	Homo sapiens N(alpha)-acetyltransferase 60, NatF catalytic subunit (NAA60), transcript variant 1, mRNA [NM_001083601]	TATTACTACTCCATTCGAGGGGTCCTCAAAGATGGCTTCACCTATGTCCTCTACATCAAC	chr16	3533571	3533512	+	FALSE	hs|16p13.3	ENST00000573345	79903	NM_001083601	N(alpha)-acetyltransferase 60, NatF catalytic subunit	chr16:3533512-3533571	GO:0017196|GO:0007059|GO:0000139|GO:0043967|GO:0008283|GO:0004596|GO:0006334|GO:0010485	NM_001083601	THC2631220	Hs.513296
A_21_P0013826	0.0151337	0.000306805	2.67463	up	0.0233386	0.000900656	2.41275	up	0.580065	0.349959	0.180697	0.475779	0.618351	0.462583	-0.690326	-1.15282	-0.858162			AACGGGTGGATGAGATCACTACCCGTTCTACTACATCAACTAATGGAGCAGCTTACTCAA	chrX	99405934	99405875	-	FALSE	hs|Xq22.1	ENST00000412509				chrX:99405934-99405875
A_33_P3299739	0.0256324	0.00201899	2.33214	down	0.0188613	0.000361337	3.16116	down	-1.14174	-1.0902	-1.27739	-0.730972	-0.759164	-0.702785	0.0202625	0.799933	0.651843	CLDN19	Homo sapiens claudin 19 (CLDN19), transcript variant 2, mRNA [NM_001123395]	TCCAGTCCCCAGCCAGGCTCTGTCCCCTGCCATACCTAGACTGTGTGTTTCATATTTTTT	chr1	43200754	43200695	-	FALSE	hs|1p34.2	ENST00000372539	149461	NM_001123395	claudin 19	chr1:43200754-43200695	GO:0005634|GO:0019227|GO:0042802|GO:0043297|GO:0016323|GO:0043296|GO:0005737|GO:0016338|GO:0005198|GO:0005923|GO:0016021|GO:0007601|GO:0050896	NM_001123395	THC2482498	Hs.496270
A_21_P0010153	0.0191491	0.000825023	4.19189	down	0.0205972	0.000593231	5.38847	down	-1.68599	-2.44356	-1.19645	-0.834175	-1.74204	-1.66296	-0.0659976	1.07189	0.957748			GGGAACAATTTATCTATGTTAAAAAGATGTGTGTGTGTGAATGGATGTATATACGTGTGC	chr21	29357607	29357548	+	FALSE	hs|21q21.3	ENST00000433344				chr21:29357548-29357607
A_33_P3266848	0.0235588	0.00157634	2.93415	down	0.0188727	0.000389255	3.38405	down	-1.1779	-0.986235	-0.78751	-0.43105	-1.2396	-0.663568	0.285848	0.867432	1.17133		olfactory receptor, family 5, subfamily BS, member 1 pseudogene [Source:HGNC Symbol;Acc:HGNC:19627] [ENST00000328207]	GATCTTTTCCACCTGCTCTTCCCATTTCCTTGTGGTCACCATCTTTTATACTTCAGGAGT	chr12	48954431	48954372	+	FALSE	hs|12q13.11	ENST00000328207				chr12:48954372-48954431			THC2605882
A_21_P0012153	0.0487237	0.00819083	2.51883	down	0.0319352	0.00233125	2.44528	down	-0.848542	-0.799759	-0.860082	-1.47514	-0.281059	-0.880451	0.0305057	0.972944	0.358162		Homo sapiens cDNA clone IMAGE:4131853, **** WARNING: chimeric clone ****. [BC007940]	CCTTCCTCTTCCTGTCTGTTTTAAGCAGTTGTGGCTTTGCCAAAAATAAAAATAATTTCT	chr20	57331882	57331823	+	FALSE	hs|20q13.32	ENST00000603095				chr20:57331823-57331882
A_24_P68247	0.0135878	0.000199274	2.77874	up	0.0331049	0.00252258	2.36335	up	1.02466	0.53446	0.195375	0.707418	0.823117	0.924755	-0.684047	-0.825426	-0.458534	TRIM4	Homo sapiens tripartite motif containing 4 (TRIM4), transcript variant alpha, mRNA [NM_033017]	GAGTGAGATCCAGGATGTGAACTATTCTCTTGAAGCTGTAAAGGTGAAGACAGTGTGCCA	chr7	99500938	99500879	-	FALSE	hs|7q22.1	ENST00000354241	89122	NM_033017	tripartite motif containing 4	chr7:99500938-99500879	GO:0070206|GO:0005737|GO:0005886|GO:0045087|GO:0016874|GO:0008152|GO:0008270	NM_033017	THC2738551	Hs.50749
A_23_P370162	0.0290377	0.0027491	5.87167	down	0.0210088	0.000629874	4.55044	down	0.141951	0.063396	-0.112211	-1.39979	0.784394	-0.394761	2.96027	1.42125	2.26964	XRRA1	Homo sapiens X-ray radiation resistance associated 1 (XRRA1), transcript variant 1, mRNA [NM_182969]	AGTTGCCACCTTACTTAAAAGGCATTAAGGAGGCATTTACTCACAAAGGAGAGAGAGTAA	chr11	74552650	74552591	-	FALSE	hs|11q13.4	ENST00000531849	143570	NM_182969	X-ray radiation resistance associated 1	chr11:74552650-74552591	GO:0003674|GO:0005737|GO:0010165|GO:0005634	NM_182969	THC2607706	Hs.370145
A_21_P0011956	0.0401997	0.00574061	2.50317	up	0.0405676	0.00400875	2.33873	up	-0.272997	0.030031	-0.0729044	-0.538296	0.33831	0.1782	-0.844377	-1.84499	-1.30369	XLOC_l2_008221	BROAD Institute lincRNA (XLOC_l2_008221), lincRNA [TCONS_l2_00014844]	CATTACTCTTACAAAGGATACACCACGAGTTGTGCTCTCCTGCAGCGTTTTGCGGACGGC	chr2	114618877	114600898	-	FALSE	hs|2q14.1					chr2:114618877-114600898
A_21_P0011522	0.0129409	0.000135445	6.54194	down	0.0178387	0.000201864	6.14381	down	-1.70965	-1.53998	-0.980928	-1.13417	-1.94124	-1.42689	0.423422	1.53243	1.671	XLOC_l2_005692	BROAD Institute lincRNA (XLOC_l2_005692), lincRNA [TCONS_l2_00010603]	TTGAAATGTGTTGTGTGTGTGCTGATGTTTCAGGACTGATTGATGTGATGGAGCTCGGCA	chr17	19499197	19499138	+	FALSE	hs|17p11.2					chr17:19499138-19499197
A_23_P404685	0.0299373	0.00295705	2.14854	down	0.0212395	0.00065144	2.90977	down	-1.17782	-1.29699	-0.772971	-0.489314	-0.785081	-0.660747	0.0631294	0.590051	0.72175	LCE1A	Homo sapiens late cornified envelope 1A (LCE1A), mRNA [NM_178348]	TCCTAAGTGCCCCCCAAAGTGTCCCCCTAAGTGCCCTCCAGTCTCTTCCTGCTGCAGTGT	chr1	152800085	152800026	+	FALSE	hs|1q21.3	ENST00000335123	353131	NM_178348	late cornified envelope 1A	chr1:152800026-152800085	GO:0031424	NM_178348	NP1246950	Hs.534645
A_19_P00320708	0.0211794	0.00120522	2.62531	up	0.0367417	0.00315127	2.30331	up	0.606397	1.24998	0.859016	0.767099	1.39777	1.11685	-0.209697	-0.0183802	-0.667666	LOC401320	Homo sapiens uncharacterized LOC401320 (LOC401320), long non-coding RNA [NR_038889]	GCTGAGGCAGTGTCACGCTGGTGTCTGTCCTCCTTACAGAATGCCTGAACAGTTCCATTG	chr7	30590390	30590331	-	FALSE	hs|7p14.3	ENST00000440438	401320	NR_038889	uncharacterized LOC401320	chr7:30590390-30590331		NR_038889	THC2577766	Hs.561708
A_33_P3210975	0.015927	0.0004316	7.33007	down	0.0169362	0.000136856	5.40429	down	-2.61765	-1.84309	-1.63281	-3.63093	-1.88799	-1.89381	0.0273879	0.381605	0.799768			CATTGGGCTCACTACATTAGTTACTTAAGATGTGTATCACAGAATAAACACATTTAGCCT	chr6	66545771	66545712	-	FALSE	hs|6q12					chr6:066545771-066545712
A_21_P0001364	0.0188484	0.000761536	2.19512	down	0.0219025	0.00074268	2.20226	down	-0.989141	-1.01655	-0.796092	-1.04721	-0.915508	-0.825011	0.265908	0.175309	0.173954	lnc-DDX20-4	CR738423 Soares_testis_NHT Homo sapiens cDNA clone IMAGp971E0466 ; IMAGE:1621185 5', mRNA sequence [CR738423]	ACCCAGGCCTTCAACTCCTAGCTACGGCCCCTTCCTGGAAAAATATCTGTTAGATTAAAA	chr1	112550692	112550633	+	FALSE	hs|1p13.2				lnc-DDX20-4:1	chr1:112550633-112550692				Hs.537922
A_23_P103310	0.0205057	0.00110344	3.06388	down	0.0219621	0.000750506	3.27692	down	-1.19885	-1.39135	-1.12695	-1.08568	-1.39056	-0.949956	-0.14393	0.65888	0.904925	S100A7	Homo sapiens S100 calcium binding protein A7 (S100A7), mRNA [NM_002963]	ACGATGATGAAGGAGAACTTCCCCAACTTCCTTAGTGCCTGTGACAAAAAGGGCACAAAT	chr1	153431390	153430429	-	FALSE	hs|1q21.3	ENST00000368723	6278	NM_002963	S100 calcium binding protein A7	chr1:153431390-153430429	GO:0005515|GO:0051238|GO:0005783|GO:0005509|GO:0010820|GO:0005576|GO:0005634|GO:0001525|GO:0071624|GO:0005829|GO:0050829|GO:0005737|GO:0050786|GO:0008544|GO:0030216|GO:0045087|GO:0032496|GO:0008270|GO:0090026|GO:0070374|GO:0000302|GO:0005925|GO:0070062	NM_002963	THC2473764	Hs.112408
A_33_P3246193	0.019928	0.000988009	2.4312	down	0.0283447	0.00164612	2.15427	down	-1.00705	-0.716959	-0.988741	-1.10239	-0.802801	-1.33097	0.377045	-0.0389171	0.270713	CFAP46	Homo sapiens cilia and flagella associated protein 46 (CFAP46), mRNA [NM_001200049]	AATGCAGGCCTGGCCTTAGCCCCTGACGCGTTTCAGATTGTGCTGGACAGTGAGAATGAG	chr10	134735674	134735615	-	FALSE	hs|10q26.3		54777	NM_001200049	cilia and flagella associated protein 46	chr10:134735674-134735615	GO:0035082|GO:0005930	NM_001200049	THC2686622	Hs.298038
A_21_P0004684	0.0343516	0.00418768	2.18459	down	0.0237222	0.000945914	4.60073	down	-2.19667	-1.80784	-0.709853	-0.772347	-0.265913	-0.4526	0.185627	0.822465	0.883133			AACCTCCCCCTTATAAATAAGAAGAGTCATTCAGAAATAGAGTGTTGCAATGAAGTCCCT	chr6	131018741	131018682	+	FALSE	hs|6q23.1	ENST00000454262				chr6:131018682-131018741
A_33_P3339202	0.035894	0.00454723	2.30841	down	0.0273059	0.00148567	2.83543	down	-0.883499	-0.994683	-1.1171	-0.591585	-0.774331	-0.739374	0.500485	1.04513	-0.0302002	LINC01225	long intergenic non-protein coding RNA 1225 [Source:HGNC Symbol;Acc:HGNC:49677] [ENST00000563550]	ATTGGCTGGTCTTCCCCTCCATGGGTGCCTACATGTCCTCCATGAGCTCCAGCTTCAATG	chr1	31974835	31974776	+	FALSE	hs|1p35.2	ENST00000563550	149086		long intergenic non-protein coding RNA 1225	chr1:31974776-31974835
A_23_P82047	0.0224054	0.00136465	2.48547	up	0.038991	0.0036221	2.03981	up	-0.0248451	-0.0141466	-0.0305033	0.120784	0.551424	0.113549	-1.18516	-0.666184	-1.30345	STXBP5	Homo sapiens syntaxin binding protein 5 (tomosyn) (STXBP5), transcript variant 2, mRNA [NM_001127715]	TCTGTTTCGTTAATGTCAGCTGCCTGAACATTCAGCAGTTTATAAATTGCTTAATTTGTG	chr6	147707808	147707749	+	FALSE	hs|6q24.3		134957	NM_001127715	syntaxin binding protein 5 (tomosyn)	chr6:147707749-147707808	GO:0010468|GO:0045921|GO:0005737|GO:0030054|GO:0030193|GO:0017157|GO:0017075|GO:0015031|GO:0006887|GO:0030659|GO:0005892|GO:0008021	NM_001127715	THC2505040	Hs.86320
A_33_P3256480	0.0129477	0.00014492	5.88657	down	0.0165444	0.000123896	4.61308	down	-2.37374	-2.25467	-1.55094	-1.66355	-2.57617	-2.99473	0.493656	-0.0354092	-0.0204079			GGACAGTGGGGTTTCTACCATTAATGAGTTATTCTCATTATTAAAGAGTTATTCTCAAGC					FALSE
A_21_P0008128	0.0196142	0.000930171	3.63801	down	0.0465877	0.00542348	3.06095	down	0.0944056	-1.18118	-0.110479	-0.0944056	-0.869231	-0.981139	0.891635	0.935137	1.81791	lnc-CRYL1-1	LNCipedia lincRNA (lnc-CRYL1-1), lincRNA [lnc-CRYL1-1:2]	TGGAGGGGAGGGACAGAGGGAGTCTAAAGACACCAGTAATTAATGAGTTTTTATAAAATA	chr13	21140434	21140375	-	FALSE	hs|13q12.11				lnc-CRYL1-1:2	chr13:21140434-21140375
A_33_P3420446	0.00859749	1.1231e-05	8.70541	down	0.0110436	5.37989e-06	13.1964	down	-1.26419	-0.796233	-0.387646	0.117417	-0.102328	-0.66269	2.47354	2.95503	3.28956	LRRD1	Homo sapiens leucine-rich repeats and death domain containing 1 (LRRD1), mRNA [NM_001161528]	TAACTGCTGCTGCTTTAAGAGATCAACTAATTCGAGCACTAACTATGATAGGAGCATATG	chr7	91774317	91774258	-	FALSE	hs|7q21.2	ENST00000430130	401387	NM_001161528	leucine-rich repeats and death domain containing 1	chr7:91774317-91774258	GO:0007165	NM_001161528		Hs.671729
A_33_P3385750	0.0338604	0.00403517	2.39427	up	0.0445259	0.00490268	2.3434	up	1.08282	0.91872	1.00026	0.912879	1.13309	1.04878	0.0843165	0.101833	-0.870151	ZNF793	Homo sapiens zinc finger protein 793 (ZNF793), mRNA [NM_001013659]	GTGGAGAAGGGTAATAAGTTTTCTGAATACCTTTGCATTGTCTTGTTCACATATATTGCT	chr19	38034187	38034128	+	FALSE	hs|19q13.12	ENST00000445217	390927	NM_001013659	zinc finger protein 793	chr19:38034128-38034187	GO:0006355|GO:0005634|GO:0003677|GO:0046872|GO:0006351	NM_001013659	THC2477482	Hs.568010
A_33_P3289848	0.0266094	0.00223825	2.21886	down	0.0235459	0.000933548	2.86222	down	-1.12018	-1.0593	-0.545706	-0.491669	-0.590681	-0.540875	0.189395	0.759397	0.877429	CDX1	Homo sapiens caudal type homeobox 1 (CDX1), mRNA [NM_001804]	AACACCAGCCTCCTGGCCACCTCCTCTCCAATGCCTGTGAAAGAGGAGTTTCTGCCATAG	chr5	149563243	149563184	+	FALSE	hs|5q32	ENST00000231656	1044	NM_001804	caudal type homeobox 1	chr5:149563184-149563243	GO:0005515|GO:0060349|GO:0045944|GO:0009887|GO:0001205|GO:0005634|GO:0000980|GO:0009952	NM_001804	THC2474742	Hs.1545
A_33_P3357626	0.0130582	0.000163209	3.4019	down	0.0132982	6.27081e-05	4.00387	down	-1.80442	-1.56167	-1.46225	-1.36953	-1.62003	-1.13362	0.374136	0.101328	0.700387			GGGGTCAAATCCATCCCTAGTCATGGCCCCCTGGAGAAGTGGCAAGCCTTGTACTCATGA	chr1	12280908	12280851	-	FALSE	hs|1p36.22	ENST00000453852				chr1:12280908-12280851
A_23_P422778	0.0191739	0.000830396	2.49886	down	0.0294524	0.0019235	2.60618	down	-0.620431	-1.47542	-0.99484	-0.950253	-0.78098	-1.17746	0.0353737	0.572909	0.44683	KCNQ2	Homo sapiens potassium channel, voltage gated KQT-like subfamily Q, member 2 (KCNQ2), transcript variant 3, mRNA [NM_004518]	CTTCAGCGGCTTCAGCATCTCCCAGTCCAAGGAGAACCTGGATGCTCTCAACAGCTGCTA	chr20	62038213	62038154	-	FALSE	hs|20q13.33	ENST00000344462	3785	NM_004518	potassium channel, voltage gated KQT-like subfamily Q, member 2	chr20:62038213-62038154	GO:0005251|GO:0005886|GO:0030506|GO:0005267|GO:0007268|GO:0019226|GO:0007399|GO:0043194|GO:0033268|GO:0007411|GO:0005249|GO:0008076|GO:0034765|GO:0016021|GO:0006813|GO:0071805	NM_004518	THC2601345	Hs.161851
A_33_P3312564	0.0138489	0.000220355	3.00149	down	0.022912	0.000846259	2.92347	down	-1.54799	-1.28524	-0.791172	-1.12221	-1.30736	-1.30881	0.390692	0.0161171	0.61184			TGGCCTCAGTAGGTGCCACCGGTGTTTCCATCAGTACATGAAGGATATAGGTTTCATTTA	chr1	175266367	175266308	+	FALSE	hs|1q25.1	ENST00000414733				chr1:175266308-175266367
A_23_P118042	0.0378648	0.00509144	2.91333	up	0.0270632	0.00142017	3.05575	up	0.0762176	0.092906	0.885991	-0.5511	0.755349	0.644298	-1.20608	-1.68061	-0.892781	LRRC36	Homo sapiens leucine rich repeat containing 36 (LRRC36), transcript variant 1, mRNA [NM_018296]	AGGCTCTCACCGCCATTGCCACCAGTATGGTGGTATGTACTCACAAAGATTAAGAAAGAA	chr16	67419093	67419034	+	FALSE	hs|16q22.1	ENST00000329956	55282	NM_018296	leucine rich repeat containing 36	chr16:67419034-67419093		NM_018296	THC2477345	Hs.125139
A_23_P116173	0.0124133	0.000107224	3.46449	up	0.0268858	0.00136241	2.36222	up	1.95858	2.36	2.00612	2.87508	2.60269	2.50442	0.816656	1.16724	0.620367	COLCA2	Homo sapiens colorectal cancer associated 2 (COLCA2), transcript variant 3, mRNA [NM_001136105]	CACAGTTTACATGTCACTATTTCCAATTTTCTGATGCTAAGCATTCATATGAAGTCCTCA	chr11	111179324	111179265	+	FALSE	hs|11q23.1	ENST00000398035	120376	NM_001136105	colorectal cancer associated 2	chr11:111179265-111179324	GO:0005737	NM_001136105	THC2655770	Hs.31409
A_23_P141021	0.0141324	0.000246086	3.87035	up	0.019715	0.00051257	2.94927	up	0.331138	0.723907	0.195942	0.45238	0.664725	1.31019	-1.38877	-0.785711	-1.25561	LPCAT2	Homo sapiens lysophosphatidylcholine acyltransferase 2 (LPCAT2), mRNA [NM_017839]	GAAGAATTCGCCAAGTATTTAAAGTTGCCTGTTTCAGATGTCTTGAGACAACTTTTTGCA	chr16	55585002	55584943	+	FALSE	hs|16q12.2	ENST00000563095	54947	NM_017839	lysophosphatidylcholine acyltransferase 2	chr16:55584943-55585002	GO:0005811|GO:0047184|GO:0005795|GO:0005783|GO:0006663|GO:0005509|GO:0044281|GO:0003841|GO:0047192|GO:0000139|GO:0005789|GO:0061024|GO:0016021|GO:0006644|GO:0036151|GO:0046474	NM_017839	THC2680710	Hs.460857
A_33_P3259861	0.0210927	0.00119549	2.3233	down	0.0178387	0.000195952	3.07917	down	-1.01838	-0.903706	-0.885285	-0.436387	-0.642222	-0.509654	0.440506	1.02278	0.596971	REREP3	Homo sapiens arginine-glutamic acid dipeptide (RE) repeats pseudogene 3 (REREP3), non-coding RNA [NR_033735]	GAGTTCCTGCTGCCGTTCACCATGTCCTCCAACCACCGGGCCTTCTGCTTCCACCAGAAG	chr15	22546750	22546691	+	FALSE	hs|15q11.2	ENST00000553429	646396		arginine-glutamic acid dipeptide (RE) repeats pseudogene 3	chr15:22546691-22546750		NR_033735	THC2607431	Hs.451294
A_33_P3225278	0.0197593	0.000958644	2.28474	down	0.0289512	0.00182206	2.0772	down	-0.981798	-0.737227	-0.757628	-1.13427	-0.80108	-0.953482	0.40845	0.252628	0.0261784		Homo sapiens, clone IMAGE:4940607, mRNA. [BC039705]	GCTTCCTGGGGTCTCCTGGTCTTTGTGGGATTTCCAATGAACAGAGGCTTTTCTAGAATG	chr4	730227	730168	-	FALSE	hs|4p16.3			BC039705		chr4:730227-730168				Hs.623860
A_33_P3346046	0.0309559	0.00319809	2.2037	down	0.0311543	0.00220642	2.56445	down	-0.932802	-0.407413	-0.284687	-0.438084	-0.122172	-0.408469	0.391763	0.905354	1.15394			AGTAACTGGCGTCGTCGTCGTCTTCCAGCTCCTCCAGATAATCGGAATCAGCCTCGTCCT	chr17	66202331	66202272	-	FALSE	hs|17q24.2					chr17:066202331-066202272
A_23_P123424	0.0203718	0.00106609	2.40682	down	0.0327805	0.0024541	2.11687	down	-1.11189	-0.657024	-0.728145	-1.25391	-0.716199	-1.08253	0.486378	0.123772	0.138591	CHRNB3	Homo sapiens cholinergic receptor, nicotinic, beta 3 (neuronal) (CHRNB3), mRNA [NM_000749]	ACCGAATCTTCCTGTGGCTCTTTCTGATAGTGTCAGTAACAGGCTCGGTTCTGATTTTTA	chr8	42591723	42591664	+	FALSE	hs|8p11.21	ENST00000289957	1142	NM_000749	cholinergic receptor, nicotinic, beta 3 (neuronal)	chr8:42591664-42591723	GO:0043005|GO:0030054|GO:0005886|GO:0007268|GO:0055085|GO:0051291|GO:0005892|GO:0007271|GO:0007165|GO:0045211|GO:0008144|GO:0006810|GO:0042166|GO:0016021|GO:0004889|GO:0006812|GO:0015267	NM_000749	THC2482480	Hs.654576
A_33_P3270489	0.0133674	0.000179181	3.36856	up	0.0154544	8.86687e-05	4.18237	up	1.6559	1.64949	2.03734	1.36478	1.40872	1.63266	-0.641148	-0.29716	0.0880761	CCDC170	Homo sapiens coiled-coil domain containing 170 (CCDC170), mRNA [NM_025059]	GTGACTCTAGTGATCTTTAACATACACAGAATGATCTACAGTGATCTTTAACATACTCAG	chr6	151942156	151942097	+	FALSE	hs|6q25.1	ENST00000239374	80129	NM_025059	coiled-coil domain containing 170	chr6:151942097-151942156		NM_025059	THC2627632	Hs.660044
A_24_P384200	0.010136	3.52728e-05	15.7251	down	0.0132764	4.25922e-05	9.07104	down	-2.1871	-1.85448	-1.34472	-1.68274	-2.81031	-3.27444	0.683794	1.75395	1.71976		RAN, member RAS oncogene family pseudogene 6 [Source:HGNC Symbol;Acc:HGNC:39861] [ENST00000413691]	AATGTTTGATGTAACATCAAGAGTTACTTACATGTGCCTATGGCATAGAGATCAGGTGAG	chr4	174554897	174554879	-	FALSE	hs|4q34.1	ENST00000413691				chr4:174554897-174554879
A_24_P244442	0.0208808	0.00116219	2.3838	down	0.0378228	0.00339907	2.00192	down	-0.324009	-0.482562	-0.672147	-0.82194	-0.94195	-0.470459	0.338953	0.397698	0.788791	BSCL2	Homo sapiens Berardinelli-Seip congenital lipodystrophy 2 (seipin) (BSCL2), transcript variant 2, mRNA [NM_032667]	CCTGTGAATCAAGATTTGGGCATGTTCTTGGTCACCATTTCCTGCTACACCAGAGGTGGC	chr11	62462126	62462067	-	FALSE	hs|11q12.3	ENST00000537604	26580	NM_032667	Berardinelli-Seip congenital lipodystrophy 2 (seipin)	chr11:62462126-62462067	GO:0016042|GO:0003674|GO:0050995|GO:0019915|GO:0045444|GO:0030176|GO:0034389	NM_032667	NP1195531	Hs.533709
A_33_P3422968	0.0195607	0.00092105	3.66598	up	0.0286461	0.00171446	3.29974	up	1.03219	1.69944	1.19915	1.46606	1.82402	1.09624	-0.76696	-0.769492	0.300171	DNAH6	Homo sapiens dynein, axonemal, heavy chain 6 (DNAH6), mRNA [NM_001370]	GAACCGATTTCAGTTAATGACTGCAGGAATCATTAAACGTCCAGTAAGCATAGCAAAAAA	chr2	84752801	84752742	+	FALSE	hs|2p11.2	ENST00000468661	1768	NM_001370	dynein, axonemal, heavy chain 6	chr2:84752742-84752801	GO:0001539|GO:0008152|GO:0005874|GO:0005858|GO:0003777|GO:0016887|GO:0005524|GO:0007018	NM_001370	THC2785221	Hs.249972
A_24_P204204	0.012582	0.000119725	3.31006	down	0.0231601	0.000886481	2.65849	down	-1.60222	-1.4811	-0.991036	-1.45714	-1.82229	-1.74368	0.324017	-0.00321341	-0.163344		voltage-dependent anion channel 3 pseudogene 1 [Source:HGNC Symbol;Acc:HGNC:20722] [ENST00000604654]	GGGATTGAAATGTCAATAAACCTTGCTTGGACGGCTGGAAACAACACCCATTTTGGCATT	chr14	100431524	100431463	+	FALSE	hs|14q32.2	ENST00000604654				chr14:100431463-100431524
A_21_P0013847	0.0151991	0.000341759	3.9566	up	0.0239376	0.000961734	3.18535	up	0.339071	0.137689	-0.0651875	0.131452	0.671314	0.547238	-1.08782	-1.37324	-2.14171			GCCAACTGTACCGTTAGTGATTAGTTTACATATAGGGAAAATAATTTGTGAATGTTGGTC	chrX	73169393	73169334	+	FALSE	hs|Xq13.2	ENST00000444482				chrX:73169334-73169393			THC2641661
A_33_P3285354	0.0316129	0.00337565	3.51292	down	0.0270824	0.00144191	4.37283	down	-1.24909	-1.13911	-1.02142	-0.558916	-0.94355	-0.959467	-0.0441048	1.5193	1.50088	C11orf95	Homo sapiens chromosome 11 open reading frame 95 (C11orf95), mRNA [NM_001144936]	GAGGAAGAAGAGGAGGAGGAGGAGGGGGCCGGTGTCCCAGCTTGCCCGCCCAAGGGCCCA	chr11	63533339	63533280	-	FALSE	hs|11q13.1	ENST00000433688	65998	NM_001144936	chromosome 11 open reading frame 95	chr11:63533339-63533280		NM_001144936	THC2632379	Hs.191073
A_21_P0011980	0.0349088	0.00434309	2.14303	up	0.0350309	0.00286512	2.32432	up	0.811899	0.86309	0.485078	0.406839	0.673814	0.727933	-0.0489414	-0.856401	-0.585025	LINC01473	Homo sapiens long intergenic non-protein coding RNA 1473 (LINC01473), long non-coding RNA [NR_110218]	GAGAAAATCAGTCCTGATTTGTTTCTCCTGGAGTTTTCTTCTTTATGTGATCCTTCATAA	chr2	186903120	186903061	-	FALSE	hs|2q32.1	ENST00000419719	101927217	NR_110218	long intergenic non-protein coding RNA 1473	chr2:186903120-186903061		NR_110218	THC2642498
A_33_P3228773	0.0152593	0.000372797	3.24593	up	0.0475499	0.00563962	2.12831	up	0.956133	0.768659	0.655513	1.26535	1.55506	1.38667	0.222173	-0.564294	-0.546702	CYYR1	Homo sapiens cysteine and tyrosine-rich protein 1 isoform 1,2,3,4b (CYYR1) mRNA, complete cds, alternatively spliced. [JF693912]	GCACTCAGCTGAATGAATGATGAACACAACTCATGAAAAGACCTGAATTAATCATATATC	chr21	27850367	27850308	-	FALSE	hs|21q21.3		116159	JF693912	cysteine/tyrosine-rich 1	chr21:27850367-27850308	GO:0008150|GO:0003674|GO:0016021		THC2774452
A_33_P3381851	0.0234566	0.00156573	2.70956	down	0.0215786	0.000688515	3.02112	down	-1.22133	-1.41684	-0.913346	-0.769988	-0.89862	-1.41185	-0.0654876	0.639831	0.659379	KRTAP10-10	Homo sapiens keratin associated protein 10-10 (KRTAP10-10), mRNA [NM_181688]	CCTCCCAGCTGCCCCAGCAAGCTCTGCCCTCTCTGGCTTTGACACCCTCAGAAGGTGGGG	chr21	46058193	46058134	+	FALSE	hs|21q22.3	ENST00000380095	353333	NM_181688	keratin associated protein 10-10	chr21:46058134-46058193	GO:0045095	NM_181688	NP883181	Hs.474001
A_33_P3349252	0.0290555	0.0027731	2.41631	down	0.0188613	0.000357285	3.4288	down	-1.30781	-1.57301	-1.27696	-0.952676	-1.05864	-0.631772	0.064548	0.193246	0.917535		Homo sapiens mRNA; cDNA DKFZp547L112 (from clone DKFZp547L112). [AL512723]	CCCTCGCCTGAACACGCCCTACACTCTGGCATGGGGGAACCCGGCCCCGCAGAGCCCTGG	chr15	21005279	21005220	+	FALSE	hs|15q11.2	ENST00000594169		AL512723		chr15:21005220-21005279			NP304591	Hs.567600
A_21_P0003572	0.0105628	4.3076e-05	3.64005	up	0.0178387	0.000206746	2.97124	up	1.84319	1.69047	1.4056	1.78107	2.06693	1.96993	0.121619	0.226058	-0.121619	lnc-DRD5-8	LNCipedia lincRNA (lnc-DRD5-8), lincRNA [lnc-DRD5-8:3]	GAAGTAGATCAGTTGACCTTTGCTGAATAACAAGGTGGACCTAAAACTGGGTGACTTGAA	chr4	11339040	11338981	+	FALSE	hs|4p15.33				lnc-DRD5-8:3	chr4:11338981-11339040
A_33_P3237574	0.0139383	0.000239073	5.49432	down	0.0183798	0.000247962	5.88772	down	-0.66933	-1.19372	-0.782421	-0.657429	-1.06774	-0.621004	0.830092	2.21669	1.98087	HLA-A	Homo sapiens major histocompatibility complex, class I, A (HLA-A), transcript variant 2 (A*01:01:01:01 allele), mRNA [NM_001242758]	GCGCCCCGAACCCTCCTCCTGCTACTCTCGGGGGCCCTGGCCCTGACCCAGACCTGGGCG	chr6	29910402	29910343	+	FALSE	hs|6p22.1	ENST00000376802	3105	NM_001242758	major histocompatibility complex, class I, A	chr6:29910343-29910402	GO:0005515|GO:0002474|GO:0005886|GO:0005783|GO:0019221|GO:0042608|GO:0006955|GO:0060337|GO:0042605|GO:0030670|GO:0071556|GO:0016032|GO:0070062|GO:0060333|GO:0042270|GO:0032729|GO:0012507|GO:0030881|GO:0002480|GO:0005794|GO:0002486|GO:0009986|GO:2000568|GO:0042612|GO:0005797|GO:0042590|GO:0005102|GO:0070971|GO:0050690|GO:0000139|GO:0016020|GO:0005887|GO:0001916|GO:0031901|GO:0050776|GO:0002479|GO:…	NM_001242758	NP1275975	Hs.181244
A_33_P3421571	0.0265383	0.00221294	2.01124	down	0.0282962	0.00163689	2.04683	down	-0.78832	-0.507926	-0.537935	-0.64062	-0.744817	-0.37283	0.390599	0.336583	0.538817	RAPH1	Homo sapiens Ras association (RalGDS/AF-6) and pleckstrin homology domains 1 (RAPH1), transcript variant 1, mRNA [NM_213589]	TCATATATCAGGCTATGCAACGTTGCGGAGAGGACCCCCTCCTGCTCCCCCCAAAAGAGA	chr2	204304250	204304191	-	FALSE	hs|2q33.2	ENST00000374493	65059	NM_213589	Ras association (RalGDS/AF-6) and pleckstrin homology domains 1	chr2:204304250-204304191	GO:0005515|GO:0007165|GO:0005737|GO:0007160|GO:0005886|GO:0048675|GO:0030175|GO:0005856|GO:0030027	NM_213589	THC2472794	Hs.471162
A_33_P3379116	0.0337894	0.00402033	3.24138	down	0.0147784	7.31023e-05	3.85438	down	-1.26631	-1.63157	-1.26379	-1.46776	-1.76474	-0.179492	0.642708	0.257697	0.77742		Q5SQU0_HUMAN (Q5SQU0) SAR1a gene homolog 1 (S. cerevisiae) (Fragment), partial (49%) [THC2537731]	ATTGAGAAGCCAAGAGTCACTGTCTACTCTCATCACCCAGTGGTGAAATGTTCTCTTCTC	chr6	29044241	29044182	-	FALSE	hs|6p22.1					chr6:029044241-029044182			THC2537731
A_23_P432056	0.0129409	0.000139289	3.8443	down	0.0188613	0.00036843	2.71483	down	-1.02549	-1.41891	-1.47466	-1.40419	-1.75663	-2.26382	0.178402	-0.0356836	0.260807	RTN4RL1	Homo sapiens reticulon 4 receptor-like 1 (RTN4RL1), mRNA [NM_178568]	ACATCTTCGTGGACCTGGTCAACCTCAGCCACCTGTTTCTCCACGGCAACAAGCTGTGGA	chr17	1840616	1840557	-	FALSE	hs|17p13.3	ENST00000331238	146760	NM_178568	reticulon 4 receptor-like 1	chr17:1840616-1840557	GO:0031103|GO:0009986|GO:0045121|GO:0004872|GO:0046658|GO:0009897|GO:0070062	NM_178568	THC2602362	Hs.22917
A_24_P219156	0.0131034	0.000164349	3.42507	down	0.0246027	0.00107683	2.39965	down	-1.27785	-0.691224	-1.11339	-1.84823	-1.64159	-1.13257	0.122456	0.387306	0.196259	RBM23	Homo sapiens RNA binding motif protein 23 (RBM23), transcript variant 1, mRNA [NM_001077351]	TTGAGCCCTTTGGTAAAATTGATAATATTGTCCTGATGAAGGACTCAGATACAGGCCGCT	chr14	23374100	23373493	-	FALSE	hs|14q11.2	ENST00000556186	55147	NM_001077351	RNA binding motif protein 23	chr14:23374100-23373493	GO:0006397|GO:0005515|GO:0016020|GO:0000166|GO:0003723|GO:0005634	NM_001077351	THC2510149	Hs.4997
A_33_P3270295	0.0176362	0.000607342	2.78268	down	0.0287911	0.00179625	2.7558	down	-2.00441	-1.30743	-1.07541	-1.17222	-1.4782	-1.77885	0.312581	-0.124873	-0.187547	FRS3	Homo sapiens fibroblast growth factor receptor substrate 3 (FRS3), mRNA [NM_006653]	CTGTTGATTTTATTTATCAGTTTATTTTTCTATTTATTGTTTTAAATGTAATTTAACATA	chr6	41738005	41737946	-	FALSE	hs|6p21.1	ENST00000373018	10817	NM_006653	fibroblast growth factor receptor substrate 3	chr6:41738005-41737946	GO:0005515|GO:0007165|GO:0005886|GO:0008543|GO:0005158|GO:0005104	NM_006653	THC2473186	Hs.194208
A_21_P0001618	0.0316137	0.00340811	3.66528	down	0.019715	0.000505265	4.24034	down	-1.39593	-0.983704	-0.384927	-1.63975	0.00784898	-0.501902	0.803821	0.983655	1.70049	lnc-TMEM206-4	LNCipedia lincRNA (lnc-TMEM206-4), lincRNA [lnc-TMEM206-4:1]	AGAGGCTGCTGCAGGCCCCCAGAGAGGAGAGCAAGGTCGCAGCCATGGACTTAGAAATCA	chr1	212687879	212679787	-	FALSE	hs|1q32.3				lnc-TMEM206-4:1	chr1:212687879-212679787
A_33_P3210880	0.0232747	0.00153349	2.92469	up	0.0188727	0.000389811	3.13575	up	0.0106564	0.343234	0.366426	-0.0106564	0.666567	-0.237184	-1.11878	-1.84028	-1.26707	ATP7A	Homo sapiens mRNA for ATPase, Cu++ transporting, alpha polypeptide variant protein. [AB208828]	CGTAGCTTGTGATATACCAGTTAGTTTGAGTTTTGGAAAGATGGGTGAGTTTTATACAAA	chrX	77267905	77267846	+	FALSE	hs|Xq21.1		538	AB208828	ATPase, Cu++ transporting, alpha polypeptide	chrX:77267846-77267905	GO:0005802|GO:0005515|GO:0010468|GO:0051353|GO:0051216|GO:0018205|GO:0031526|GO:0051542|GO:0010043|GO:0021860|GO:0010041|GO:0031069|GO:0043524|GO:0006878|GO:0034220|GO:0030198|GO:0019430|GO:0030199|GO:0043025|GO:0060003|GO:0048251|GO:0046034|GO:0005794|GO:0032767|GO:0048286|GO:0005507|GO:0043085|GO:0001701|GO:0048553|GO:0048554|GO:0006584|GO:0043588|GO:0007005|GO:0000302|GO:0043005|GO:0048471|GO:…
A_21_P0007565	0.0186327	0.000735166	3.14108	down	0.0185001	0.000288788	4.12318	down	-1.36198	-1.57875	-1.93088	-1.0243	-1.4108	-1.25902	0.0710616	0.178695	1.00991		long intergenic non-protein coding RNA 1154 [Source:HGNC Symbol;Acc:HGNC:49504] [ENST00000548617]	TAAGGGTAAGACTGCACAGGGGCCAGATGGGCTGGTTTGGAGAAGGGTAATGAGATCCCA	chr12	54823176	54823117	+	FALSE	hs|12q13.13	ENST00000548617				chr12:54823117-54823176
A_32_P177040	0.0119695	7.62158e-05	5.53371	up	0.0217509	0.000723601	3.59687	up	0.570267	-0.219109	0.300889	0.505922	1.22736	0.783278	-1.5084	-1.21208	-2.1677	SPDYE5	Homo sapiens speedy/RINGO cell cycle regulator family member E5 (SPDYE5), mRNA [NM_001099435]	AATCTTTGTATCTATTATTACACGTGTTGCTGAAGGGAGCATGGTTTTTATCTGTGATAC	chr7	75133369	75133310	+	FALSE	hs|7q11.23	ENST00000624640	442590	NM_001099435	speedy/RINGO cell cycle regulator family member E5	chr7:75133310-75133369		NM_001099435	THC2477275	Hs.632298
A_33_P3278911	0.0289168	0.00272647	3.00682	up	0.0286642	0.00171987	3.11273	up	0.3739	0.55714	0.18013	-0.112014	0.570165	0.503201	-0.650894	-1.24167	-1.9108	PHF20L1	PHD finger protein 20-like 1 [Source:HGNC Symbol;Acc:HGNC:24280] [ENST00000486199]	CTGCTAATGAAGATCCCCTCTTATAGTCCAATAAGCTTATCAGGACTTCCAGAGTCATGA	chr8	133837365	133837306	+	FALSE	hs|8q24.22	ENST00000486199	51105	XM_005250942	PHD finger protein 20-like 1	chr8:133837306-133837365	GO:0005515|GO:0008270	XM_005250942	THC2752032	Hs.304362
A_21_P0014696	0.0375143	0.0049877	2.67497	up	0.022912	0.000857783	3.39611	up	0.304245	0.779284	0.430916	-0.32465	0.601357	0.204652	-1.79258	-0.669235	-1.31539	KATNAL2	PREDICTED: Homo sapiens katanin p60 subunit A-like 2 (KATNAL2), transcript variant X6, mRNA [XM_006722554]	AAACACGTCCATGTTTTTCCACGTCTAATGAGAACAGGTCTGATGTGAAAGGAATTGGAG	chr18	44526261	44526202	+	FALSE	hs|18q21.1		83473	XM_006722554	katanin p60 subunit A-like 2	chr18:44526202-44526261	GO:0008568|GO:0008017|GO:0051013|GO:0005737|GO:0008152|GO:0005874|GO:0031122|GO:0005634|GO:0005524	XM_006722554	THC2640149
A_24_P148907	0.0185223	0.000703938	9.88638	down	0.0343865	0.00273171	6.18196	down	-0.584057	-1.3366	-0.259128	-1.50602	-0.676186	-2.02971	0.508869	2.61258	2.58296	MAB21L2	Homo sapiens mab-21-like 2 (C. elegans) (MAB21L2), mRNA [NM_006439]	CAACTACCACATGAAGACGCTGCTGCTGTACGAGTGCGAGAAACACCCACGAGAAACGGA	chr4	151505050	151504991	+	FALSE	hs|4q31.3	ENST00000317605	10586	NM_006439	mab-21-like 2 (C. elegans)	chr4:151504991-151505050	GO:0010172|GO:0008284|GO:0001654|GO:0043010|GO:0005634|GO:0007399	NM_006439	THC2472779	Hs.584852
A_23_P47410	0.0226529	0.00141222	2.58415	down	0.0255885	0.00120456	2.77022	down	-1.6456	-1.39377	-0.854909	-1.61632	-0.906478	-1.07056	0.49633	-0.0457251	0.0651176	ESAM	Homo sapiens endothelial cell adhesion molecule (ESAM), mRNA [NM_138961]	GTCAAGCTGGCTCTCTGGTATGATGACCCCACCACTCATTGGCTAAAGGATTTGGGGTCT	chr11	124623564	124623505	-	FALSE	hs|11q24.2	ENST00000464067	90952	NM_138961	endothelial cell adhesion molecule	chr11:124623564-124623505	GO:0016337|GO:0005912|GO:0005886|GO:0007596|GO:0016021|GO:0005923|GO:0050900|GO:0007156|GO:0070062	NM_138961	THC2481228	Hs.173840
A_21_P0000582	0.0250189	0.0018422	3.46505	up	0.0459123	0.00525817	3.34571	up	1.31347	1.82873	0.718708	1.45206	1.47454	1.086	-0.0288582	-0.00257587	-1.33459	LOC100134317	Homo sapiens uncharacterized LOC100134317 (LOC100134317), long non-coding RNA [NR_029389]	CCATTTTGTTCAACATGGGCGTTTTCTTTGTGCATTGATTTGCATTTTTAAAGGTATTCC	chr19	36803544	36803485	+	FALSE	hs|19q13.12	ENST00000590889	100134317	NR_029389	uncharacterized LOC100134317	chr19:36803485-36803544		NR_029389	THC2483445	Hs.729610
A_23_P159125	0.0251167	0.00186552	2.81379	up	0.0271248	0.00144993	2.65383	up	0.257503	0.295071	0.48772	0.864126	0.259867	0.169611	-1.19302	-0.541323	-1.44959	SLC16A5	Homo sapiens solute carrier family 16 (monocarboxylate transporter), member 5 (SLC16A5), transcript variant 1, mRNA [NM_004695]	ACTATCTGCCATGTGAGTTGGGCAAATTGTTGACCACCTCTGAGCCTTGAAAAAGTAGGA	chr17	73102208	73102149	+	FALSE	hs|17q25.1	ENST00000450736	9121	NM_004695	solute carrier family 16 (monocarboxylate transporter), member 5	chr17:73102149-73102208	GO:0015718|GO:0035879|GO:0016020|GO:0005887|GO:0008028|GO:0015355|GO:0015129|GO:0015293	NM_004695	THC2472566	Hs.592095
A_33_P3415617	0.0332245	0.00384806	2.22108	down	0.0287911	0.0017946	2.7831	down	-1.04912	-0.909687	-0.421724	-0.407738	-0.585877	-0.41061	0.368015	0.473134	1.2084			TTTTTGAGACGGAGTCTTCCTCTGTTGCCCAGGCTGGAGTGCAAGGGTACGATCTCGGCT	chr10	101941344	101941285	+	FALSE	hs|10q24.31					chr10:101941285-101941344
A_21_P0007919	0.00819203	9.89862e-06	11.2098	up	0.0132764	4.57873e-05	6.62405	up	1.69122	1.32466	1.09103	1.66805	2.50967	2.20612	-0.799308	-1.81643	-1.46049	LINC00408	long intergenic non-protein coding RNA 408 [Source:HGNC Symbol;Acc:HGNC:42740] [ENST00000447784]	TATTAACTTTTGCCTTCAAGAACCTGCAGTGTTGAGCCCTTTTTTATTTCTGGTATTACT	chr13	19481950	19481891	+	FALSE	hs|13q11	ENST00000447784	100652856		long intergenic non-protein coding RNA 408	chr13:19481891-19481950
A_33_P3313635	0.0289772	0.002734	2.2307	down	0.0270632	0.00142781	2.52956	down	-1.60299	-1.06113	-1.41656	-1.27973	-1.35316	-0.903618	0.320688	-0.0338008	-0.350901	lnc-BOLA2B-1	601344576F1 NIH_MGC_8 Homo sapiens cDNA clone IMAGE:3677250 5', mRNA sequence [BE561442]	AACTTGGTCTTTTCTTGTTTTGCTCTCAACCCCTTCCTGTCTCCAAGCCCAGGGCAGCTG	chr16	30195440	30195383	-	FALSE	hs|16p11.2			BE561442	lnc-BOLA2B-1:1	chr16:30195440-30195383			THC2528843	Hs.569588
A_24_P41149	0.010136	3.7573e-05	3.8618	down	0.0132764	4.56146e-05	5.02943	down	-1.9417	-2.46333	-1.74058	-1.67398	-1.74555	-1.58271	0.334502	0.0110044	0.500071			GAAGCCGTGTACTAAGAAAAATAAGGAAGAGGCTGCAGAATATGCTAAACTTTTAGGCAA	chr12	13004568	13004509	+	FALSE	hs|12p13.1	ENST00000475592				chr12:13004509-13004568
A_23_P303891	0.0251572	0.00187535	3.48658	down	0.0235352	0.000930275	4.40429	down	-1.26388	-1.411	-0.95128	-0.814528	-0.999623	-0.800714	0.0158837	1.43582	1.33886	LCE1C	Homo sapiens late cornified envelope 1C (LCE1C), transcript variant 1, mRNA [NM_178351]	CCTCCCAAGTGCCCCACCCCAAAGTGTCCCCCAAAGTGTCCCCCTAAGTGCCCTCCTGTC	chr1	152777894	152777835	-	FALSE	hs|1q21.3	ENST00000607093	353133	NM_178351	late cornified envelope 1C	chr1:152777894-152777835	GO:0031424	NM_178351	NP1250118	Hs.516429
A_24_P56689	0.0151794	0.000322375	3.34407	down	0.0154544	8.6344e-05	4.50505	down	-1.63889	-1.56735	-1.08311	-1.01559	-1.29981	-0.684149	0.384206	1.10652	0.734544	ZNF205	Homo sapiens zinc finger protein 205 (ZNF205), transcript variant 1, mRNA [NM_003456]	TACGTGTGCGACCGCTGCGCCAAGCGCTTCACCCGCCGCTCGGACTTGGTCACCCACCAG	chr16	3169894	3169835	+	FALSE	hs|16p13.3	ENST00000219091	7755	NM_003456	zinc finger protein 205	chr16:3169835-3169894	GO:0005515|GO:0006355|GO:0003700|GO:0010729|GO:0008270|GO:0005634|GO:0000122|GO:0003677|GO:0006351	NM_003456	THC2470721	Hs.592088
A_21_P0004848	0.0322885	0.00357773	3.81014	down	0.0270632	0.00143234	5.84592	down	-0.87976	-0.497734	0.13065	0.0848146	0.387417	0.133679	3.21576	1.23957	1.94011	lnc-ID4-2	LNCipedia lincRNA (lnc-ID4-2), lincRNA [lnc-ID4-2:1]	TAATTTGGGAAATAAGAGGTTCACCTGTCTGAGGAGAGATGATGAGATGGCTCTGGGATG	chr6	19539049	19538851	+	FALSE	hs|6p22.3				lnc-ID4-2:1	chr6:19538851-19539049
A_23_P315122	0.0258121	0.00208701	2.10973	down	0.0185001	0.000312018	2.67624	down	-1.18718	-1.08127	-0.948915	-0.566238	-0.942835	-0.678846	0.10496	0.503022	0.435274	EMX1	Homo sapiens empty spiracles homeobox 1 (EMX1), mRNA [NM_004097]	GTTTAGTGATCCCCAGTGTCCCCCTTCCCTATGGGAATAATAAAAGTCTCTCTCTTAATG	chr2	73161476	73161417	+	FALSE	hs|2p13.2	ENST00000491023	2016	NM_004097	empty spiracles homeobox 1	chr2:73161417-73161476	GO:0043565|GO:0005515|GO:0021796|GO:0006355|GO:0005737|GO:0042493|GO:0005634|GO:0009791|GO:0001701|GO:0021895|GO:0048854	NM_004097	THC2602195	Hs.516090
A_21_P0001486	0.0133768	0.000183354	3.79978	down	0.0178387	0.000170577	4.10151	down	-1.2538	-1.12546	-1.69671	-1.55844	-1.06972	-1.11708	0.554434	1.13444	0.343623	lnc-TAF12-3	LNCipedia lincRNA (lnc-TAF12-3), lincRNA [lnc-TAF12-3:2]	GAAGTTCTTTTCCAGGATGGCAGAGCCTTCAGAACCATCAACTCCTACCCCTCCATCGTG	chr1	29198755	29197459	-	FALSE	hs|1p35.3				lnc-TAF12-3:2	chr1:29198755-29197459			THC2562659	Hs.601502
A_24_P135628	0.0197682	0.000961441	2.38762	down	0.0183798	0.000245513	3.36382	down	-1.45169	-1.58053	-0.980217	-0.753323	-1.02384	-0.751699	0.121871	0.452106	0.663884		PREDICTED: Homo sapiens uncharacterized LOC100996760 (LOC100996760), transcript variant X1, mRNA [XM_005276385]	CCCCTCGTGACCAGCAAACTCCTAAAAGCCGCCCTTGCCCCAGAGCCCCTGTAGCCTCCA	chr10	47769492	47769433	+	FALSE	hs|10q11.22	ENST00000610809		XM_005276385		chr10:47769433-47769492		XM_005276385	NP1185779
A_24_P396702	0.0205057	0.00109782	2.15743	up	0.0343855	0.00272274	2.42622	up	0.146385	-0.247354	0.698928	0.16373	-0.0585263	-0.0154397	-0.910768	-1.16764	-1.15976	CD302	Homo sapiens CD302 molecule (CD302), transcript variant 1, mRNA [NM_014880]	GCATTCTTGTAGTGAGCAGTGTATGGTCTCTTTTGTTCAGAATTTAAAACTGATAACCAA	chr2	160625659	160625600	-	FALSE	hs|2q24.2	ENST00000480212	9936	NM_014880	CD302 molecule	chr2:160625659-160625600	GO:0006909|GO:0005902|GO:0016020|GO:0030246|GO:0030175|GO:0016021|GO:0005938	NM_014880	THC2571448	Hs.130014
A_21_P0014293	0.0212745	0.00121463	3.48637	down	0.0185001	0.000271115	5.51545	down	-2.60362	-2.3465	-3.63302	-1.55518	-2.81541	-2.2273	-0.0169599	-0.464224	-0.711522	lnc-EID1-1	Homo sapiens cDNA clone IMAGE:5296881. [BC029603]	GGTTCACATATCCTTTCAACCCTTTCCCATGTGTACTGGCACGGAGTAAAATGGTTGTTC	chr15	49104095	49104036	+	FALSE	hs|15q21.1			BC029603	lnc-EID1-1:2	chr15:49104036-49104095			THC2497956	Hs.443005
A_21_P0014695	0.0189603	0.000801725	2.36759	up	0.0344143	0.0027452	2.06642	up	0.445382	0.220488	0.543676	0.504349	0.647977	0.64606	-0.776645	-0.808359	-0.346859	KATNAL2	PREDICTED: Homo sapiens katanin p60 subunit A-like 2 (KATNAL2), transcript variant X2, mRNA [XM_005258358]	GAAAACACGTCCATGTTTTTCCACGTCTAATGAGAACAGGGTCCTAGCACAGTGTCTGAT	chr18	44526837	44526200	+	FALSE	hs|18q21.1		83473	XM_005258358	katanin p60 subunit A-like 2	chr18:44526200-44526837	GO:0008568|GO:0008017|GO:0051013|GO:0005737|GO:0008152|GO:0005874|GO:0031122|GO:0005634|GO:0005524	XM_005258358	THC2603027	Hs.404137
A_21_P0008882	0.0284554	0.00263741	3.55336	down	0.0328688	0.00248598	4.24356	down	-2.09623	-1.70229	-1.12888	-1.18701	-1.55599	-1.41614	1.07061	0.801719	-0.543913	LOC100507534	Homo sapiens uncharacterized LOC100507534 (LOC100507534), long non-coding RNA [NR_110649]	GCTTTCTGTCCTTCTCTCCTTTTAGATTGTAAGCTACCCAAAGTCCATCTCCATGGGTTT	chr16	47883683	47883624	-	FALSE	hs|16q12.1	ENST00000570024	100507534		uncharacterized LOC100507534	chr16:47883683-47883624		NR_110649	THC2604910	Hs.407601
A_21_P0013819	0.0150023	0.000287776	2.72772	up	0.0270108	0.00139358	2.14575	up	0.157756	0.128606	0.0456548	0.553145	0.514005	0.303517	-0.770567	-0.982017	-1.21984	XLOC_l2_015760	BROAD Institute lincRNA (XLOC_l2_015760), lincRNA [TCONS_l2_00030535]	TCCTTGCACACCTGGGATTTTACAAGGATATTATAATCTTGGTTCAGTTTGACTTACTGA	chrX	73466010	73465951	-	FALSE	hs|Xq13.2					chrX:73466010-73465951			THC2750108
A_24_P374973	0.0201947	0.00104553	4.55296	down	0.0270632	0.00142503	4.29116	down	-1.89418	-1.54548	-1.04588	-1.1133	-1.56736	-2.06121	-0.292438	1.0375	1.07348		ribosomal protein L7 pseudogene 14 [Source:HGNC Symbol;Acc:HGNC:35984] [ENST00000449851]	GGCATGAGTTTACCGGTGGAGAGAACCGTTGTAAGACTTCGCCTGAAGAAAATGTTTAGT	chr2	203905181	203905122	+	FALSE	hs|2q33.2	ENST00000449851				chr2:203905122-203905181
A_23_P166566	0.0325765	0.00365211	2.21792	up	0.0422145	0.00432458	2.39689	up	0.762126	1.54647	1.45902	0.91205	1.07179	1.44791	0.258365	-0.423258	0.149025	EFCC1	Homo sapiens EF-hand and coiled-coil domain containing 1 (EFCC1), mRNA [NM_024768]	TGTCATTAGAGAGAAAGATCCATTGCCAAACAGTGCCATGGGGGTGAAACCAGTGCTAAA	chr3	128759554	128759495	+	FALSE	hs|3q21.3	ENST00000481536	79825	NM_024768	EF-hand and coiled-coil domain containing 1	chr3:128759495-128759554	GO:0005509	NM_024768	THC2478806	Hs.134807
A_21_P0008269	0.0226615	0.00141704	3.09933	up	0.048241	0.00578917	2.20661	up	0.54128	1.24683	0.501185	1.5204	1.63499	0.604266	-0.0995569	-0.715873	-0.320783	LINC00605	Homo sapiens long intergenic non-protein coding RNA 605 (LINC00605), long non-coding RNA [NR_033938]	CAAAGGGGAAAAAAGTGGATCCCATTTTCCCATCTTCTATGCCTACGTGGCTGACAAATC	chr14	103653684	103653625	-	FALSE	hs|14q32.32	ENST00000514902	100131366	NR_033938	long intergenic non-protein coding RNA 605	chr14:103653684-103653625		NR_033938	THC2480021	Hs.147881
A_33_P3324899	0.0191011	0.000820071	2.55025	down	0.0158147	0.000100324	3.76165	down	-0.960362	-0.572159	-0.856388	-0.0276504	-0.39915	-0.279922	1.24479	0.758858	1.34155			ATTTTGGGGCCTAGGAACCCAGGAGCCGAGTGTAGGTGACATAGAGCAGCAGCATGAGGA	chr7	100172779	100172720	+	FALSE	hs|7q22.1					chr7:100172720-100172779
A_19_P00805812	0.04269	0.00641405	14.9872	down	0.0481164	0.00574679	11.4704	down	-0.319126	-0.0910902	1.74288	-1.673	1.82524	0.0229607	5.7938	2.22665	3.87173	lnc-UQCRFS1-9	Q5A5F0_CANAL (Q5A5F0) Possible mitochondrial Complex I, subunit 1, partial (12%) [THC2535688]	ACAGCAAGTTACTCTGAGTATTGTGGAAACAAACTGAAATTAGAGTGAGAGAGAGAGAGA	chr19	28262798	28262739	-	FALSE	hs|19q11				lnc-UQCRFS1-9:20	chr19:28262798-28262739			THC2535688
A_19_P00319177	0.0171499	0.000575619	3.5153	up	0.0189313	0.000396212	3.15095	up	0.329061	0.783284	0.354546	0.114022	1.0795	0.746961	-1.0441	-0.890628	-1.56573	LOC401320	Homo sapiens uncharacterized LOC401320 (LOC401320), long non-coding RNA [NR_038889]	GGGAGAATCTGGAGAGGATTTAATTAATTTGGCAAAAGGATTAGCAATTGAATCTAAGTG	chr7	30589611	30589552	-	FALSE	hs|7p14.3		401320	NR_038889	uncharacterized LOC401320	chr7:30589611-30589552		NR_038889	THC2492029	Hs.561708
A_33_P3312802	0.015205	0.000360563	2.5632	down	0.0212395	0.000647665	2.60985	down	-1.00347	-0.988079	-0.482854	-0.653288	-0.788608	-0.954451	0.41675	0.518688	0.742052	RPL13AP17	Homo sapiens ribosomal protein L13a pseudogene 17 (RPL13AP17), non-coding RNA [NR_003680]	GCCCTTGCTCCTTCCCTGTATTTTGTGACCAGAATGAAATAAATTACTTTCAAAGAAAAA	chr7	77988773	77988714	+	FALSE	hs|7q21.11	ENST00000450028	399670	NR_003680	ribosomal protein L13a pseudogene 17	chr7:77988714-77988773		NR_003680		Hs.568045
A_21_P0008490	0.013827	0.000214155	10.7169	down	0.0450407	0.00504609	10.1776	down	-0.734429	-1.40667	1.93569	-0.690566	0.80358	-0.54191	3.76416	2.32279	3.74961	lnc-RTL1-6	LNCipedia lincRNA (lnc-RTL1-6), lincRNA [lnc-RTL1-6:1]	CAGCTAGAAGAGAGAGGAGCTGGCCTATGATGTACTTAAGAAAGTTGTTTTGTACCTAAC	chr14	101820284	101820225	-	FALSE	hs|14q32.31				lnc-RTL1-6:1	chr14:101820284-101820225
A_21_P0003289	0.0109372	5.43222e-05	3.61594	down	0.0132982	5.92895e-05	4.39281	down	-2.02073	-2.46519	-2.73405	-1.98378	-2.0453	-2.34858	-0.362763	-0.386381	-0.0653999	lnc-MINA-3	LNCipedia lincRNA (lnc-MINA-3), lincRNA [lnc-MINA-3:1]	GAAGAGGCGGGCATAACATAGCAAGACTATGTTACTACATACAACTAACATGTTACTGAG	chr3	96336058	96335999	-	FALSE	hs|3q11.2				lnc-MINA-3:1	chr3:96336058-96335999
A_23_P11984	0.0189603	0.000799692	3.18127	down	0.0447246	0.00496201	2.35969	down	0.294158	0.341445	-0.161144	-0.289981	-0.545134	0.016546	0.819637	1.66208	1.70853	SLC6A9	Homo sapiens solute carrier family 6 (neurotransmitter transporter, glycine), member 9 (SLC6A9), transcript variant 2, mRNA [NM_201649]	GCCATCATGTACATCTACGGGCACCGGAACTACTTCCAGGACATCCAGATGATGCTGGGA	chr1	44466646	44466499	-	FALSE	hs|1p34.1	ENST00000360584	6536	NM_201649	solute carrier family 6 (neurotransmitter transporter, glycine), member 9	chr1:44466646-44466499	GO:0015375|GO:0015816|GO:0016020|GO:0005886|GO:0005887|GO:0005328|GO:0006836|GO:0006810|GO:0055085|GO:0003333	NM_201649	THC2487350	Hs.442590
A_23_P208373	0.0186156	0.000726723	3.31818	down	0.0211375	0.000641628	3.39786	down	-1.50277	-0.952975	-1.26429	-1.49978	-1.25938	-0.858167	-0.0402825	0.711655	0.902472	CYP2B6	Homo sapiens cytochrome P450, family 2, subfamily B, polypeptide 6 (CYP2B6), mRNA [NM_000767]	CCACCACGCCTGGCTAAATTTTGTATTTTTAGGTGGTCTTGAACTCCTGATGTCAGGTGA	chr19	41523584	41523525	+	FALSE	hs|19q13.2	ENST00000597612	1555	NM_000767	cytochrome P450, family 2, subfamily B, polypeptide 6	chr19:41523525-41523584	GO:0008392|GO:0006805|GO:0005506|GO:0017144|GO:0008395|GO:0019373|GO:0044281|GO:0043231|GO:0004497|GO:0005737|GO:0019825|GO:0042738|GO:0005789|GO:0016712|GO:0042180|GO:0008202|GO:0055114|GO:0020037	NM_000767	THC2479074	Hs.1360
A_19_P00318916	0.0195157	0.000917456	2.29613	up	0.0286657	0.00172213	2.06319	up	0.686103	0.868191	0.787877	0.789619	1.11518	0.900343	-0.393578	-0.354755	-0.0441332	LINC00630	Homo sapiens long intergenic non-protein coding RNA 630 (LINC00630), long non-coding RNA [NR_038988]	GCAGTCCTTATAACCAGATGCTTATCAACATTCTTCACTACATTCTGAAGATGAATTTCT	chrX	102120062	102120003	+	FALSE	hs|Xq22.1	ENST00000431616	100287765	NR_038988	long intergenic non-protein coding RNA 630	chrX:102120003-102120062		NR_038988	THC2499985	Hs.687084
A_33_P3344574	0.0441621	0.00684035	3.39124	down	0.0395228	0.00374548	4.27585	down	-0.90358	-1.17021	-0.508182	-0.42722	-0.713526	-0.438038	0.0348532	1.81014	1.86166	SFTPA2	Homo sapiens surfactant protein A2 (SFTPA2), mRNA [NM_001098668]	GCCACCCCACCCCTGAGCTGAATAAAGATGATTTAAGCATAATAAATCGTTAGTGTGTTC	chr10	81315682	81315623	-	FALSE	hs|10q22.3	ENST00000372325	729238	NM_001098668	surfactant protein A2	chr10:81315682-81315623	GO:0005581|GO:0007585|GO:0005578|GO:0030246|GO:0005576|GO:0005615	NM_001098668		Hs.523084
A_23_P311740	0.0174336	0.000596108	2.53637	up	0.0314732	0.00225564	2.17018	up	0.0203311	0.251262	-0.0203311	0.286201	0.301266	0.338643	-0.797933	-0.927764	-1.37649	CUL9	Homo sapiens cullin 9 (CUL9), mRNA [NM_015089]	CTGCCCCTGTCATAGGGAGGGGGATTCCCAGCGTCTGTAGTGCTTCCTGTTTGCTGAATA	chr6	43192304	43192245	+	FALSE	hs|6p21.1	ENST00000503766	23113	NM_015089	cullin 9	chr6:43192245-43192304	GO:0005515|GO:0031461|GO:0006511|GO:0007088|GO:0005737|GO:0016567|GO:0000226|GO:0008270|GO:0005524|GO:0031625	NM_015089	THC2463774	Hs.485434
A_33_P3257297	0.0201596	0.00103013	2.33122	up	0.0409281	0.00407071	2.02584	up	0.455076	0.419467	-0.0565288	0.546435	0.64587	0.233405	-0.732023	-0.549394	-0.956135	CFAP58	Homo sapiens cilia and flagella associated protein 58 (CFAP58), mRNA [NM_001008723]	CAGGCCCGGAATGGGAAAATCTATTCCAAAGAGACACACTAATAAATACTTCATTATAAA	chr10	106214835	106214776	+	FALSE	hs|10q25.1	ENST00000369704	159686	NM_001008723	cilia and flagella associated protein 58	chr10:106214776-106214835	GO:0005615	NM_001008723		Hs.253576
A_33_P3318368	0.0311988	0.00327656	3.25035	down	0.0259846	0.00124708	2.80734	down	-1.03325	-0.870368	-1.44863	-0.821547	-2.17157	-0.993311	0.053117	0.218061	0.844178	DOK7	Homo sapiens docking protein 7 (DOK7), transcript variant 4, mRNA [NM_001301071]	GCACGGGCCCGGGAGGAGCAGCTGTCGGAGCTGGAGCAGAGGAAGGCAGCCCCGCAGTGA	chr4	3502552	3502493	+	FALSE	hs|4p16.3	ENST00000512714	285489	NM_001301071	docking protein 7	chr4:3502493-3502552	GO:0031594|GO:0030054|GO:0019901|GO:0005886|GO:0007528|GO:0061098|GO:0005158|GO:0043113|GO:0035091	NM_001301071	THC2486416	Hs.701584
A_33_P3407235	0.0303851	0.00308299	2.94789	down	0.0296811	0.00195494	2.74181	down	-0.0957456	-0.742347	-0.372388	-1.12556	0.0132895	-0.411874	0.531068	1.41136	1.21248			GGAGGCTTCTACAACAGTGATGGATGTGGAGGAAATTATAATTCTTGTTATAAGAGTTAT	chrX	73351775	73351716	+	FALSE	hs|Xq13.2					chrX:073351716-073351775
A_21_P0009236	0.0196947	0.000945765	4.69051	up	0.0183798	0.000244975	5.37086	up	0.805957	1.34485	0.233763	-0.196211	1.36248	0.632081	-1.96593	-1.08181	-1.84315			CTCTTCAAAAAGAGACAGTGAAATACTCTTGAGATGAATCCAGGTATTAAAAAGTTCAGG	chr17	30738407	30738348	+	FALSE	hs|17q11.2	ENST00000584721				chr17:30738348-30738407
A_21_P0012439	0.0105628	4.28596e-05	7.90792	up	0.0174301	0.000155326	6.42718	up	1.17328	1.61023	0.781332	1.63447	1.71012	1.11759	-0.77601	-2.01912	-1.69259	TRANK1	Homo sapiens tetratricopeptide repeat and ankyrin repeat containing 1 (TRANK1), mRNA [NM_014831]	AAGTTTCTTGCCTTGCTTTGATCATATTTTCACAACTGGATTCCCAACAGAAGTGTGGCA	chr3	36937230	36937171	-	FALSE	hs|3p22.2	ENST00000429976	9881		tetratricopeptide repeat and ankyrin repeat containing 1	chr3:36937230-36937171	GO:0016787|GO:0008152|GO:0005524	NM_014831	THC2676885	Hs.170999
A_33_P3268167	0.0189603	0.000783377	2.333	down	0.0311613	0.00220922	2.26514	down	-1.00454	-1.03029	-0.490324	-0.823	-0.949126	-0.880796	0.552176	0.0833964	0.378066			CAGAGTTTATGTTTCCACCCTCCTTCTCCAGCCCTGGCTGCCATGAAGACAAGCCATTCA	chr10	82420014	82419955	+	FALSE	hs|10q23.1					chr10:082419955-082420014
A_32_P69849	0.0345905	0.00424787	2.14221	up	0.0235352	0.000911542	2.66517	up	0.278187	0.364995	0.941157	-0.226322	0.346646	0.518636	-0.905705	-1.08105	-0.671578	BEX5	Homo sapiens brain expressed, X-linked 5 (BEX5), transcript variant 1, mRNA [NM_001012978]	TCTTGAGGTTAATAATCATAAAATCCCTGCTTTCTAAATTCGCATTTTTCCTGGTGTACC	chrX	101408900	101408841	-	FALSE	hs|Xq22.1	ENST00000333643	340542	NM_001012978	brain expressed, X-linked 5	chrX:101408900-101408841	GO:0005737|GO:0070062	NM_001012978	THC2474846	Hs.47209
A_33_P3362900	0.0266387	0.00227677	2.27868	up	0.0261313	0.00127188	2.37485	up	0.310457	0.625169	0.398706	0.103072	0.635349	0.416989	-0.675584	-1.15411	-0.579495	FAM228B	Homo sapiens family with sequence similarity 228, member B (FAM228B), transcript variant 1, mRNA [NM_001145710]	GAAATGGCAATACCATGTATTTTCCCCAGAAGTTAAGAAATATTGCTGAACGAACCAATA	chr2	24392486	24392427	+	FALSE	hs|2p23.3	ENST00000611917	375190	NM_001145710	family with sequence similarity 228, member B	chr2:24392427-24392486		NM_001145710	THC2526405	Hs.710370
A_32_P113154	0.0256324	0.00201862	2.22038	down	0.018729	0.000332626	3.05357	down	-0.901588	-0.978499	-0.650989	-0.356274	-0.479058	-0.316664	0.380834	0.881212	1.03837			ACCACCAGTCCAAGAATCTGTTTAAAGTTCAGACTTAAAACAGTACCAAATAAAAAGTCC	chr8	12427883	12427824	-	FALSE	hs|8p23.1					chr8:012427883-012427824
A_33_P3549091	0.0274701	0.00244786	4.38635	up	0.0344143	0.00274581	4.41727	up	0.661247	1.90547	0.24299	-0.0555692	1.62504	1.20983	-1.03502	-0.718778	-1.86597	LOC100131347	Homo sapiens RAD52 motif containing 1 pseudogene (LOC100131347), non-coding RNA [NR_036551]	TCTGAGGCTCTGTGAGTCTCATGCGAAGGATGCTGAATGCTTTGTAAAAATGCTTCTTGC	chr17	37237586	37237527	+	FALSE	hs|17q12	ENST00000583447	100131347	NR_036551	RAD52 motif containing 1 pseudogene	chr17:37237527-37237586		NR_036551	THC2532553	Hs.676510
A_21_P0005919	0.0322885	0.00357798	20.0597	down	0.0413826	0.00415811	19.4232	down	-1.63588	-2.2057	-0.838375	-2.14032	-0.617674	-2.06154	0.0288942	4.13064	3.99963	lnc-FBXO25-4	LNCipedia lincRNA (lnc-FBXO25-4), lincRNA [lnc-FBXO25-4:1]	TTGGTGTTGTGGGGAGGGCGTCGGGGATTCACTGAGGGGCTGAGTTCTGGTCTTTGCCAC	chr8	928723	928664	+	FALSE	hs|8p23.3				lnc-FBXO25-4:1	chr8:928664-928723
A_21_P0013674	0.0193605	0.000875802	2.43387	up	0.0374564	0.003339	2.08858	up	1.13739	1.0684	0.834054	1.19007	1.23146	1.28052	0.130466	0.13943	-0.417613	ANKRD18B	Homo sapiens ankyrin repeat domain 18B (ANKRD18B), mRNA [NM_001244752]	CCTAAGAATTCCTACTTCAAACCCACAGACTTCAAATAACTGCAAGAACTCCTTGACTGA	chr9	33568890	33568831	+	FALSE	hs|9p13.3	ENST00000354752	441459	NM_001244752	ankyrin repeat domain 18B	chr9:33568831-33568890		NM_001244752	NP1074456	Hs.493710
A_33_P3614398	0.0393649	0.00551759	2.74497	up	0.035184	0.00288654	2.44941	up	0.1027	0.750671	0.23072	-0.253364	0.872519	0.95802	-0.903647	-0.558452	-1.33111	LOC283516	Homo sapiens cDNA FLJ38916 fis, clone NT2NE2008961. [AK096235]	GCTTCCGTATACCTTCAGAATTCAGTGTTTGTGTGCATTCTAATTCTCTAAATGATGTAT	chr13	46696747	46696688	+	FALSE	hs|13q14.13		283516	AK096235	uncharacterized LOC283516	chr13:46696688-46696747			THC2623528	Hs.586811
A_33_P3343812	0.0169979	0.000562948	2.68899	down	0.0205972	0.000593583	2.52943	down	-1.38313	-1.01501	-0.93936	-1.52042	-1.19795	-0.883877	0.339859	0.0316308	0.307451	OR1L6	Homo sapiens olfactory receptor, family 1, subfamily L, member 6 (OR1L6), mRNA [NM_001004453]	AGTGGAAGGCCTTCTCTACCTGTGGCTCCCACCTCACTGCAGTAGCCCTTTTCTATGGGA	chr9	125512889	125512830	+	FALSE	hs|9q33.2	ENST00000304720	392390	NM_001004453	olfactory receptor, family 1, subfamily L, member 6	chr9:125512830-125512889	GO:0050911|GO:0004984|GO:0007186|GO:0005886|GO:0004930|GO:0016021	NM_001004453	THC2603225	Hs.553790
A_24_P99216	0.015205	0.000352627	3.94008	down	0.0270632	0.00142217	3.08717	down	-1.46679	-0.776725	-0.799653	-1.51577	-1.65692	-0.926319	0.147851	1.10384	0.583991	LRP10	Homo sapiens low density lipoprotein receptor-related protein 10 (LRP10), mRNA [NM_014045]	CATCCCACCTGTAGAAGACTTTCCTACAGAGAATCCTAATGATAACTCAGTGCTGGGCAA	chr14	23346165	23345985	+	FALSE	hs|14q11.2	ENST00000546834	26020	NM_014045	low density lipoprotein receptor-related protein 10	chr14:23345985-23346165	GO:0005905|GO:0016020|GO:0016021|GO:0006897	NM_014045	THC2523294	Hs.525232
A_33_P3294603	0.0129409	0.000142631	2.74614	down	0.0132982	6.13619e-05	3.18892	down	-1.48957	-1.34037	-1.27299	-1.20399	-1.20509	-1.04687	0.333762	0.350091	0.232414	SLC22A31	Homo sapiens solute carrier family 22, member 31 (SLC22A31), mRNA [NM_001242757]	AAGTCGTCTTCGCCTCCCTTGCTGTCCTTGCCCTGCTGTGTGTCCTGCTGCTGCCTGAGA	chr16	89262615	89262556	-	FALSE	hs|16q24.3	ENST00000614943	146429	NM_001242757	solute carrier family 22, member 31	chr16:89262615-89262556	GO:0022857|GO:0016021|GO:0055085|GO:0006811	NM_001242757	THC2667705	Hs.447544
A_23_P162579	0.0241846	0.00167896	3.66374	down	0.0268883	0.00137124	4.90351	down	-2.52092	-2.72983	-1.29312	-1.68336	-1.24189	-2.35714	-0.572352	0.560038	0.349883	HSPB8	Homo sapiens heat shock 22kDa protein 8 (HSPB8), mRNA [NM_014365]	ATGGATACGTGGAGGTGTCTGGCAAACATGAAGAGAAACAGCAAGAAGGTGGCATTGTTT	chr12	119624868	119617464	+	FALSE	hs|12q24.23	ENST00000281938	26353	NM_014365	heat shock 22kDa protein 8	chr12:119617464-119624868	GO:0005622|GO:0005515|GO:0008150|GO:0005737|GO:0005794|GO:0004672|GO:0005654|GO:0005634|GO:0042802	NM_014365	THC2786122	Hs.400095
A_32_P115375	0.0138489	0.0002222	2.76333	down	0.0235352	0.00091977	2.28241	down	-0.569465	-0.131335	-0.429309	-0.709477	-0.828542	-0.419644	0.787344	0.73922	0.915003	lnc-SMG6-1	Synthetic construct Homo sapiens gateway clone IMAGE:100018904 3' read HNRPA1 mRNA. [CU677925]	TTCCATACTGTTCAAAATAATCTCTTAGGTGATGTTCTTCAGTGTCTTCTTTAATGCCAC	chr17	2210441	2210382	-	FALSE	hs|17p13.3			CU677925	lnc-SMG6-1:1	chr17:2210441-2210382			THC2587432
A_33_P3231602	0.0187529	0.000754139	3.45172	down	0.0227746	0.000833919	4.73214	down	-1.4038	-0.103968	-1.41388	-0.0410571	-0.515079	-0.999984	0.888626	1.70967	1.20753	ZNF569	Homo sapiens zinc finger protein 569 (ZNF569), mRNA [NM_152484]	CTTTCTACTTTATATCATATACAAAAATAAAATCCAACTAAAGACCAGAATATAAAAAGC	chr19	37902622	37902563	-	FALSE	hs|19q13.12	ENST00000316950	148266	NM_152484	zinc finger protein 569	chr19:37902622-37902563	GO:0006355|GO:0005634|GO:0003677|GO:0046872|GO:0006351	NM_152484	THC2472283	Hs.511848
A_23_P217208	0.0477209	0.0078781	2.27404	down	0.0363284	0.00305813	2.31746	down	-1.15662	-1.09462	-1.70931	-0.967726	-1.92299	-0.987979	-0.475757	0.0323691	0.120475	SLC35A2	Homo sapiens solute carrier family 35 (UDP-galactose transporter), member A2 (SLC35A2), transcript variant 1, mRNA [NM_005660]	GGAGCCCTTTCTGCCAAAGTTGCTCACCAAGGTGAAGGGTTCCTAGCCGCTGGGATTGAA	chrX	48762040	48760701	-	FALSE	hs|Xp11.23	ENST00000376529	7355	NM_005660	solute carrier family 35 (UDP-galactose transporter), member A2	chrX:48762040-48760701	GO:0005515|GO:0005794|GO:0015785|GO:0000139|GO:0072334|GO:0005634|GO:0005351|GO:0016021|GO:0006012|GO:0005459|GO:0055085|GO:0015992	NM_005660	THC2502879	Hs.21899
A_19_P00322357	0.0318516	0.00347946	2.13034	down	0.0242336	0.000997367	2.3807	down	-0.9331	-1.05567	-0.802764	-0.700076	-1.07713	-0.533433	-0.000423908	0.532701	0.430338	LOC101928738	Homo sapiens uncharacterized LOC101928738 (LOC101928738), long non-coding RNA [NR_110851]	CAGGCCCCTGGCTGTCCATGTCCCACACCACCCTGACACCTGATACTTGACACCCGTGTC	chr17	77896689	77896630	+	FALSE	hs|17q25.3	ENST00000574526	101928738	NR_110851	uncharacterized LOC101928738	chr17:77896630-77896689		NR_110851	THC2495909	Hs.399280
A_33_P3232458	0.0346301	0.00425636	2.45235	up	0.0432307	0.00455765	2.4574	up	-0.256117	0.0708685	0.637526	-0.376054	0.458256	0.36118	-1.20986	-1.50696	-0.722298	CLIP4	Homo sapiens CAP-GLY domain containing linker protein family, member 4 (CLIP4), transcript variant 1, mRNA [NM_024692]	CCTATCGGGGAATTAATGGGTCAAAACTTGTGGATGAGAATTGTTAAGCTTCTAAAATAT	chr2	29404772	29404713	+	FALSE	hs|2p23.2	ENST00000404424	79745	NM_024692	CAP-GLY domain containing linker protein family, member 4	chr2:29404713-29404772		NM_024692	THC2463221	Hs.122927
A_21_P0012012	0.025611	0.00200261	2.37034	up	0.0437511	0.00468685	2.18739	up	0.773774	0.501013	0.321568	0.531779	0.769242	0.642971	-0.121746	-0.774169	-0.895372	lnc-ZNF2-1	Q5QPL3_HUMAN (Q5QPL3) Novel zinc finger protein (Fragment), partial (15%) [THC2615552]	GAATGCGAGAAAGCCTTCAGTTACTACTCAGCTTTTGTCTTGCATCAGAGAATTCACACA	chr2	95880514	95880455	+	FALSE	hs|2q11.1				lnc-ZNF2-1:1	chr2:95880455-95880514			THC2615552
A_24_P461497	0.00859749	1.65516e-05	6.5342	down	0.0132764	4.86815e-05	6.13364	down	-2.21085	-2.09018	-1.61535	-2.19896	-2.01539	-1.97582	0.185807	0.620076	1.12797			GATCATGTCTGAGACCTTCAACTCCCCATCCATGTATATAGCCATCCAGGCTCTGCTGTC	chr19	9629563	9629504	+	FALSE	hs|19p13.2	ENST00000567299				chr19:9629504-9629563
A_19_P00317504	0.0375143	0.00498906	3.22154	down	0.0170675	0.000145558	4.01178	down	-1.94875	-1.05348	-1.2979	-1.88759	-1.36746	-0.0956011	0.603596	0.478577	0.630429		Homo sapiens cDNA FLJ42830 fis, clone BRCAN2017905. [AK124820]	GAGCATCAACCAGGAAGAGTTCCTATCCATGGGAGGCTCCATCCCAACAGGTGTGAAGAG	chr22	27064326	27064267	-	FALSE	hs|22q12.1	ENST00000382641				chr22:27064326-27064267				Hs.731681
A_23_P77980	0.0129808	0.00014979	4.13904	down	0.022641	0.000814746	3.77835	down	-1.35397	-1.94043	-0.959745	-1.33392	-1.73259	-1.58224	-0.0564828	0.768404	0.787212	SLC4A1	Homo sapiens solute carrier family 4 (anion exchanger), member 1 (Diego blood group) (SLC4A1), mRNA [NM_000342]	TCCTGCTGCCGCTCATCTTCAGGAACGTGGAGCTTCAGTGTCTGGATGCTGATGATGCCA	chr17	42328567	42327888	-	FALSE	hs|17q21.31	ENST00000399246	6521	NM_000342	solute carrier family 4 (anion exchanger), member 1 (Diego blood group)	chr17:42328567-42327888	GO:0006820|GO:0005515|GO:0008509|GO:0006821|GO:0030018|GO:0005886|GO:0072562|GO:0044281|GO:0042803|GO:0016323|GO:0005452|GO:0015108|GO:0015301|GO:0015106|GO:0070062|GO:0006811|GO:0030506|GO:0006873|GO:0003779|GO:0008022|GO:0055085|GO:0005887|GO:0015701|GO:0051453|GO:0030863|GO:0016021|GO:0043495	NM_000342	THC2474664	Hs.443948
A_21_P0008753	0.0187454	0.000750726	3.46354	down	0.0289512	0.0018187	2.47018	down	-0.841568	-1.21274	-1.3889	-1.04412	-2.06512	-1.79687	-0.229528	0.241909	0.458259	lnc-TLE3-6	LNCipedia lincRNA (lnc-TLE3-6), lincRNA [lnc-TLE3-6:2]	TCATCTGGTTCCCGCCTCAAACCTGTACCTGTGCGGAGGAGCCTGGAAGAAGAACTAAAA	chr15	69754399	69753039	-	FALSE	hs|15q23				lnc-TLE3-6:2	chr15:69754399-69753039
A_24_P245298	0.016487	0.000499589	2.81864	up	0.0399809	0.00384818	2.2824	up	-0.482882	-0.32783	0.112206	0.0538621	0.164676	-0.00371027	-1.20203	-1.86189	-1.20625	TNFSF12	Homo sapiens tumor necrosis factor (ligand) superfamily, member 12 (TNFSF12), transcript variant 1, mRNA [NM_003809]	CCTCCCTTGAGAATTCCCTGTGGATTTTTAAAACAGATATTATTTTTATTATTATTGTGA	chr17	7461167	7461108	+	FALSE	hs|17p13.1	ENST00000322272	8742	NM_003809	tumor necrosis factor (ligand) superfamily, member 12	chr17:7461108-7461167	GO:0005515|GO:0005164|GO:2001238|GO:0048471|GO:0045732|GO:0005102|GO:0006915|GO:0001525|GO:0097190|GO:0005125|GO:0005615|GO:0045766|GO:0030154|GO:0007165|GO:0006955|GO:0001938|GO:0005887|GO:0043542	NM_003809	THC2485174	Hs.54673
A_32_P159445	0.0186853	0.000745775	2.55496	down	0.0185001	0.000318745	2.97573	down	-0.868344	-0.958898	-0.741949	-0.601169	-0.747941	-0.560257	0.33818	0.985503	0.826857	IQSEC2	Homo sapiens IQ motif and Sec7 domain 2 (IQSEC2), transcript variant 2, mRNA [NM_015075]	CTGCACCAGCCCACATCCCCACTGCCCCTGTACAGTCCTGCCCCCCAGCACCCTCCAGCC	chrX	53263787	53263728	-	FALSE	hs|Xp11.22	ENST00000375365	23096	NM_015075	IQ motif and Sec7 domain 2	chrX:53263787-53263728	GO:0043547|GO:0005802|GO:0005086|GO:0030054|GO:0030036|GO:0032012|GO:0005634|GO:0016192	NM_015075	THC2715714	Hs.496138
A_23_P414713	0.00566347	6.41559e-07	15.2291	down	0.0124803	1.83425e-05	6.22336	down	0.700646	0.299452	0.295892	-0.65896	-1.02989	-0.88837	2.80289	3.49651	2.90967	ZNF528	Homo sapiens zinc finger protein 528 (ZNF528), mRNA [NM_032423]	GAAATGGAATAGAGAACAGTTATATCACAGTTGAGAGTTTAATCAAAATGACCGGATCAG	chr19	52921236	52921177	+	FALSE	hs|19q13.41	ENST00000360465	84436	NM_032423	zinc finger protein 528	chr19:52921177-52921236	GO:0006355|GO:0003700|GO:0005634|GO:0003677|GO:0046872|GO:0006351	NM_032423	THC2475449	Hs.662043
A_33_P3235400	0.0183761	0.000676537	2.6688	down	0.0243322	0.00102904	2.67137	down	-0.814753	-0.78907	-1.20704	-0.818246	-1.02211	-0.966341	0.72018	0.66459	0.0571072	HDGF	Homo sapiens hepatoma-derived growth factor (HDGF), transcript variant 1, mRNA [NM_004494]	ACCTTGGAGGTTGAGAGGCCCCTTCCTATGGAGGTGGAAAAGAATAGCACCCCCTCTGAG	chr1	156713610	156713551	-	FALSE	hs|1q23.1	ENST00000469145	3068	NM_004494	hepatoma-derived growth factor	chr1:156713610-156713551	GO:0008283|GO:0001106|GO:0000122|GO:0003677|GO:0005615|GO:0006351|GO:0030968|GO:0001222|GO:0007165|GO:0005737|GO:0000166|GO:0017053|GO:0005654|GO:0006987|GO:0044267|GO:0008083|GO:0008201	NM_004494	NP417915	Hs.743948
A_24_P32394	0.015205	0.000351081	2.67106	up	0.0247549	0.00109251	2.48953	up	1.43121	0.986155	0.983345	1.21532	1.23537	1.25464	0.0313013	-0.488522	-0.089699	ZRANB3	Homo sapiens zinc finger, RAN-binding domain containing 3 (ZRANB3), transcript variant 1, mRNA [NM_032143]	TGGGATTGTAGAGGGGCATCAAATCTTAATGAACTTCACCAGCTATTAAGTGACATAATG	chr2	136073078	136073019	-	FALSE	hs|2q21.3	ENST00000452187	84083	NM_032143	zinc finger, RAN-binding domain containing 3	chr2:136073078-136073019	GO:0005515|GO:0048478|GO:0004520|GO:0003677|GO:0005524|GO:0003678|GO:0006974|GO:0000733|GO:0006281|GO:0008270|GO:0031297|GO:0000737|GO:0009411|GO:0043596|GO:0070530|GO:0045910	NM_032143	THC2488850	Hs.658422
A_33_P3276217	0.0145359	0.000264171	3.48193	down	0.0188613	0.000385075	3.56805	down	-1.24424	-0.518755	-0.530407	-0.963589	-0.894205	-0.329874	1.31673	0.699172	1.1961			TCAGATAGATATCTCTGTCTATCTATCTGGACATGGGGACATGTCCATGAGGACAGGACT	chr14	37046752	37046693	-	FALSE	hs|14q13.3					chr14:037046752-037046693
A_23_P395172	0.0105673	4.49281e-05	3.39138	down	0.0290923	0.00185672	2.11274	down	-0.848755	-0.605738	-1.03911	-1.53197	-1.47374	-1.53616	0.421246	0.184446	0.138054	ABHD2	Homo sapiens abhydrolase domain containing 2 (ABHD2), transcript variant 1, mRNA [NM_007011]	CTGAAGTGTTTAGTGGAGCAAAAATTGTACCATAAACTTGTGTTTACTCTTTTCATTCGG	chr15	89744775	89744716	+	FALSE	hs|15q26.1	ENST00000352732	11057	NM_007011	abhydrolase domain containing 2	chr15:89744716-89744775	GO:0052689|GO:0008150|GO:0003674|GO:0030336|GO:0008152|GO:0009611|GO:0016021	NM_007011	THC2491788	Hs.122337
A_19_P00318813	0.0247729	0.00178667	2.00122	down	0.0243423	0.00103222	2.48885	down	-1.38871	-0.974808	-0.710531	-0.662345	-0.803911	-0.664008	0.202048	0.231941	0.438392	LOC101928738		TGGCCCGCAGCCTCCCTGCCAGCACGCCTGGCTTCCCGGCCTCGGAACTTGATCTGCTCC	chr17	77899201	77899142	+	FALSE	hs|17q25.3	ENST00000572353	101928738		uncharacterized LOC101928738	chr17:77899142-77899201			THC2686076	Hs.629500
A_33_P3322804	0.0315394	0.00335485	2.29305	down	0.0165444	0.000111216	7.04259	down	-3.02956	-3.13693	-1.86263	-1.21279	-1.34367	-0.616157	0.0251322	0.468218	-0.0741463	NTRK2	Homo sapiens neurotrophic tyrosine kinase, receptor, type 2 (NTRK2), transcript variant f, mRNA [NM_001291937]	TGCCTTTTGGTAATGCTGTTTCTGCTTAAGTTGGCAAGACACTCCAAGTTTGGCATGAAA	chr9	87366999	87366940	+	FALSE	hs|9q21.33	ENST00000323115	4915	NM_001291937	neurotrophic tyrosine kinase, receptor, type 2	chr9:87366940-87366999	GO:0035584|GO:0048709|GO:0010996|GO:0060291|GO:2000811|GO:0042803|GO:0043524|GO:0032314|GO:0046777|GO:0045211|GO:0071356|GO:0009416|GO:0007612|GO:0005791|GO:0048786|GO:0048403|GO:0009986|GO:0007616|GO:0051968|GO:0007568|GO:0046548|GO:0046928|GO:0018108|GO:0014068|GO:0060076|GO:0043235|GO:0046875|GO:0005887|GO:0010976|GO:0060175|GO:0050773|GO:0048935|GO:0007623|GO:0050772|GO:0010008|GO:0007631|GO:…	NM_001291937	THC2771144	Hs.494312
A_33_P3387756	0.0388482	0.0053641	2.75986	down	0.0243468	0.00103823	4.15618	down	-1.09882	-1.06448	-0.637774	-0.30055	-0.523744	-0.204785	0.242067	1.55928	1.56336	LKAAEAR1	Homo sapiens LKAAEAR motif containing 1 (LKAAEAR1), mRNA [NM_001007125]	GCTGTTCCTGCCGCCGCAGCTGAAGCCCGCGCGGATCCCGGACCCCCTGGACCGCCAAGA	chr20	62714996	62714937	-	FALSE	hs|20q13.33	ENST00000308906	198437	NM_001007125	LKAAEAR motif containing 1	chr20:62714996-62714937		NM_001007125	THC2617670	Hs.570316
A_33_P3408665	0.0254856	0.00196991	2.50921	down	0.0273059	0.00149892	3.58952	down	-0.869155	-1.6601	-0.345069	-0.663403	-0.605994	-0.0552468	0.469753	1.06045	1.12686			CAACCCTGCCTGCAGCCGCCTGCCCTCCTAGCACGGCCGCTCTCCTACCGTTCTGGTGCA	chrUn_gl000217	50036	49977	+	FALSE						chrUn_gl000217:000049977-000050036
A_24_P11100	0.0185052	0.000694607	4.30057	up	0.0282316	0.00161077	3.39916	up	0.822505	0.483923	0.362069	0.580318	1.35217	0.754061	-1.9909	-0.741647	-0.894486	ZMAT1	Homo sapiens zinc finger, matrin-type 1 (ZMAT1), transcript variant 2, mRNA [NM_001282400]	TCTTGGGTATTGAACTTTTAGTTTTGTTTGCCCAAGGATTAATTGAGGAAATCAGCTAAG	chrX	101138198	101138139	-	FALSE	hs|Xq22.1	ENST00000458570	84460	NM_001282400	zinc finger, matrin-type 1	chrX:101138198-101138139	GO:0008270|GO:0005634|GO:0003677	NM_001282400	THC2471547	Hs.496512
A_33_P3353190	0.0295731	0.00287658	2.65356	up	0.0343334	0.00271168	2.69936	up	0.0447443	1.04005	0.519086	-0.0605562	0.936807	0.653576	-0.947896	-1.21408	-0.531993	LOC101930611	PREDICTED: Homo sapiens uncharacterized LOC101930611 (LOC101930611), ncRNA [XR_250546]	TGTGGATATGCTTCATGCCACTGAACTGGACCTAACCATTTATGTTTTGTGTATTTTATC	chr9	131972849	131972790	+	FALSE	hs|9q34.11		101930611	XR_250546	uncharacterized LOC101930611	chr9:131972790-131972849		XR_250546	THC2480765	Hs.640233
A_33_P3258056	0.0136641	0.00020685	4.77765	down	0.011748	1.10901e-05	7.40397	down	-2.58534	-2.47616	-1.75682	-1.8707	-0.893422	-2.1582	0.707851	0.58353	0.5552	PALM3	Homo sapiens paralemmin 3 (PALM3), mRNA [NM_001145028]	ATCCTTCATTTGGGTGGAGAGAGTGACCCTCAGTGAAGAGTGGGAGGAGCTGCTGGTGGA	chr19	14165422	14165363	-	FALSE	hs|19p13.12	ENST00000340790	342979	NM_001145028	paralemmin 3	chr19:14165422-14165363	GO:0005515|GO:0008063|GO:0005737|GO:0005886|GO:0001960|GO:0032496|GO:0005524	NM_001145028		Hs.444298
A_21_P0008570	0.015205	0.000359077	4.46265	up	0.0196703	0.000457419	4.00297	up	0.453909	1.13276	0.536542	0.324496	1.24687	1.02234	-1.55608	-0.693912	-1.63001	lnc-USP8-2	Homo sapiens cDNA clone IMAGE:5261717. [BC035091]	CTCTCACCTTTTCCCAGCTATTTGGATGTATATACTTTTGCTTACTTTGTAGTGTACCAA	chr15	50660155	50660096	+	FALSE	hs|15q21.2				lnc-USP8-2:8	chr15:50660096-50660155			THC2507405	Hs.656448
A_23_P429082	0.016487	0.000506498	2.91762	down	0.0246023	0.00106938	2.64496	down	-0.735146	-0.531214	-0.578314	-0.815206	-0.682215	-0.771896	0.992903	0.30617	1.06598	SPTY2D1	Homo sapiens SPT2, Suppressor of Ty, domain containing 1 (S. cerevisiae) (SPTY2D1), mRNA [NM_194285]	GAGAGACTGGTTGTTTTATTTTCAATGTATTGAATATATTAGACTACTATTTATTTTCTG	chr11	18628254	18628195	-	FALSE	hs|11p15.1	ENST00000336349	144108	NM_194285	SPT2, Suppressor of Ty, domain containing 1 (S. cerevisiae)	chr11:18628254-18628195	GO:0008150|GO:0003674|GO:0005575	NM_194285	THC2474987	Hs.745113
A_24_P231546	0.0449857	0.00707102	2.05539	down	0.0451061	0.00506365	2.36857	down	-0.94763	-1.53818	-0.992545	-0.940867	-1.01371	-0.909975	-0.457935	0.44324	0.268387	FAM178B	Homo sapiens family with sequence similarity 178, member B (FAM178B), transcript variant B, mRNA [NM_016490]	CCTTCCTCTGTCTCCCTGTCACTAATGTGAGGTTTCTTTGTGCACATTAAAGTCTTCTTT	chr2	97541686	97541627	-	FALSE	hs|2q11.2	ENST00000490605	51252	NM_016490	family with sequence similarity 178, member B	chr2:97541686-97541627		NM_016490		Hs.107922
A_24_P345540	0.0119695	7.15046e-05	4.53932	down	0.0284018	0.00166981	2.1813	down	-0.911093	-0.726936	-1.0946	-1.48697	-2.27163	-2.1459	0.16367	0.459898	0.019362	ZC3H8	Homo sapiens zinc finger CCCH-type containing 8 (ZC3H8), mRNA [NM_032494]	AATGTGTAAGTTTTATGTCCAAGGATTTTGTTCCAGAGGTGAAAACTGTCTGTATTTGCA	chr2	112990898	112990839	-	FALSE	hs|2q13	ENST00000615791	84524	NM_032494	zinc finger CCCH-type containing 8	chr2:112990898-112990839	GO:0005515|GO:0003700|GO:0015030|GO:0033085|GO:0070245|GO:0006915|GO:0035327|GO:0005634|GO:0008023|GO:0046872|GO:0042796|GO:0043565|GO:0035363|GO:0045945|GO:0042795|GO:0043029|GO:0045892|GO:0046677	NM_032494	THC2471699	Hs.418416
A_23_P105138	0.0200889	0.00101116	42.8508	up	0.0255354	0.00119467	45.3802	up	1.66056	1.49763	1.66663	1.63627	1.52201	1.41833	-5.06291	-1.01688	-5.60735	CAT	Homo sapiens catalase (CAT), mRNA [NM_001752]	CTCATCACTGGATGAAGATTCTCCTGTGCTAGATGTGCAAATGCAAGCTAGTGGCTTCAA	chr11	34493093	34493034	+	FALSE	hs|11p13	ENST00000241052	847	NM_001752	catalase	chr11:34493034-34493093	GO:0050661|GO:0001657|GO:0009650|GO:0020027|GO:0005782|GO:0005886|GO:0005783|GO:0004096|GO:0044281|GO:0005764|GO:0046872|GO:0042803|GO:0043231|GO:0005829|GO:0009060|GO:0005758|GO:0006195|GO:0051092|GO:0051289|GO:0051781|GO:0033197|GO:0004046|GO:0042744|GO:0005778|GO:0070062|GO:0005777|GO:0008203|GO:0001666|GO:0043066|GO:0051262|GO:0016209|GO:0005794|GO:0007568|GO:0005102|GO:0055086|GO:0032088|GO:…	NM_001752	THC2659130	Hs.502302
A_33_P3413815	0.0278794	0.00252234	2.29049	up	0.034844	0.00283822	2.43884	up	-0.0274966	0.725226	0.210365	-0.0359828	0.505214	0.167241	-0.772747	-0.808543	-1.3692	LAMB2P1	Homo sapiens laminin, beta 2 pseudogene 1 (LAMB2P1), non-coding RNA [NR_004405]	CCTCAGGTGGGAGTTTCGGAAACAAAAGGGAAATTGATTAAACTTGTATTATACACTGGA	chr3	49190351	49190292	-	FALSE	hs|3p21.31		22973	NR_004405	laminin, beta 2 pseudogene 1	chr3:49190351-49190292		NR_004405	THC2530832	Hs.607092
A_33_P3246763	0.0205057	0.0011052	4.18699	down	0.0185001	0.00031903	5.44722	down	-0.76947	-1.17872	-0.379734	-0.890426	-0.452253	0.153574	2.18164	0.902624	1.92437	AANAT	Homo sapiens aralkylamine N-acetyltransferase (AANAT), transcript variant 1, mRNA [NM_001166579]	TCCAGAGAGTGGAGAGAGCAGGGCTAAATAAAGAGGAGATAAGGTGGCTTCTCACGGCCT	chr17	74466197	74466138	+	FALSE	hs|17q25.1	ENST00000250615	15	NM_001166579	aralkylamine N-acetyltransferase	chr17:74466138-74466197	GO:0051412|GO:0032868|GO:0048471|GO:0030187|GO:0044281|GO:0010043|GO:0005829|GO:0071889|GO:0051592|GO:0034641|GO:0046219|GO:0034695|GO:0004060|GO:0007623|GO:0009416|GO:0004059|GO:0071320|GO:0046688|GO:0034097|GO:0006474	NM_001166579	THC2490308	Hs.431417
A_24_P127312	0.0109372	5.33832e-05	5.61623	down	0.0178387	0.00019423	5.64719	down	-2.01816	-1.23721	-1.17397	-1.60481	-1.40995	-1.39077	0.382097	1.30823	1.37295		ribosomal protein L17 pseudogene 33 [Source:HGNC Symbol;Acc:HGNC:36654] [ENST00000498256]	ATTGAGATGATCCTTACTGAAAAGGAACGGATTGTTCCTAAACCAGAAAAGGAAGTTGCC	chr8	29490100	29490041	+	FALSE	hs|8p12	ENST00000498256				chr8:29490041-29490100			THC2554858
A_33_P3378880	0.0374015	0.00494393	2.21169	down	0.0481263	0.00574979	2.03002	down	-0.12473	-0.0506558	0.00306082	-0.00306082	-0.527771	-0.012455	0.618318	0.854419	1.41943	HIST1H4C	histone cluster 1, H4c [Source:HGNC Symbol;Acc:HGNC:4787] [ENST00000377803]	ATTTAAGGAACTGTTTCAGTTCATACCTTCCACTGCGATAGGAATCATGTCTGGTCGCGG	chr6	26104189	26104130	+	FALSE	hs|6p22.2	ENST00000377803	8364	BC130558	histone cluster 1, H4c	chr6:26104130-26104189	GO:0005515|GO:0010467|GO:0006325|GO:0005634|GO:0045653|GO:0000723|GO:0000183|GO:0000786|GO:0070062|GO:0035574|GO:0035575|GO:0046982|GO:0006334|GO:0006335|GO:0005576|GO:0006336|GO:0000228|GO:0003677|GO:0032776|GO:0034080|GO:0043234|GO:0016020|GO:0045814|GO:0040029|GO:0005654|GO:0000278			Hs.46423
A_21_P0013768	0.0167146	0.000527062	2.82229	down	0.0178387	0.000195739	3.45635	down	-1.56241	-1.76961	-1.54195	-1.21555	-1.41268	-1.36859	-0.280212	0.399758	0.374229	XLOC_l2_015542	BROAD Institute lincRNA (XLOC_l2_015542), lincRNA [TCONS_l2_00030232]	CCCCTGGCCAGAAGTACAAAGAAATAGACAAAGAAGAACCTGCATCCCAACAAGAGAAAA	chrX	61999775	61999118	+	FALSE	hs|Xq11.1					chrX:61999118-61999775
A_24_P212443	0.0248885	0.0018258	3.34694	up	0.0348389	0.00283626	2.90889	up	0.742691	0.568474	0.510384	0.97404	1.04741	0.407214	-0.200652	-1.52684	-1.07236	UBE3C	Homo sapiens ubiquitin protein ligase E3C (UBE3C), mRNA [NM_014671]	TGCACTACATGATTCACAATGGGTATTATAGGTCTCTATATTTGTTGATTAACAGCAAGC	chr7	156974250	156971521	+	FALSE	hs|7q36.3	ENST00000389103	9690	NM_014671	ubiquitin protein ligase E3C	chr7:156971521-156974250	GO:0005622|GO:0005515|GO:0000209|GO:0005737|GO:0004842|GO:0000502|GO:0042787|GO:0016874|GO:0005634	NM_014671	THC2484162	Hs.118351
A_21_P0000832	0.0281579	0.00258149	5.87914	down	0.0474279	0.00560904	5.6347	down	-0.952055	-0.928751	1.02309	-1.44542	0.336648	0.0672522	2.90535	1.18107	2.53887	ALKBH3-AS1	Homo sapiens ALKBH3 antisense RNA 1 (ALKBH3-AS1), long non-coding RNA [NR_038907]	CATAAACACAACATATTAATTACAGAAATGATGGAGAGAGAATAAAGCTGGGACCCCACA	chr11	43930900	43930841	-	FALSE	hs|11p11.2		100507300	NR_038907	ALKBH3 antisense RNA 1	chr11:43930900-43930841		NR_038907	THC2626863	Hs.664588
A_21_P0002831	0.0334871	0.00393373	2.04446	down	0.0369089	0.00318456	2.17918	down	-1.26035	-1.21464	-0.72937	-1.21203	-0.977774	-0.738369	0.367555	-0.147022	-0.0535424		O92728_9FLAV (O92728) Polyprotein (Fragment), partial (13%) [THC2639720]	AATGAACACGGTTTTTGCAGACTTGTGGGACCTGCCAGCTCTCTCAGTTTAACTAGATCT	chr3	197193973	197193914	+	FALSE	hs|3q29	ENST00000420213				chr3:197193914-197193973			THC2639720
A_33_P3342653	0.0309326	0.00317803	3.24997	down	0.0256105	0.00121156	3.43473	down	-2.50718	-1.32602	-1.35337	-0.688057	-2.09246	-2.16674	0.0409527	0.15402	-0.0409527	ADAM33	Homo sapiens ADAM metallopeptidase domain 33 (ADAM33), transcript variant 2, mRNA [NM_153202]	TGGGGCTGGTGGCCCTGGAGGCTGAAGGCCAGGAGCTCCTGCTTGAGCTGGAGAAGAACC	chr20	3657774	3657715	-	FALSE	hs|20p13	ENST00000617732	80332	NM_153202	ADAM metallopeptidase domain 33	chr20:3657774-3657715	GO:0006508|GO:0008270|GO:0016021|GO:0004222	NM_153202	NP805663	Hs.173716
A_19_P00315641	0.0230632	0.0014853	2.63517	up	0.0394734	0.00372739	2.3688	up	-0.4554	-0.585657	-1.33771	-1.08092	-0.189806	-0.646825	-1.93604	-1.88378	-2.29142	LINC00632	Homo sapiens long intergenic non-protein coding RNA 632 (LINC00632), transcript variant 3, long non-coding RNA [NR_104228]	GCAACACTTCCTAGGGCATATTTTTGGTGTTAATGAACCTACACATCATACAATAAAGAA	chrX	139854832	139854773	+	FALSE	hs|Xq27.1	ENST00000498732	286411	NR_104228	long intergenic non-protein coding RNA 632	chrX:139854773-139854832		NR_104228
A_24_P388703	0.0257869	0.00207295	3.99219	down	0.0276182	0.00153927	4.48675	down	-1.4811	-0.695341	-1.53984	-0.660338	-0.959317	-1.59116	0.00220799	1.51362	1.26489	LOC439933	Homo sapiens uncharacterized LOC439933 (LOC439933), transcript variant 2, long non-coding RNA [NR_122080]	CGCTAGCTGCTGCATCTGGCCCCTCAAGGGTAAAGTCAAGGGGAAAAGGAGATTGAGAGG	chr4	36258264	36258205	+	FALSE	hs|4p14		439933	NR_122080	uncharacterized LOC439933	chr4:36258205-36258264		NR_122080	THC2485423	Hs.591071
A_23_P416314	0.0294194	0.00284829	2.91853	down	0.022912	0.000854855	4.88462	down	-1.94014	-1.57642	-0.891127	-0.641983	-0.765252	-0.77144	0.00183201	1.18134	1.27388	HRASLS5	Homo sapiens HRAS-like suppressor family, member 5 (HRASLS5), transcript variant 1, mRNA [NM_054108]	AAGTGTGTGTGTGTGTTTCTCTTTTAATCTGTAATGGTTTCTGCATTTTGAGGTAGAAAC	chr11	63229094	63229035	-	FALSE	hs|11q12.3	ENST00000536887	117245	NM_054108	HRAS-like suppressor family, member 5	chr11:63229094-63229035	GO:0016746|GO:0008152	NM_054108	THC2471736	Hs.410316
A_21_P0014684	0.0124133	0.000110906	3.73494	up	0.0189313	0.000398339	3.27117	up	0.289508	0.672732	0.0631165	0.304937	0.652869	0.641385	-1.15738	-1.17306	-1.77363	LOC102725157	PREDICTED: Homo sapiens nuclear pore complex-interacting protein family member B4-like (LOC102725157), misc_RNA [XR_433225]	TGTTGTGTAGAAATTTCATTGACTGTGTTAAAATTATTCTCCATGGGCTGGAGAACACAT	chr16	21870629	21870570	-	FALSE	hs|16p12.2		102725157	XR_433225	nuclear pore complex-interacting protein family member B4-like	chr16:21870629-21870570		XR_433225	THC2461686	Hs.720286
A_33_P3395547	0.0248285	0.00179973	2.2583	down	0.0283316	0.0016423	2.64103	down	-0.0379658	-0.730915	-0.901508	-6.7234e-05	-0.555803	-0.436934	0.624556	0.888431	1.01992	HYALP1	Homo sapiens hyaluronoglucosaminidase pseudogene 1 (HYALP1), non-coding RNA [NR_002731]	TGCAGCATTGGGGGCAGCAGGAGTAATATTGTGGGGAGGATATGAATATTCTGCTTCAAA	chr7	123459483	123459424	+	FALSE	hs|7q31.32	ENST00000417674	26062		hyaluronoglucosaminidase pseudogene 1	chr7:123459424-123459483		NR_002731	NP1168994	Hs.381305
A_33_P3405349	0.0191739	0.000829598	2.22124	down	0.0253365	0.00117388	2.27568	down	-1.01183	-1.42376	-1.0723	-1.14179	-1.11551	-1.14579	-0.0983791	0.217617	-0.0682364	C7orf43	chromosome 7 open reading frame 43 [Source:HGNC Symbol;Acc:HGNC:25604] [ENST00000448720]	TGAGGAACGCTGTAGTGTTTGCTGGTCCCTGTTTCTGCCCCCAGGAAAGCAGCTGTGTGA	chr7	99753492	99753433	-	FALSE	hs|7q22.1	ENST00000448720	55262	AK001787	chromosome 7 open reading frame 43	chr7:99753492-99753433			THC2635358	Hs.533139
A_33_P3297888	0.0156595	0.000414031	4.08417	down	0.0178387	0.000199296	4.36989	down	-0.982249	-1.14996	-1.06425	-1.37699	-0.747659	-0.779143	0.530269	1.65653	0.999539	CCDC125	Homo sapiens coiled-coil domain containing 125 (CCDC125), transcript variant 1, mRNA [NM_176816]	AAAGAAAAGTTAGCTACATGCTTGCTCGGGCATTGGAAGACAAAGACACTGCTTCAAACG	chr5	68578830	68578771	-	FALSE	hs|5q13.2	ENST00000620431	202243	NM_176816	coiled-coil domain containing 125	chr5:68578830-68578771	GO:0005737	NM_176816	THC2698998	Hs.654850
A_33_P3304081	0.0106184	4.85153e-05	4.29271	down	0.0158147	9.87489e-05	4.263	down	-1.91066	-1.77044	-1.30469	-1.88631	-1.64635	-1.48318	0.396516	0.121992	0.771314			ATGCCATGGAGTTGCTTGAGGTTTCTAAGGACAACTGGGCCCTCAAGTTCATCAAGAAAA	chr5	139988896	139988837	+	FALSE	hs|5q31.3	ENST00000489727				chr5:139988837-139988896
A_33_P3412438	0.0415761	0.00614452	2.00343	down	0.0444305	0.00488678	2.22785	down	-1.18739	-1.38967	-0.520933	-0.771995	-0.588446	-1.27801	0.0400121	-0.0399368	0.368879			TGTAAGAGGGGGTGTCGGCTGCTCTCCATAGCCAAGTGGCTGCAAAAATCATCATACTGA	chrX	1581869	1581810	+	FALSE	hs|Xp22.33					chrX:001581810-001581869
A_21_P0001550	0.0188124	0.000757636	3.80709	up	0.019715	0.000522564	4.02855	up	0.78256	1.4179	0.773216	0.41231	1.29393	1.02272	-1.24551	-0.389593	-1.42201	LOC100131564	Homo sapiens uncharacterized LOC100131564 (LOC100131564), long non-coding RNA [NR_034089]	ATGACAAAAATGCCTTCAACCTATTTGATCCAGCCGTTCCAGTACAACTCCTATACTTGC	chr1	93804009	93803950	-	FALSE	hs|1p22.1	ENST00000440778	100131564	NR_034089	uncharacterized LOC100131564	chr1:93804009-93803950		NR_034089	THC2547634	Hs.732666
A_33_P3356371	0.0201947	0.00104801	3.39322	up	0.0294963	0.0019313	2.99896	up	0.453419	0.679107	0.235042	0.695684	0.89402	0.31244	-0.451985	-1.31464	-1.61919		Homo sapiens cDNA FLJ45867 fis, clone OCBBF3003745. [AK127766]	CAAGGGTCAGATAATTCTCTTCTGTGATAAGTTTTACTAGTTTAGAAGCATACATCCAAG	chr10	51388771	51388712	+	FALSE	hs|10q11.23			AK127766		chr10:51388712-51388771			THC2668151	Hs.689483
A_21_P0014349	0.0156004	0.000395802	4.01942	up	0.0223604	0.000792526	3.44695	up	1.13109	1.43057	1.03231	1.50165	1.66429	1.09305	-1.23211	-0.115256	-0.414616	LOC102724508	Homo sapiens uncharacterized LOC102724508 (LOC102724508), transcript variant 1, long non-coding RNA [NR_110880]	GGCAACCATCTCAATTTTAATAGTGCAGATGCCATGTGCTGTAAAGTCCTAAAATTTAAA	chr17	45380902	45380843	-	FALSE	hs|17q21.32		102724508	NR_110880	uncharacterized LOC102724508	chr17:45380902-45380843		NR_110880	THC2685646
A_21_P0014686	0.0262892	0.0021571	3.06348	up	0.0422175	0.0043295	3.2287	up	1.20919	1.42866	0.414122	0.923599	1.14268	0.758348	-0.0834756	-0.517272	-1.42014		Homo sapiens cDNA FLJ13825 fis, clone THYRO1000558. [AK023887]	AGAAAACTCAGATTTTGTAAATGCGCATCCAGTTGACAGCACTTACGGTGGAATCCGTGG	chr16	89463788	89463729	-	FALSE	hs|16q24.3			AK023887		chr16:89463788-89463729			THC2608420	Hs.659870
A_21_P0001264	0.045664	0.00729203	2.50688	up	0.0304183	0.00208126	3.10638	up	1.38202	1.21271	0.46142	1.14641	0.89292	0.08881	-0.09237	-1.04939	-0.707779	lnc-PRDM2-1	LNCipedia lincRNA (lnc-PRDM2-1), lincRNA [lnc-PRDM2-1:1]	GGCAAGGAAACTGCAACCTGCACTGGTTTGCCATTTTGACACAAATCAGAAAAATTACCC	chr1	14001403	14001344	+	FALSE	hs|1p36.21				lnc-PRDM2-1:1	chr1:14001344-14001403
A_24_P144439	0.0468776	0.00763765	2.4143	up	0.0196703	0.00045569	2.65768	up	1.29625	1.21195	1.40868	0.524697	1.17265	1.80385	-0.355362	-0.163436	0.205182	EFHB	Homo sapiens EF-hand domain family, member B (EFHB), mRNA [NM_144715]	CAAAGAACCGAAAGTATAACCCATCAAGTTTCCATAGGTGTAGTGTGTATGGAGTACCAA	chr3	19947235	19947176	-	FALSE	hs|3p24.3	ENST00000498089	151651	NM_144715	EF-hand domain family, member B	chr3:19947235-19947176	GO:0005509	NM_144715	THC2489303	Hs.733920
A_32_P809810	0.00905968	1.9951e-05	3.908	down	0.0263303	0.00129366	3.81352	down	-2.01799	-0.5858	-1.82196	-1.62991	-1.34695	-1.55482	0.474118	0.458112	0.435385	LOC100130433	Homo sapiens cDNA FLJ38936 fis, clone NT2NE2015275. [AK096255]	TTTCTTTCTCCTTCGGGAGTGGTGGGGAGGCTGCACCAGGAAGACAGAGGGCAAATCCTA	chr9	88801279	88801220	+	FALSE	hs|9q21.33		100130433	AK096255	uncharacterized LOC100130433	chr9:88801220-88801279			THC2488891	Hs.638427
A_23_P15876	0.0243683	0.00172712	2.9392	up	0.0266421	0.00134084	3.16057	up	0.692641	0.612868	0.312698	0.20856	0.605533	0.489837	-1.39306	-1.53227	-0.437007	ALPK2	Homo sapiens alpha-kinase 2 (ALPK2), mRNA [NM_052947]	GGTCTCAAAGACAGGCCATTCTTTATATACACGTTTAGCATTTTTACCAACCTCACATCA	chr18	56148827	56148768	-	FALSE	hs|18q21.31	ENST00000361673	115701	NM_052947	alpha-kinase 2	chr18:56148827-56148768	GO:0004674|GO:0006468|GO:0005654|GO:0005524	NM_052947	THC2600971	Hs.628152
A_21_P0009265	0.0174336	0.00059527	2.68808	up	0.018729	0.000333535	2.82859	up	1.03866	1.32664	1.14442	1.3452	1.08366	0.86034	-0.265928	-0.635072	-0.0895355	LOC100507002	Homo sapiens uncharacterized LOC100507002 (LOC100507002), long non-coding RNA [NR_110801]	TGGAACAGACTGCAGTTCTCTTCTACAAATCAATCTAGACTGGACAGACAGAACTCCAAG	chr17	63107018	63106959	+	FALSE	hs|17q24.1	ENST00000582940	100507002	NR_110801	uncharacterized LOC100507002	chr17:63106959-63107018		NR_110801	THC2644838	Hs.729924
A_33_P3436732	0.0132853	0.000170686	3.36086	down	0.0203532	0.000566736	2.90423	down	-1.06307	-1.36724	-0.687018	-0.959562	-1.54454	-1.24525	0.215641	0.667189	0.614309	DSCR10	Homo sapiens Down syndrome critical region 10 (non-protein coding) (DSCR10), long non-coding RNA [NR_027695]	TTCAAGCTGTCCCCGTGTGTATGCCTGTGTGAGAATATGTGTGTGTGGGTTTGCCATCGA	chr21	39580554	39580495	+	FALSE	hs|21q22.13		259234	NR_027695	Down syndrome critical region 10 (non-protein coding)	chr21:39580495-39580554	GO:0008150|GO:0003674|GO:0005575	NR_027695	THC2484334	Hs.147695
A_33_P3228402	0.0121369	8.72049e-05	4.41803	down	0.0154544	8.89751e-05	5.09855	down	-1.97329	-1.85825	-1.33806	-1.47135	-1.76011	-1.31808	0.127896	0.910061	0.842705			CCATACTGCTGTTCTCTCTATTGTGATCTATCCTCTCAACAACAGAAAAAAGACATAAAA	chrX	73096785	73096726	+	FALSE	hs|Xq13.2					chrX:073096726-073096785
A_33_P3275968	0.0240504	0.00164569	2.5125	down	0.0418693	0.00425794	2.26125	down	-1.10768	-1.14698	-0.429575	-1.3013	-1.20854	-0.630399	0.535594	-0.0331864	0.344718	SEL1L	Homo sapiens sel-1 suppressor of lin-12-like (C. elegans) (SEL1L), transcript variant 1, mRNA [NM_005065]	TTGAAACTTGTGAAATAAAGATTCCACCTCTGGTTATCCTGTATGCTGTAATATACCACA	chr14	81939299	81939240	-	FALSE	hs|14q31.1	ENST00000336735	6400	NM_005065	sel-1 suppressor of lin-12-like (C. elegans)	chr14:81939299-81939240	GO:0005515|GO:0034976|GO:0007219|GO:0005789|GO:0016021	NM_005065	THC2693597	Hs.181300
A_33_P3275174	0.0432796	0.00657606	2.00697	down	0.0154544	8.75074e-05	3.17401	down	-1.52165	-1.45237	-1.78937	-1.26787	-0.453634	-1.05802	-0.00694537	0.181071	0.0614016	ZNF705G	Homo sapiens zinc finger protein 705G (ZNF705G), mRNA [NM_001164457]	AAACCACATGCTTGTCTTCTATGTGGGAAGGCCTTCAGTCTGTCTTCCAACCTTAGATGA	chr8	7215557	7215498	-	FALSE	hs|8p23.1	ENST00000400156	100131980	NM_001164457	zinc finger protein 705G	chr8:7215557-7215498	GO:0006355|GO:0005634|GO:0003677|GO:0046872|GO:0006351	NM_001164457	THC2482554	Hs.528391
A_23_P160668	0.0314886	0.00334138	2.70397	down	0.0401732	0.00390387	2.40071	down	0.360324	-0.465689	-0.335476	-0.214409	-0.946085	0.204803	0.749364	1.34605	1.25413	MYCL	Homo sapiens v-myc avian myelocytomatosis viral oncogene lung carcinoma derived homolog (MYCL), transcript variant 3, mRNA [NM_005376]	TGGGAGCCAGCCTCCCTTTGATGATTATTGGAGCCCCAGGGGACAAGGGATTTGAGGTGA	chr1	40366412	40366353	-	FALSE	hs|1p34.2		4610	NM_005376	v-myc avian myelocytomatosis viral oncogene lung carcinoma derived homolog	chr1:40366412-40366353	GO:0006355|GO:0003700|GO:0046983|GO:0005634|GO:0003677	NM_005376	THC2478537	Hs.437922
A_21_P0001549	0.0332528	0.00386483	2.02992	up	0.0380516	0.00343977	2.33653	up	0.709654	1.63494	1.40551	0.712825	1.36722	1.06123	0.0464332	-0.102334	0.132904	LOC100131564	Homo sapiens uncharacterized LOC100131564 (LOC100131564), long non-coding RNA [NR_034089]	ACCGTGCTTCCAGAAGATTTTTCTAACAGTGTTTGCAAGCTATAAAATAGTGCTTTCACT	chr1	93791443	93791384	-	FALSE	hs|1p22.1	ENST00000411670	100131564	NR_034089	uncharacterized LOC100131564	chr1:93791443-93791384		NR_034089	THC2494030	Hs.732666
A_33_P3347482	0.0380256	0.00513747	2.09341	down	0.043563	0.00461669	2.71353	down	-1.87573	-1.66095	-0.636552	-0.749877	-1.43819	-0.862227	-0.0166309	-0.160328	0.324235	LACTBL1	Homo sapiens lactamase, beta-like 1 (LACTBL1), mRNA [NM_001289974]	GTGCCCGGCCTCAACACGTACAGAGTGCTGCGGCTGCGGGGCAAGCCGGTGTTCAAGACC	chr1	23279601	23279542	-	FALSE	hs|1p36.12	ENST00000618559	646262	NM_001289974	lactamase, beta-like 1	chr1:23279601-23279542		NM_001289974
A_33_P3402963	0.0186988	0.000747224	5.51821	down	0.0287541	0.00174551	5.7135	down	-0.819401	-0.161775	1.00323	-0.217504	0.864791	-0.474715	3.08646	1.75302	2.7257	DPRX	Homo sapiens divergent-paired related homeobox (DPRX), mRNA [NM_001012728]	TCTCCTGCCTGTTCATCTAACCAAAGTCGAGAGAGATGATAAATACAAAAAGTCACATGT	chr19	54140263	54140204	+	FALSE	hs|19q13.42	ENST00000376650	503834	NM_001012728	divergent-paired related homeobox	chr19:54140204-54140263	GO:0043565|GO:0006355|GO:0005634|GO:0006351	NM_001012728		Hs.579941
A_21_P0014321	0.0325765	0.00365843	2.00666	up	0.03819	0.00346238	2.08394	up	-0.240612	-0.336706	-0.00260258	-0.193512	-0.29111	-0.258858	-1.06049	-1.61764	-1.07973	ATP2A1-AS1	Homo sapiens ATP2A1 antisense RNA 1 (ATP2A1-AS1), transcript variant 1, long non-coding RNA [NR_046287]	AGAATCAGGCCACCTTGAGGTTCATCAAGTTCATCCCATTAAAACCTCCCAAAACTCTGG	chr16	28890338	28890279	-	FALSE	hs|16p11.2		100289092	NR_046287	ATP2A1 antisense RNA 1	chr16:28890338-28890279		NR_046287	THC2633562	Hs.666631
A_33_P3360525	0.00905968	1.95337e-05	5.52584	down	0.0132764	3.7773e-05	5.78737	down	-2.01992	-2.14623	-1.55475	-1.68123	-1.93989	-1.89965	0.173335	0.84516	0.859326		AGENCOURT_10185273 NIH_MGC_126 Homo sapiens cDNA clone IMAGE:6562423 5', mRNA sequence [BU535024]	TCCATCTTATTTCATTTCTCTAACAGTCAATATCTGGCTGTCCTTTCTATAATGCAGAGT	chr10	97949085	97949026	-	FALSE	hs|10q24.1			BU535024		chr10:97949085-97949026			THC2575041	Hs.621182
A_33_P3303031	0.0377765	0.00507243	2.31198	down	0.025376	0.00117743	3.00747	down	-0.610078	-0.751544	-0.420492	-0.0491075	-0.401965	-0.192771	0.374658	1.2452	1.36368	LOC643549	Homo sapiens hypothetical protein LOC643549, mRNA (cDNA clone IMAGE:40147028). [BC133006]	GCTTGCTTTCGGCCCCCTCCCCTTCTTCCCATCCGTCCCTGCTGTTCCTTGTGGCGCTGA	chr20	44563229	44563170	-	FALSE	hs|20q13.12		643549	BC133006	uncharacterized LOC643549	chr20:44563229-44563170				Hs.472856
A_21_P0012997	0.0489493	0.00825464	3.43256	up	0.0353195	0.00291015	4.35775	up	1.41161	2.0055	2.35751	1.08666	2.25643	1.39865	-0.196723	0.735041	-1.13445	LINC01339	Homo sapiens long intergenic non-protein coding RNA 1339 (LINC01339), long non-coding RNA [NR_120601]	GGCTAATGACGATTGCAGGCTAACTCCAGCCTACCACTTGCTTCTATAAATAAAGTCTTA	chr5	89454243	89454184	-	FALSE	hs|5q14.3	ENST00000505712	101929495	NR_120601	long intergenic non-protein coding RNA 1339	chr5:89454243-89454184		NR_120601	THC2690938
A_23_P45185	0.0412355	0.00604604	2.30653	up	0.021706	0.000714706	3.97038	up	1.1891	0.473099	0.618421	0.0266719	0.00689983	-0.103621	-1.63564	-0.5464	-1.50518	FIGF	Homo sapiens c-fos induced growth factor (vascular endothelial growth factor D) (FIGF), mRNA [NM_004469]	ATTCGTATGATCAGTACTGACTTTCTGATTACTGTCCAGCTTATAGTCTTCCAGTTTAAT	chrX	15363842	15363783	-	FALSE	hs|Xp22.2	ENST00000297904	2277	NM_004469	c-fos induced growth factor (vascular endothelial growth factor D)	chrX:15363842-15363783	GO:0048010|GO:0008284|GO:0008283|GO:0030168|GO:0060754|GO:0005576|GO:0001525|GO:0005161|GO:0042056|GO:0005615|GO:0042803|GO:0030154|GO:0050918|GO:0050930|GO:0016020|GO:0007596|GO:0002576|GO:0043185|GO:0051781|GO:0031093|GO:0005172|GO:0008083	NM_004469	THC2471168	Hs.11392
A_33_P3408844	0.0426685	0.00639635	2.07506	down	0.0277524	0.00155304	2.66175	down	-0.620106	-0.817926	-0.490448	-0.354716	-0.225324	-0.270779	0.233337	0.964422	1.11089	LOC100133091	Homo sapiens uncharacterized LOC100133091 (LOC100133091), long non-coding RNA [NR_029411]	TGATGGCGGAGGCGAAGGGGCGACGGGACCTGGGCCTGGCCCGTGTGTGTCCTCAGAGGC	chr7	76178950	76178891	+	FALSE	hs|7q11.23	ENST00000423084	100133091	NR_029411	uncharacterized LOC100133091	chr7:76178891-76178950		NR_029411	THC2498419	Hs.714017
A_33_P3221177	0.0264095	0.0021844	2.43607	down	0.0171726	0.000151086	4.30623	down	-2.04864	-1.89431	-1.45683	-0.725733	-1.04828	-1.16017	0.034461	0.0921507	0.792879	ZDHHC20	Homo sapiens zinc finger, DHHC-type containing 20 (ZDHHC20), transcript variant 1, mRNA [NM_153251]	TTTTTCCACAGAGTTTTGCTCTGTCTCCCAGGCAGGAGTGCAGTGGCGGGATCTTGGCTC	chr13	21949276	21949217	-	FALSE	hs|13q12.11	ENST00000382466	253832	NM_153251	zinc finger, DHHC-type containing 20	chr13:21949276-21949217	GO:0018345|GO:0016020|GO:0005886|GO:0016409|GO:0008270|GO:0016021|GO:0019706	NM_153251	THC2609885	Hs.564611
A_21_P0010798	0.0105673	4.66757e-05	4.06761	down	0.0165444	0.000125643	4.20417	down	-2.08124	-1.34592	-1.87564	-1.70891	-1.89356	-1.55742	0.502211	-0.0336199	0.44407	LYPD8	LY6/PLAUR domain containing 8 [Source:HGNC Symbol;Acc:HGNC:44208] [ENST00000566597]	TACCACTTTGTAGCAAGATGGTTCCTATCATAACTCTGGGTCAAAAAGATAGTAATTTGG	chr1	248884657	248884598	-	FALSE	hs|1q44	ENST00000566597	646627		LY6/PLAUR domain containing 8	chr1:248884657-248884598	GO:0005886|GO:0031225		THC2500419	Hs.146268
A_33_P3365932	0.0219352	0.00130785	2.37259	down	0.0294816	0.00192923	2.31573	down	-0.477775	-0.328237	-0.0177388	-0.511238	-0.147675	-0.269818	1.13057	0.579524	1.10056	WASH1	Homo sapiens WAS protein family homolog 1 (WASH1), mRNA [NM_182905]	CAGAGGAGAAGCTGTTTGATGCCCCCTTGTCCATCAGCAAGAGAGAGCAGCTGGAACAGC	chr9	17405	17346	-	FALSE	hs|9p24.3	ENST00000354296	100287171	NM_182905	WAS protein family homolog 1	chr9:17405-17346	GO:0005515|GO:0034314|GO:0030335|GO:0043014|GO:0003779|GO:0006887|GO:0000145|GO:0022617|GO:0031901|GO:0071437|GO:0016197|GO:0071203|GO:0031274|GO:0042147|GO:0055037|GO:0055038|GO:0005769|GO:0031625	NM_182905	NP1072725	Hs.459573
A_33_P3424339	0.010136	3.86563e-05	9.22912	down	0.0132764	4.65192e-05	9.04484	down	-1.31176	-1.57679	-1.24949	-1.14649	-1.69138	-1.38747	0.962468	2.09424	2.33653		glyceraldehyde 3 phosphate dehydrogenase pseudogene 23 [Source:HGNC Symbol;Acc:HGNC:37775] [ENST00000444823]	TTCATGACAACTTTGGAATAGTGGAATGACCCATGACCACAGTCAGCGCTATCACTGCTA	chr1	120005154	120005095	-	FALSE	hs|1p12	ENST00000444823				chr1:120005154-120005095			THC2554230
A_33_P3280451	0.0268168	0.00231886	2.38797	down	0.0292881	0.00189223	2.8335	down	-0.719051	-1.22613	-1.52234	-0.707742	-1.07698	-0.942409	0.170822	0.0354428	0.833963		Synthetic construct Homo sapiens gateway clone IMAGE:100018996 3' read HEY2 mRNA. [CU675766]	TTAAAAAGCTCCAACTTCTGTCCCCCAGGGTCGGTAAGGTTTATTGTTTGTTCCACTGCT	chr6	126080947	126080889	-	FALSE	hs|6q22.31			CU675766		chr6:126080947-126080889
A_21_P0004995	0.0254417	0.00194792	2.41669	down	0.0200803	0.000553512	2.90078	down	-1.02195	-0.737074	-1.29694	-1.02349	-0.853378	-0.388881	0.175184	0.771172	0.606995	lnc-ECI2-3	LNCipedia lincRNA (lnc-ECI2-3), lincRNA [lnc-ECI2-3:1]	ATTTTTGCCAATTCCCTTCCTTTCCTTCTTCTTTCCTATGAAGGGGGAAGAGGCTGGCAT	chr6	4399978	4399919	-	FALSE	hs|6p25.1				lnc-ECI2-3:1	chr6:4399978-4399919
A_33_P3356811	0.014537	0.000266189	4.78189	down	0.0185001	0.000284173	4.71237	down	-0.907706	-0.860977	-0.445038	-1.04244	-0.391222	-0.843446	0.784556	1.76671	1.94437	LCE1E	Homo sapiens late cornified envelope 1E (LCE1E), mRNA [NM_178353]	GAGGCTGCTGCTGAAGTGGACCTTGACTTCCTCTTCCTTCTGATTCTGCCTGAATAGCTG	chr1	152760178	152760119	+	FALSE	hs|1q21.3	ENST00000368771	353135	NM_178353	late cornified envelope 1E	chr1:152760119-152760178	GO:0031424	NM_178353	THC2643480	Hs.250236
A_33_P3237207	0.0433609	0.00661147	2.19342	down	0.0343855	0.0027223	2.42128	down	-0.0294387	-0.449021	-0.763428	0.0294387	-0.781399	-0.0621636	0.82783	1.20843	0.549171	C2orf72	Homo sapiens chromosome 2 open reading frame 72 (C2orf72), mRNA [NM_001144994]	TTTGCTAAGTCTGATCACAGGGAGGTTATTTTGTCTCTCTGTCTCGGTTTCTCTGAGCCA	chr2	231912005	231911946	+	FALSE	hs|2q37.1	ENST00000463834	257407	NM_001144994	chromosome 2 open reading frame 72	chr2:231911946-231912005		NM_001144994	THC2733657	Hs.526596
A_23_P147465	0.0186327	0.00073645	2.24792	up	0.0363593	0.00308881	2.04895	up	0.883942	0.33229	0.784459	0.911844	0.670276	0.819689	-0.501277	-0.28773	-0.314964	PARK2	Homo sapiens parkin RBR E3 ubiquitin protein ligase (PARK2), transcript variant 1, mRNA [NM_004562]	GATGTTTTAATTCCAAACCGGATGAGTGGTGAATGCCAATCCCCACACTGCCCTGGGACT	chr6	162475188	162475129	-	FALSE	hs|6q26	ENST00000479615	5071	NM_004562	parkin RBR E3 ubiquitin protein ligase	chr6:162475188-162475129	GO:0005515|GO:0043130|GO:0004842|GO:0034976|GO:0006513|GO:0016874|GO:0044314|GO:0010906|GO:0042802|GO:0051583|GO:0043524|GO:0046329|GO:0042787|GO:0031072|GO:0007612|GO:0044257|GO:0043123|GO:0046676|GO:0006979|GO:0031625|GO:0031624|GO:0000209|GO:0005794|GO:0019901|GO:0046928|GO:0007417|GO:0030165|GO:0051865|GO:0043388|GO:0010506|GO:0030544|GO:0032368|GO:0008270|GO:0007005|GO:0035519|GO:0043005|GO:…	NM_004562	NP460456	Hs.132954
A_21_P0000110	0.0192812	0.000860113	2.44944	down	0.0185001	0.000315681	2.97953	down	-1.33948	-1.58607	-1.7927	-1.44153	-1.33949	-1.08933	0.227019	0.0800443	-0.300062	MTRNR2L10	Homo sapiens MT-RNR2-like 10 (MTRNR2L10), mRNA [NM_001190708]	TGATGCTATCTCAATCTAACAAATCATCACATACCCTACCCAAGAACAGGGTTTGTTAAG	chrX	55207883	55207824	-	FALSE	hs|Xp11.21	ENST00000545075	100463488	NM_001190708	MT-RNR2-like 10	chrX:55207883-55207824	GO:0005737|GO:0005576	NM_001190708		Hs.722730
A_33_P3247403	0.0251446	0.00186946	2.12162	down	0.0216373	0.000692839	2.33154	down	-0.746697	-0.683375	-0.823858	-0.826699	-0.505301	-0.513581	0.25856	0.484627	0.666741	TOR3A	Homo sapiens torsin family 3, member A (TOR3A), mRNA [NM_022371]	GGTGCCCTCTCCAAGCGGTACTGGACGCTCTTCAGCTGCCAGGTGTGGCCCGACGACTGT	chr1	179051488	179051429	+	FALSE	hs|1q25.2	ENST00000367625	64222	NM_022371	torsin family 3, member A	chr1:179051429-179051488	GO:0006200|GO:0005783|GO:0051085|GO:0005788|GO:0016887|GO:0005524|GO:0070062	NM_022371	THC2781809	Hs.584957
A_33_P3259077	0.016487	0.000513197	3.00228	down	0.0219025	0.000743378	3.18107	down	-1.09402	-1.28052	-2.04816	-1.408	-0.970403	-1.79394	0.00402594	0.201168	0.380645	LOC338797	Homo sapiens uncharacterized LOC338797 (LOC338797), long non-coding RNA [NR_103736]	TCTTCTCCCTCACGTGCTCCCTGATGACCGCCAGGCTCCTTGACATGGTTCCCAGGACCA	chr12	131850931	131850872	+	FALSE	hs|12q24.33	ENST00000428272	338797	NR_103736	uncharacterized LOC338797	chr12:131850872-131850931		NR_103736	NP1153976	Hs.592007
A_33_P3279501	0.0263665	0.00217141	2.77842	down	0.0188613	0.000357314	4.93015	down	-2.62687	-1.31082	-2.52184	-1.70898	-0.629252	-1.63918	0.0271339	0.158796	0.259442		destrin (actin depolymerizing factor) pseudogene 4 [Source:HGNC Symbol;Acc:HGNC:44548] [ENST00000399472]	TGTAAGGATGCAATCAAAAAGAAATTTCAAGCAAATGGACCAGAAGATCTCAACTGGGCT	chr3	39256103	39256044	+	FALSE	hs|3p22.2	ENST00000399472		XM_006710150		chr3:39256044-39256103		XM_006710150
A_23_P34877	0.0144474	0.000258426	2.63098	up	0.0264147	0.00131055	2.22445	up	0.899768	0.551444	0.436851	0.815703	1.03526	0.76355	-0.400482	-0.51767	-0.654137	RBM15	Homo sapiens RNA binding motif protein 15 (RBM15), transcript variant 1, mRNA [NM_022768]	TGCATCAGACACTGCCACTTCTACTCAGAGGCCACTTAGGAACCTTGTGTCCTATTTAAA	chr1	110884714	110884655	+	FALSE	hs|1p13.3	ENST00000487146	64783	NM_022768	RNA binding motif protein 15	chr1:110884655-110884714	GO:0005515|GO:0031965|GO:0001569|GO:0060674|GO:0000166|GO:0045638|GO:0060412|GO:0016032|GO:0005654|GO:0048536|GO:0007221|GO:0045892	NM_022768	THC2483712	Hs.435947
A_21_P0009895	0.0168024	0.000534214	5.30648	up	0.0185001	0.000320606	4.99983	up	1.32302	1.22053	0.704696	0.694514	1.8672	0.944151	-1.2594	-0.576543	-1.88146	lnc-FAM182B-2	LNCipedia lincRNA (lnc-FAM182B-2), lincRNA [lnc-FAM182B-2:1]	GAAAGCTCTTTCTTAGTGTGGGATTTTCAATTATGCACATAGGTTTCTTACATAACATGG	chr20	25982395	25982336	-	FALSE	hs|20p11.1				lnc-FAM182B-2:1	chr20:25982395-25982336
A_21_P0004047	0.0151991	0.000336845	3.80377	down	0.0313223	0.00223098	2.60263	down	-0.208109	-0.203782	0.63036	-1.07788	-0.284253	-0.0617795	1.21471	1.4648	1.67887	LOC101927059	PREDICTED: Homo sapiens uncharacterized LOC101927059 (LOC101927059), ncRNA [XR_246560]	AATAACCAGGTAAGGGGTCTTGTAAACTTCATACAATGCTGCTGCCTCTGAGTTATTAAA	chr5	113915609	113915550	+	FALSE	hs|5q22.3	ENST00000506392	101927059	XR_246560	uncharacterized LOC101927059	chr5:113915550-113915609		XR_246560	THC2613001	Hs.385789
A_23_P419213	0.0226638	0.00142619	2.34772	up	0.0282948	0.00162795	2.333	up	0.74525	0.937611	0.735437	0.863972	0.874408	0.707127	-0.60727	-0.0112674	-0.62973	KIAA1407	Homo sapiens KIAA1407 (KIAA1407), mRNA [NM_020817]	ACCTGCAACTGCTGAATAATACACTCAGTTTGTCTTCTAGTACTCAGCTCAGTTTGATCT	chr3	113683324	113683265	-	FALSE	hs|3q13.31	ENST00000295878	57577	NM_020817	KIAA1407	chr3:113683324-113683265		NM_020817	THC2471704	Hs.477159
A_33_P3372161	0.0339055	0.00404456	2.13062	down	0.0440968	0.00479085	2.05859	down	-0.863843	-0.745546	-0.451614	-0.588502	-1.02824	-0.593106	0.0346332	0.315228	0.714105		Q3ZCE3_BOVIN (Q3ZCE3) RPS27A protein (Fragment), partial (94%) [THC2507627]	AAGCTGGCTGTCCTGAAGTATTAGAAGGTGGATGAGAATGACAAAATGAGCTGCCTTCGT	chr7	156985410	156985351	+	FALSE	hs|7q36.3	ENST00000429552				chr7:156985351-156985410			THC2507627
A_33_P3235454	0.0121942	9.36642e-05	5.22985	down	0.0185001	0.000290417	5.33721	down	-1.68117	-1.67972	-0.86524	-1.48153	-1.24251	-1.41414	0.392914	1.05231	1.5769		Q3SZ59_BOVIN (Q3SZ59) Ribosomal protein L36a, partial (96%) [THC2542270]	TAAAATTACAAAGGAGGTTGTGCTGAGGCTTGAGTGTGCTGACCCCATCTGCAGATCTAA	chr15	60682799	60682740	+	FALSE	hs|15q22.2	ENST00000475062				chr15:60682740-60682799			THC2542270
A_33_P3795707	0.0205057	0.00110109	3.14717	up	0.0300775	0.00203409	2.93294	up	0.71849	0.579303	0.338871	0.506551	0.68769	0.747541	-1.45512	-1.24507	-0.320194	SNORA16B	CU457294 Homo sapiens ORESTES from keratinocytes Homo sapiens cDNA, mRNA sequence [CU457294]	TTAACAAGCTCATGAGATCATCATAGAAGTCTGCCAACCAAAGGAGCCTGCTACATTTTT	chr1	212526826	212526767	+	FALSE	hs|1q32.3		692157	CU457294	small nucleolar RNA, H/ACA box 16B	chr1:212526767-212526826				Hs.707958
A_19_P00808461	0.025206	0.00188452	2.39514	up	0.0358112	0.00297683	2.29433	up	0.0554693	0.159622	-0.090131	0.126643	0.114612	0.0697987	-1.14444	-0.729208	-1.59562	ZNF37A	Homo sapiens zinc finger protein 37A (ZNF37A), transcript variant 1, mRNA [NM_001007094]	GTGGGAAAACCTTCCATCAGAAGTTGGCCCTAATTGTTCACCAGAGAACTCATATAAGAC	chr10	38407553	38407494	+	FALSE	hs|10p11.1	ENST00000452306	7587	NM_001007094	zinc finger protein 37A	chr10:38407494-38407553	GO:0006355|GO:0003700|GO:0005634|GO:0003677|GO:0046872|GO:0006351	NM_001007094	THC2540442	Hs.292575
A_33_P3380913	0.0264582	0.00219479	2.50099	down	0.0218308	0.000735303	2.85609	down	-1.28384	-1.36798	-0.82284	-0.527247	-1.21879	-1.15401	0.73995	0.119863	0.207644			CTCTTAATGTACCCACCACCCTTTCAGCTAGTACTTGATAACATTTTTCTGAAATATGTA	chr17	30761821	30761762	-	FALSE	hs|17q11.2					chr17:030761821-030761762
A_21_P0009093	0.0151337	0.000301641	3.85873	down	0.0186817	0.00032661	4.19588	down	-1.43861	-1.40929	-0.98472	-1.03948	-1.16115	-1.26946	0.148287	1.20602	1.01998			CCACCTCCCTGCTCTGTTGCTGGCTCTCCTTGAAGACAAGTGTTTTTCAATTAACCAAAG	chr16	11318498	11318439	+	FALSE	hs|16p13.13	ENST00000572466				chr16:11318439-11318498			THC2672781
A_33_P3277679	0.034877	0.0043183	10.1783	down	0.0400591	0.00386488	8.08698	down	-1.38583	-1.02705	1.06218	-2.7284	0.374041	0.00818872	3.38296	1.45625	2.8569			TCTCCCTGGGGAAGGTACGGGACACCACTCAGAGGAAGAGGAGAGAGCCCCAGGAGGAAA	chr15	91576154	91576095	-	FALSE	hs|15q26.1					chr15:091576154-091576095
A_21_P0002763	0.0300448	0.00299847	3.22047	up	0.0243468	0.00103987	2.90951	up	0.312498	1.10811	0.618648	-0.014868	1.4308	1.0628	-0.599656	-1.22453	-0.758893	LINC00883	long intergenic non-protein coding RNA 883 [Source:HGNC Symbol;Acc:HGNC:48569] [ENST00000495228]	CACCCCATGGAATTTTTATTCTGACTTTCTTCTGCCTGTGTGGCATTTATGTTTAAATAA	chr3	107004493	107004434	+	FALSE	hs|3q13.12	ENST00000495228	344595		long intergenic non-protein coding RNA 883	chr3:107004434-107004493			THC2672667
A_21_P0004479	0.028689	0.00267719	2.12704	up	0.0338429	0.00263249	2.27688	up	0.0428102	0.578076	0.208658	0.318278	0.162705	0.0539167	-0.733396	-1.28034	-0.717899	HEIH	Homo sapiens hepatocellular carcinoma up-regulated EZH2-associated long non-coding RNA (HEIH), long non-coding RNA [NR_045680]	AGATGGAGAGACCAGTTGATCGGTCACACAAGCTGTTCCACGATAATTCTTGTGTCAGAA	chr5	180257209	180257150	-	FALSE	hs|5q35.3		100859930	NR_045680	hepatocellular carcinoma up-regulated EZH2-associated long non-coding RNA	chr5:180257209-180257150		NR_045680	THC2507524	Hs.655606
A_23_P99063	0.0374514	0.00496362	2.89084	up	0.0258485	0.00122923	12.4732	up	3.25512	0.157516	1.83481	-0.125907	-1.08038	0.125907	-1.52817	-2.46828	-1.67839	LUM	Homo sapiens lumican (LUM), mRNA [NM_002345]	TTTTTATTTCTACTGTCAAATGATGTGCAAAACCTTTTACTGGTTGCATGGAAATCAGCC	chr12	91497705	91497646	-	FALSE	hs|12q21.33	ENST00000548071	4060	NM_002345	lumican	chr12:91497705-91497646	GO:0005515|GO:0014070|GO:0051216|GO:0005518|GO:0044281|GO:0005583|GO:0005615|GO:0030198|GO:0030199|GO:0045944|GO:0030203|GO:0043202|GO:0070062|GO:0005975|GO:0005796|GO:0005578|GO:0005576|GO:0070848|GO:0042339|GO:0031012|GO:0018146|GO:0009405|GO:0042340|GO:0007601|GO:0005201	NM_002345	THC2589785	Hs.406475
A_23_P75063	0.0369801	0.00484681	2.01803	up	0.0382967	0.00348724	2.00796	up	0.497175	0.365246	0.424584	0.694765	0.236146	0.377757	-0.256984	-0.614947	-0.858249	DYDC2	Homo sapiens DPY30 domain containing 2 (DYDC2), transcript variant 1, mRNA [NM_032372]	CCTTTTTAGGTTACAGAAGGTAGATGCTTCTGATTTACTTCTCTCAAAGCTAGAAGCCAA	chr10	82126758	82126699	+	FALSE	hs|10q23.1	ENST00000444807	84332	NM_032372	DPY30 domain containing 2	chr10:82126699-82126758		NM_032372	THC2484557	Hs.741500
A_19_P00318815	0.0192467	0.000850481	2.80501	down	0.0174228	0.000154604	3.5857	down	-1.75918	-2.16959	-1.39494	-1.90435	-1.36669	-0.989903	0.0482845	0.17017	-0.0153866		DKFZp779O0656_r1 779 (synonym: hncc1) Homo sapiens cDNA clone DKFZp779O0656 5', mRNA sequence [BX500531]	GTTGCTGCCACCTACCTTCCCTGCTTTGGGAGGATACATTTTCTCCTCTTGCTTAGAAGT	chr8	37188392	37188333	-	FALSE	hs|8p11.23	ENST00000518765		XR_426301		chr8:37188392-37188333		XR_426301	THC2500167	Hs.730320
A_21_P0014124	0.0455835	0.00726362	2.11227	down	0.0360371	0.00301001	2.46373	down	-0.974756	-0.848542	-1.76372	-0.618896	-1.52992	-0.772056	0.322802	-0.00302792	-0.00426674	LOC100507461	PREDICTED: Homo sapiens uncharacterized LOC100507461 (LOC100507461), ncRNA [XR_108504]	GAAAAGTGTTAAAGACAACTTCTCCCTGGGCCTGAGAATAAATTATCTTTTTCCTATCGC	chr3	147805812	147805753	+	FALSE	hs|3q24	ENST00000490465	100507461	XR_108504	uncharacterized LOC100507461	chr3:147805753-147805812		XR_108504	THC2691522	Hs.112623
A_33_P3333507	0.0124133	0.000109708	3.31269	up	0.0165444	0.00011142	2.8091	up	0.167144	0.173632	0.170433	0.106465	0.693433	0.424988	-1.38856	-1.30718	-1.26337	SENP7	Homo sapiens SUMO1/sentrin specific peptidase 7 (SENP7), transcript variant 1, mRNA [NM_020654]	TGACACAGATGTTCTCTAAGATTACTGGAAAGCCTCTTACCAGCATTTGTGTTAGCCAGC	chr3	101044770	101044711	-	FALSE	hs|3q12.3	ENST00000348610	57337	NM_020654	SUMO1/sentrin specific peptidase 7	chr3:101044770-101044711	GO:0005622|GO:0005515|GO:0006508|GO:0005634|GO:0008234	NM_020654	THC2480690	Hs.529551
A_23_P35576	0.0156118	0.000407207	3.41061	up	0.0243468	0.00104069	2.88467	up	0.425276	0.110941	0.13806	0.326943	0.72073	0.351473	-0.777299	-1.71068	-1.42297	ZNF518A	Homo sapiens zinc finger protein 518A (ZNF518A), transcript variant 2, mRNA [NM_014803]	TGGATTTAGCAGACCTAGGCTTTCAAAAGATTCCATCAGAACTTTGCGGCTTTTCCCTTT	chr10	97920074	97920015	+	FALSE	hs|10q24.1	ENST00000316045	9849	NM_014803	zinc finger protein 518A	chr10:97920015-97920074	GO:0006355|GO:0003700|GO:0005634|GO:0003677|GO:0046872|GO:0006351	NM_014803	THC2601110	Hs.600823
A_23_P117980	0.0129477	0.000147752	3.0748	down	0.0212395	0.000649282	2.63975	down	-1.32346	-0.861111	-1.15245	-1.29412	-1.43301	-1.27017	0.00550747	0.333226	0.525453	KATNB1	Homo sapiens katanin p80 (WD repeat containing) subunit B 1 (KATNB1), mRNA [NM_005886]	CCGTCCTGCCACAGATTGAGAAGCTTCTGCAGAGCAAGTATGAGAGCTACGTCCAGACGG	chr16	57790281	57789933	+	FALSE	hs|16q21	ENST00000562542	10300	NM_005886	katanin p80 (WD repeat containing) subunit B 1	chr16:57789933-57790281	GO:0008017|GO:0030424|GO:0005886|GO:0005634|GO:0006605|GO:0007079|GO:0030426|GO:0051013|GO:0005737|GO:0015630|GO:0043025|GO:0010942|GO:0005813|GO:0031117|GO:0046982|GO:0005874|GO:0030496|GO:0008352|GO:0008568|GO:0000922|GO:0045502|GO:0016020|GO:0008152|GO:0010976|GO:0007026|GO:0051301	NM_005886	NP710352	Hs.275675
A_19_P00320966	0.0246366	0.00176939	2.60087	down	0.0247549	0.00109658	2.89876	down	-0.93226	-0.834425	-0.690159	-0.695897	-0.722071	-0.569548	0.135932	1.07143	0.9421	LINC00861	long intergenic non-protein coding RNA 861 [Source:HGNC Symbol;Acc:HGNC:45133] [ENST00000518964]	AGAATTCCCTCCCACCCCCAGATTTTCGCAGGGTTTTGTTGATTTCCCCTCAACTTTCCA	chr8	126963492	126963433	-	FALSE	hs|8q24.13	ENST00000518964	100130231		long intergenic non-protein coding RNA 861	chr8:126963492-126963433
A_33_P3346108	0.0250234	0.00184517	2.65882	down	0.0268883	0.00137095	2.86544	down	-1.65376	-1.04468	-0.762291	-1.12642	-1.45105	-0.559347	0.0674944	0.356227	0.671805	RUFY4	Homo sapiens RUN and FYVE domain containing 4 (RUFY4), transcript variant 1, mRNA [NM_198483]	TCTGTGGAGGCCTGCTCTGCCATGCTTGCTCCATGGATTACAAGAAGAGAGACCGCTGCT	chr2	218954736	218954677	+	FALSE	hs|2q35	ENST00000374155	285180	NM_198483	RUN and FYVE domain containing 4	chr2:218954677-218954736	GO:0046872	NM_198483	NP1076310	Hs.570069
A_33_P3480395	0.0138489	0.000228886	4.33247	up	0.0246023	0.00106753	3.93306	up	-1.06354	-0.206764	0.350622	-0.798878	0.184694	0.113118	-2.52542	-1.97107	-2.35015	SCUBE1	signal peptide, CUB domain, EGF-like 1 [Source:HGNC Symbol;Acc:HGNC:13441] [ENST00000360835]	GCCACAAATATTCAGTTTTGTTTTATCCATCATGTCCCCCATATGCATGTAATGAAACAT	chr22	43593387	43593328	-	FALSE	hs|22q13.2	ENST00000360835	80274	AK055463	signal peptide, CUB domain, EGF-like 1	chr22:43593387-43593328	GO:0009986|GO:0046982|GO:0005509|GO:0009791|GO:0005615|GO:0007512|GO:0042802|GO:0006954|GO:0007596|GO:0051260|GO:0045446|GO:0009897|GO:0019897		THC2615816
A_33_P3221960	0.0204581	0.00108791	2.77641	down	0.0193899	0.000421728	3.06872	down	-1.10931	-0.711113	-1.00171	-1.10821	-0.837378	-0.443304	0.252963	0.841534	0.936277	IL18RAP	Homo sapiens interleukin 18 receptor accessory protein (IL18RAP), mRNA [NM_003853]	ACAGAACTCACAGCTCTGTGTGTGTGTGTTCAGGCTGATAGGAAATTCAAAGAGTCTCCT	chr2	103068754	103068695	+	FALSE	hs|2q12.1	ENST00000264260	8807	NM_003853	interleukin 18 receptor accessory protein	chr2:103068695-103068754	GO:0006955|GO:0006954|GO:0004872|GO:0016021|GO:0007166	NM_003853	THC2489002	Hs.158315
A_21_P0011724	0.0197452	0.000955113	2.47678	down	0.0249146	0.00111857	2.18986	down	-1.04481	-0.94177	-0.906474	-1.43625	-0.852341	-1.13734	0.405434	0.0484073	0.0456202	LOC102724279	Homo sapiens uncharacterized LOC102724279 (LOC102724279), mRNA [NM_001302493]	GAGGCAGAGCTGCTGACCTAGGCCCCTACCCCATAAGATTGGTGTAAACCTCTTGTTGTG	chr19	15962936	15962877	-	FALSE	hs|19p13.12	ENST00000588182	102724279		uncharacterized LOC102724279	chr19:15962936-15962877		NM_001302493
A_24_P918384	0.0173868	0.000590216	2.88734	down	0.0377509	0.00338835	2.03373	down	0.0389688	-0.240547	-0.180871	-1.01512	-0.415965	-0.468187	0.652933	1.21315	0.823864	NSD1	Homo sapiens nuclear receptor binding SET domain protein 1 (NSD1), transcript variant 2, mRNA [NM_022455]	GATTAAGGGTAGTATTTTCTAAGGAAGTGGAAAGAATTAAACTAGAAATCCACAACCTCG	chr5	176726635	176726576	+	FALSE	hs|5q35.3	ENST00000354179	64324	NM_022455	nuclear receptor binding SET domain protein 1	chr5:176726576-176726635	GO:0003712|GO:0034770|GO:0005694|GO:0016571|GO:0003714|GO:0030331|GO:0010452|GO:0005730|GO:0006325|GO:0005634|GO:0050681|GO:0000122|GO:0042974|GO:0001702|GO:0006351|GO:0046966|GO:0046965|GO:0042799|GO:0003682|GO:0046975|GO:0005654|GO:0008270|GO:0045893	NM_022455	THC2529217	Hs.106861
A_21_P0011595	0.0214854	0.00125633	12.5146	down	0.0132764	4.2443e-05	15.3146	down	-1.26545	-0.756667	-0.518522	-2.0608	0.845496	-0.451457	3.81461	2.08022	3.37504	XLOC_l2_006101	BROAD Institute lincRNA (XLOC_l2_006101), lincRNA [TCONS_l2_00011289]	TGTCCTCCCCACATAGCTAGAGTGAATGAACTAAAAAAGAGAGAGAACACACACAGCCCA	chr17	43665719	43665660	-	FALSE	hs|17q21.31					chr17:43665719-43665660
A_33_P3257558	0.0200121	0.000994449	2.93602	up	0.0184173	0.00025046	3.35554	up	0.506455	0.926797	0.843028	0.161603	0.968626	0.567999	-1.05132	-0.605576	-1.30646	CNTRL	centriolin [Source:HGNC Symbol;Acc:HGNC:1858] [ENST00000491018]	TTTATGTAGAAGCAAATGCTTTGGAACCAGATCTTTGTTAATTAAATGTTTTTGTTAAAA	chr9	123923783	123923724	+	FALSE	hs|9q33.2	ENST00000491018	11064		centriolin	chr9:123923724-123923783	GO:0005515|GO:0005813|GO:0005737|GO:0006996|GO:0016020|GO:0000086|GO:0000278|GO:0051301|GO:0005829		THC2603209
A_33_P3327818	0.0411051	0.00600023	2.06307	down	0.0287911	0.00179608	2.87652	down	-1.07895	-1.35013	-0.587694	-0.505741	-0.491462	-0.580979	0.105854	0.448605	1.00174			CCTGCCTTGGCCTCCCAAAGCACTGAGATTACAGGCATGAGCCAATGTGCCTGGCCATTA	chr9	3452364	3452305	-	FALSE	hs|9p24.2	ENST00000624522		AL157466		chr9:3452364-3452305			THC2612300	Hs.664105
A_23_P211064	0.0225401	0.00140008	2.91807	up	0.0447246	0.00496757	2.34916	up	0.560445	0.282933	-0.122534	0.493085	0.955831	0.210529	-0.498502	-1.09242	-1.38468	PAXBP1	Homo sapiens PAX3 and PAX7 binding protein 1 (PAXBP1), transcript variant 2, mRNA [NM_013329]	GGGTATTGGTGAACGGTATAAATTTTTGCAAGAAATGCGAGGGTATGTCCAAGACTTGCT	chr21	34131469	34131410	-	FALSE	hs|21q22.11	ENST00000472588	94104	NM_013329	PAX3 and PAX7 binding protein 1	chr21:34131469-34131410	GO:0001078|GO:0007517|GO:0045944|GO:0031062|GO:0005634|GO:0014842|GO:0000122|GO:0000978|GO:2000288|GO:0006351|GO:0008134|GO:0005829	NM_013329	NP1175623	Hs.644004
A_23_P30163	0.0157124	0.000419024	2.52128	up	0.0299654	0.00201632	2.09021	up	0.197101	0.316749	-0.16077	0.16077	0.42188	0.581945	-0.895701	-0.889861	-1.05231	KLF3-AS1	Homo sapiens KLF3 antisense RNA 1 (KLF3-AS1), long non-coding RNA [NR_026804]	AACTACTGGTAATAGCCAAGAAAATTTGGAGGTGCAGAGAACATGCTGAAACAGAATTTT	chr4	38614426	38614367	-	FALSE	hs|4p14		79667	NR_026804	KLF3 antisense RNA 1	chr4:38614426-38614367		NR_026804	THC2475624	Hs.29725
A_23_P32722	0.0189788	0.000806204	2.90563	down	0.0329773	0.00250105	2.28582	down	-0.469705	-0.278528	-0.986328	-1.30158	-1.04739	-0.424	0.398425	0.651045	0.794108	ZNF408	Homo sapiens zinc finger protein 408 (ZNF408), transcript variant 1, mRNA [NM_024741]	TGGCAAGGCATTCCTACAGCTGTGCCACCTAAAGAAGCACGCATTTGTGCACACGGGCCA	chr11	46726383	46726324	+	FALSE	hs|11p11.2	ENST00000311764	79797	NM_024741	zinc finger protein 408	chr11:46726324-46726383	GO:0005515|GO:0006355|GO:0005634|GO:0003677|GO:0046872|GO:0006351|GO:0042802	NM_024741	THC2602874	Hs.656931
A_23_P134100	0.0225401	0.00139742	2.41268	down	0.0437213	0.00467218	2.04452	down	-0.32087	-0.589831	-0.350602	-0.788886	-0.48511	-0.703922	0.216025	0.699829	0.91813	ULBP3	Homo sapiens UL16 binding protein 3 (ULBP3), mRNA [NM_024518]	ATGTCTTGTGAGTGTGAAGCCGATGGATACATCCGTGGATCTTGGCAGTTCAGCTTCGAT	chr6	150386786	150386727	-	FALSE	hs|6q25.1	ENST00000438272	79465	NM_024518	UL16 binding protein 3	chr6:150386786-150386727	GO:0002474|GO:0030101|GO:0005886|GO:0046703|GO:0042267|GO:0050776|GO:0042605|GO:0016032|GO:0046658	NM_024518	THC2499918	Hs.326556
A_33_P3338934	0.0129409	0.000142787	9.81535	down	0.0455441	0.00517669	6.84822	down	0.242275	-0.813316	1.93954	-0.287058	0.672678	-0.575051	3.80858	2.3108	3.57631		T cell receptor beta variable 5-5 [Source:HGNC Symbol;Acc:HGNC:12222] [ENST00000390372]	TTATGAGAAAGAAGAGAGAGGAAGAGGAAACTTCCCTGATCGATTCTCAGCTCGCCAGTT	chr7	142149067	142149008	-	FALSE	hs|7q34	ENST00000390372		AB306172		chr7:142149067-142149008			NP321528	Hs.534420
A_19_P00315524	0.0203931	0.00107498	3.59244	up	0.0425622	0.00440486	2.4177	up	-0.228329	0.331334	-0.406318	-0.099617	1.06915	0.441142	-1.42151	-0.92299	-1.77973	MIAT	Homo sapiens myocardial infarction associated transcript (non-protein coding) (MIAT), transcript variant 1, long non-coding RNA [NR_003491]	AAGTTCTGAGTGCCTGGGAAGTGGTAGAGAGACCCCAGAGAGGGCTGCTGCAGTCTGGAA	chr22	27066445	27066386	+	FALSE	hs|22q12.1	ENST00000613780	440823	NR_003491	myocardial infarction associated transcript (non-protein coding)	chr22:27066386-27066445		NR_003491	THC2494020	Hs.517502
A_24_P152325	0.0101017	3.36696e-05	5.31676	down	0.0120773	1.27158e-05	6.71112	down	-1.30042	-1.27127	-1.25362	-0.734221	-1.11909	-0.963977	0.999702	1.58043	1.83422			AGACTGAGCATCGAGTCCCTGATTTCTCTTTTCCAGAAGTATGTGGGAAAGGGTGGTTAT	chr7	5600460	5600401	+	FALSE	hs|7p22.1	ENST00000487308				chr7:5600401-5600460
A_19_P00811038	0.0161043	0.00044943	4.72432	up	0.0339824	0.00266259	3.47155	up	0.481707	0.0584941	-0.0584941	0.665312	0.60529	0.544681	-2.03116	-0.732105	-2.14177			CTCCTTTGCTACTCTGCTAGATATCCTTACAATTTGGTTTAGAATTTTAGTACCACTAAC	chrX	136075770	136075711	+	FALSE	hs|Xq26.3	ENST00000424306				chrX:136075711-136075770			THC2484385
A_21_P0009252	0.0185223	0.00069978	3.66987	down	0.0194639	0.000442753	3.62936	down	-1.91185	-1.66439	-1.04716	-1.6526	-0.939402	-2.07944	-0.0338476	0.336105	0.653484	lnc-ABI3-1	LNCipedia lincRNA (lnc-ABI3-1), lincRNA [lnc-ABI3-1:2]	GCTCTAGAGAAAGTGTTCCTGCCTCCTGCTAGGCAAGGTGATGCCCTAGGGGAAAGGAAG	chr17	47313691	47313632	+	FALSE	hs|17q21.32				lnc-ABI3-1:2	chr17:47313632-47313691
A_33_P3242304	0.0207196	0.00113267	2.93265	down	0.0310221	0.00218792	5.05274	down	-1.75835	-0.488119	-2.44287	-0.729755	-1.05938	-0.545624	0.232069	1.19551	0.894272	TNP2	Homo sapiens transition protein 2 (during histone to protamine replacement) (TNP2), mRNA [NM_005425]	CTGCACTGCCGCTGCCCCAAGAACAGAAAGAACTTGGAAGGCAAGCTGAAAAAGAAAAAA	chr16	11362828	11362769	-	FALSE	hs|16p13.13	ENST00000312693	7142	NM_005425	transition protein 2 (during histone to protamine replacement)	chr16:11362828-11362769	GO:0007341|GO:0007275|GO:0005634|GO:0030317|GO:0007340|GO:0007283|GO:0007339|GO:0000786|GO:0003677|GO:0046872|GO:0030154	NM_005425	THC2483490	Hs.513349
A_24_P36299	0.0274454	0.0024354	2.10434	down	0.0370537	0.00321483	2.05722	down	-0.187637	-0.582932	-0.429825	-0.53491	-0.233639	-0.529873	0.377516	0.901332	0.642842	ARHGAP35	Homo sapiens Rho GTPase activating protein 35 (ARHGAP35), mRNA [NM_004491]	AGGAAAACCACGAAGTCTTCAAGTATGTCATCTCTCACCTAAACAAGGTCAGCCACAACA	chr19	47503601	47502621	+	FALSE	hs|19q13.32	ENST00000599284	2909	NM_004491	Rho GTPase activating protein 35	chr19:47502621-47503601	GO:0051056|GO:0000977|GO:0007264|GO:0035024|GO:0008360|GO:0003714|GO:0001843|GO:0005634|GO:0000122|GO:0015629|GO:0005525|GO:0001227|GO:0003677|GO:0005100|GO:0006351|GO:0005829|GO:0032321|GO:0007411|GO:0010976|GO:0043010|GO:0030900|GO:0045892|GO:0043116	NM_004491	THC2463612	Hs.509447
A_23_P163992	0.0260568	0.0021256	2.53747	down	0.0410788	0.00409966	3.11946	down	-1.51475	-2.19784	-0.641427	-0.742383	-1.63368	-1.08424	0.061049	0.0216355	0.48719	GRB7	Homo sapiens growth factor receptor-bound protein 7 (GRB7), transcript variant 1, mRNA [NM_005310]	AGTCAGCGGAACCCCCAGGGCTTTGTCCTCTCTTTGTGCCACCTGCAGAAAGTGAAGCAT	chr17	37902440	37902381	+	FALSE	hs|17q12	ENST00000394209	2886	NM_005310	growth factor receptor-bound protein 7	chr17:37902381-37902440	GO:0005515|GO:0017148|GO:0030335|GO:0005886|GO:0019901|GO:0010494|GO:0003723|GO:0009967|GO:0042995|GO:0050900|GO:0042802|GO:0005829|GO:0034063|GO:0007173|GO:0007596|GO:0005070|GO:0035091|GO:0005925	NM_005310	THC2490644	Hs.86859
A_24_P418536	0.0124133	0.000106179	6.42801	down	0.0178387	0.000174234	6.1275	down	-1.34135	-1.18703	-1.07695	-1.32613	-1.25612	-1.23029	0.567497	1.69763	1.97545		ribosomal protein L6 pseudogene 2 [Source:HGNC Symbol;Acc:HGNC:35964] [ENST00000425480]	AGAACACACCAGAAATTTGTCATTACCTCAACCAGAATTGATATCAGCAATGTAAAAACC	chr1	119761972	119761937	-	FALSE	hs|1p12	ENST00000425480				chr1:119761972-119761937
A_23_P27353	0.0490242	0.00829376	2.15049	down	0.0391034	0.00364264	2.57811	down	-0.635517	-1.1576	-1.64248	-0.362739	-1.21207	-1.07584	0.332827	0.497591	-0.167068	SLC14A2	Homo sapiens solute carrier family 14 (urea transporter), member 2 (SLC14A2), transcript variant 1, mRNA [NM_007163]	CTTTGGTCTGTTCTGTGACTCTCTCCCCAAACACAAAGAAGCGTGTATGTAGTCACCATT	chr18	43262629	43262570	+	FALSE	hs|18q12.3	ENST00000586448	8170	NM_007163	solute carrier family 14 (urea transporter), member 2	chr18:43262570-43262629	GO:0005515|GO:0016324|GO:0016020|GO:0005886|GO:0015204|GO:0016021|GO:0071918|GO:0055085|GO:0050839|GO:0015840	NM_007163	THC2488209	Hs.710927
A_21_P0004541	0.0403092	0.00577324	2.144	down	0.0430997	0.00452574	2.40458	down	-0.750546	-0.98303	-0.297082	-0.379261	-0.736467	-0.418493	0.066005	0.777301	0.923389	lnc-CPEB4-1	LNCipedia lincRNA (lnc-CPEB4-1), lincRNA [lnc-CPEB4-1:2]	ACCATGTCTCCTGGCCCCCGCTCCAGGGCTCCATGACTGCTGATTAAAAGAACAGCTTTG	chr5	173220884	173220825	+	FALSE	hs|5q35.2				lnc-CPEB4-1:2	chr5:173220825-173220884
A_21_P0005300	0.0367734	0.00477111	2.93492	up	0.0460661	0.00532731	2.93935	up	1.33852	1.78648	1.2876	1.2641	1.35051	1.79145	-0.516614	0.803995	-0.541278	lnc-PSMA2-1	LNCipedia lincRNA (lnc-PSMA2-1), lincRNA [lnc-PSMA2-1:1]	GACTAGCATTAGCTGTCCTGATTAATAGACACTGTGACAAGATTCTTTATTGCTAAAAGA	chr7	43012101	43012042	-	FALSE	hs|7p14.1				lnc-PSMA2-1:1	chr7:43012101-43012042			THC2776183
A_21_P0006556	0.0168024	0.000533718	2.76042	up	0.0358138	0.00297918	2.26665	up	0.597904	0.110928	0.358779	0.598417	0.762659	0.559509	-0.435177	-1.15443	-0.884471	lnc-VCX-2	AGENCOURT_8109334 Lupski_sympathetic_trunk Homo sapiens cDNA clone IMAGE:6189453 5', mRNA sequence [BQ718102]	TTCACTTAAAGGAAAGATAAGGGCATCCACTATTTCTACACCTGGCTGGCAGAGTGAGAG	chrX	7897444	7897385	+	FALSE	hs|Xp22.31				lnc-VCX-2:1	chrX:7897385-7897444				Hs.435716
A_23_P153855	0.0129409	0.000142621	3.16473	down	0.0235352	0.000923026	2.62468	down	-1.40567	-0.971847	-0.728651	-1.25688	-1.11852	-1.54059	0.593863	0.278901	0.197487	ZNF492	Homo sapiens zinc finger protein 492 (ZNF492), mRNA [NM_020855]	AAAGAGGTTCTTTGTGATTCACTTACAGTACTGAGTGATGCATGAGGTAGGTGTTCTGAG	chr19	22849494	22849435	+	FALSE	hs|19p12	ENST00000456783	57615	NM_020855	zinc finger protein 492	chr19:22849435-22849494	GO:0006355|GO:0005634|GO:0003677|GO:0046872|GO:0006351	NM_020855	THC2508834	Hs.232108
A_23_P426153	0.0287209	0.00268414	3.6078	up	0.04465	0.00493503	2.83352	up	1.52768	1.74731	1.2286	1.50349	1.56704	2.47864	-0.042028	0.736852	-0.699014	CCDC37	Homo sapiens coiled-coil domain containing 37 (CCDC37), mRNA [NM_182628]	AGGAGCTGCTATTTTTCTTTACTTAATCTTCGCAGACCATAGCTGTTCTGGCTGAAGGCT	chr3	126155281	126155222	+	FALSE	hs|3q21.3	ENST00000352312	348807	NM_182628	coiled-coil domain containing 37	chr3:126155222-126155281		NM_182628	THC2480094	Hs.591305
A_33_P3362367	0.0238224	0.0016037	3.94305	up	0.0301889	0.00205075	2.67128	up	0.698148	0.593199	0.699625	0.43222	1.67098	1.57311	-0.182476	-0.81395	-1.26519	RTN3	reticulon 3 [Source:HGNC Symbol;Acc:HGNC:10469] [ENST00000338850]	GAGTCTTTGCTTATCGGAGCTGTTCTAAAAGGCTTATTAGTTTTTGGTCTTCATTCTATT	chr11	63481555	63481496	+	FALSE	hs|11q13.1	ENST00000338850	10313		reticulon 3	chr11:63481496-63481555	GO:0000139|GO:0005783|GO:0071786|GO:0005789|GO:0016032|GO:0006915|GO:0016021|GO:0016192|GO:0005615|GO:0070062		THC2690807
A_21_P0014051	0.0151337	0.000293777	2.82252	down	0.0178387	0.000206353	3.13232	down	-0.102078	-0.276501	0.0834365	-0.0834365	0.107156	0.131878	1.32047	1.46437	1.86171	NDUFA6-AS1	Homo sapiens NDUFA6 antisense RNA 1 (head to head) (NDUFA6-AS1), long non-coding RNA [NR_034118]	AGAAAATCTTTCCAATAAATCCAAGAGTTGCTGCTGCTATAGGCCAGGCTGCCACCTTTC	chr22	42521054	42520995	+	FALSE	hs|22q13.2		100132273	NR_034118	NDUFA6 antisense RNA 1 (head to head)	chr22:42520995-42521054		NR_034118	THC2492791	Hs.709677
A_33_P3679768	0.0394637	0.00554485	2.16957	down	0.0430535	0.00451188	2.89258	down	-1.1419	-1.71886	-0.551361	-0.649824	-0.826673	-0.690774	-0.0296853	0.271574	0.943068		xv20h02.x1 Soares_NFL_T_GBC_S1 Homo sapiens cDNA clone IMAGE:2813715 3', mRNA sequence [AW303581]	ACAGGTGCCCCAGTTTGCTGCCAGGCTCCTAAACGTAACTCCATCCAGAATCAAACAGCA	chr6	30922639	30922580	+	FALSE	hs|6p21.33			AW303581		chr6:30922580-30922639				Hs.613459
A_33_P3394031	0.0303804	0.00308129	2.31278	down	0.0414912	0.00418312	2.24588	down	-0.890384	-0.40404	-0.462338	-0.630641	-0.879559	-0.373603	0.114969	0.856801	0.773312	UBXN11	Homo sapiens UBX domain protein 11 (UBXN11), transcript variant 2, mRNA [NM_183008]	ATTGGATGGCTTCTTTCCCTCAGAGCTCCAGCGACTGTACCCCAATGGGGTCCCCTTTAA	chr1	26612015	26611956	-	FALSE	hs|1p36.11	ENST00000374223	91544	NM_183008	UBX domain protein 11	chr1:26612015-26611956	GO:0043130|GO:0005737|GO:0043161|GO:0005856	NM_183008	NP1249729	Hs.145061
A_33_P3287862	0.0198161	0.000970214	2.28982	down	0.0157026	9.66476e-05	3.36142	down	-1.27388	-0.86591	-1.16906	-0.346863	-0.725979	-0.574487	0.625379	0.480642	0.832345	LOC101060524	Homo sapiens D(1B) dopamine receptor-like (LOC101060524), non-coding RNA [NR_111000]	TTCATCGTGTCTCTACCTGTGTCAGACCTCTTCGTGGCGCTGCTGGTCATGTCCTGGAAG	chr1	148902635	148902576	+	FALSE	hs|1q21.2	ENST00000421395	101060524	NR_111000	D(1B) dopamine receptor-like	chr1:148902576-148902635		NR_111000	NP511251	Hs.694621
A_33_P3329991	0.0139383	0.000239132	4.01321	down	0.0168056	0.000130724	5.30336	down	-1.52012	-1.61411	-1.07075	-1.01557	-0.87668	-1.10628	0.386086	1.16063	1.46903			GAGTTACTCCGTTATAAAGTTGATGAAGCTGTAGCTATACTACAAGTCCATCAAGTTAAA					FALSE
A_24_P717262	0.0179506	0.000643247	4.46443	down	0.0283451	0.00164828	4.21036	down	-1.42382	-1.94138	-1.03288	-1.31613	-1.74625	-1.5893	-0.28899	1.02643	1.0863			AACCTTGTAAATGTGAAGAATGTGGCAAAACTTTTAAGTGGTCTTCAAACATTACTGGAC	chr19	23779602	23779543	+	FALSE	hs|19p12	ENST00000600110				chr19:23779543-23779602
A_33_P3338292	0.0197452	0.000956563	2.22146	down	0.0194639	0.000442859	2.93359	down	-1.38398	-0.621804	-0.971747	-0.3851	-0.755162	-0.63378	0.617823	0.455904	0.606749			GATGATGGGATTCTGCACACTCGCATCTTTCACTTCGGGGCATGTCATCCTGCTAAATGA	chr13	101404107	101404048	-	FALSE	hs|13q32.3					chr13:101404107-101404048
A_24_P338788	0.0105673	4.5775e-05	6.627	down	0.0185001	0.000302194	5.06439	down	-1.80593	-1.56596	-0.871449	-1.62571	-2.18138	-1.60014	0.311106	1.11187	1.35485	CSNK1A1L	Homo sapiens casein kinase 1, alpha 1-like (CSNK1A1L), mRNA [NM_145203]	GACTGCTTTGAGATATCATTTCAGAAGGACAGTCTTCAGCCACAGCTGCAAAGGTTGTAA	chr13	37678028	37677969	-	FALSE	hs|13q13.3	ENST00000379800	122011	NM_145203	casein kinase 1, alpha 1-like	chr13:37678028-37677969	GO:0006909|GO:0000902|GO:0005737|GO:0018105|GO:0004674|GO:0030529|GO:0008360|GO:0005634|GO:0016055|GO:0005524	NM_145203	THC2484160	Hs.512897
A_21_P0012600	0.0373144	0.00493007	2.95281	up	0.0374968	0.00335564	3.05715	up	1.60084	2.27952	2.66362	1.40119	2.54046	2.45202	1.16267	0.440571	0.104165	XLOC_l2_010751	BROAD Institute lincRNA (XLOC_l2_010751), lincRNA [TCONS_l2_00020647]	GTCCTTCAGGGTCCAATTCAAATGATTATCGCCATTTTCTATTAATGTCATTTCTTCCTA	chr4	90605821	90605762	+	FALSE	hs|4q22.1					chr4:90605762-90605821
A_24_P162173	0.0226638	0.00142632	3.02895	up	0.0286688	0.00172556	2.94377	up	0.499321	0.15191	0.357321	0.147689	0.599169	0.385163	-0.549649	-1.51461	-1.60017	ANK3	Homo sapiens ankyrin 3, node of Ranvier (ankyrin G) (ANK3), transcript variant 2, mRNA [NM_001149]	ACTTTTATTCTTTCAAAGAAAATAGACTGCCATTTTCCATCAAGATTAGAGACACCAGCC	chr10	61843293	61842480	-	FALSE	hs|10q21.2	ENST00000508449	288	NM_001149	ankyrin 3, node of Ranvier (ankyrin G)	chr10:61843293-61842480	GO:0008092|GO:0005515|GO:0030018|GO:0031594|GO:2000651|GO:0007409|GO:0043266|GO:0005764|GO:0019228|GO:0009925|GO:0010765|GO:0007411|GO:0045211|GO:0030674|GO:0005794|GO:0045296|GO:0009986|GO:0000281|GO:0071286|GO:0090314|GO:0030507|GO:0044325|GO:0045838|GO:0043034|GO:0005923|GO:0010650|GO:0007009|GO:0072660|GO:0005886|GO:0005783|GO:0043001|GO:0072661|GO:0030425|GO:0045184|GO:0016323|GO:0043194|GO:…	NM_001149	NP091152	Hs.499725
A_21_P0010166	0.013518	0.000194989	4.44786	down	0.0370955	0.00322868	2.46799	down	-0.445989	-0.993434	-0.512498	-1.52053	-1.89742	-1.0833	1.13396	0.229005	0.595113		PREDICTED: Homo sapiens uncharacterized LOC102723380 (LOC102723380), ncRNA [XR_425283]	GGACATCAGGCTGGCAGATTGGAGCACACCCCTTCTTTCTAACCCCTCTTGAAAGCTTCC	chr21	44887178	44887119	+	FALSE	hs|21q22.3	ENST00000436359		XR_425283		chr21:44887119-44887178		XR_425283	THC2681432	Hs.686508
A_23_P418431	0.0322723	0.00356686	2.02378	up	0.0372987	0.00327031	2.09627	up	-0.0306067	0.432959	0.31788	0.0591197	0.0948377	0.413941	-0.949026	-0.525017	-1.00921	C6orf164	Homo sapiens chromosome 6 open reading frame 164 (C6orf164), long non-coding RNA [NR_026784]	TTGTAATTTCCTTCTGAAATCATTCTAACCCTTTAGTAAAGACATTAATTTAAAGATGTT	chr6	88109459	88109402	+	FALSE	hs|6q15	ENST00000369570	63914	NR_026784	chromosome 6 open reading frame 164	chr6:88109402-88109459		NR_026784	THC2609510	Hs.645177
A_33_P3338152	0.0257869	0.00206769	3.09235	down	0.022912	0.000849413	4.56228	down	-1.35904	-1.56267	-0.661923	-0.443912	-0.718267	-0.738295	0.198134	1.40912	1.37838	HIF3A	hypoxia inducible factor 3, alpha subunit [Source:HGNC Symbol;Acc:HGNC:15825] [ENST00000475432]	GCCCCCTCATACCCAGTCCCCAGATATTTCTCTCCCCATTTGCCCCCTTGGTGGCCCTGA	chr19	46815739	46815680	+	FALSE	hs|19q13.32	ENST00000475432	64344	XR_243952	hypoxia inducible factor 3, alpha subunit	chr19:46815680-46815739	GO:0003700|GO:0006357|GO:0006366|GO:0003714|GO:0003713|GO:0061418|GO:0071456|GO:0003677|GO:0005829|GO:0007165|GO:0046983|GO:0005654|GO:0004871	XR_243952	THC2485400	Hs.420830
A_21_P0006690	0.0271676	0.00238203	2.2078	down	0.0185001	0.000298081	3.25547	down	-1.34977	-1.58239	-1.05815	-0.565743	-0.919338	-0.824471	0.0267398	0.411666	0.679875	LOC101929662	Homo sapiens uncharacterized LOC101929662 (LOC101929662), long non-coding RNA [NR_120670]	TTCAAACAAATCCAGCCCCTGCATCCTCCAGAGATCACAGCTGACATAGAATGTATGTGT	chr10	87204603	87204544	+	FALSE	hs|10q23.1	ENST00000435367	101929662		uncharacterized LOC101929662	chr10:87204544-87204603		NR_120670	NP1136973	Hs.639355
A_19_P00808923	0.0205736	0.00111352	2.80203	down	0.0226926	0.000824417	3.16654	down	-1.09982	-0.913127	-0.558889	-0.598216	-0.557072	-0.887246	0.275089	0.936134	1.20566			TCAGTGATGGAAGAACAGTCTCAGAACTCTGTTTCAATTGGCCATTTAAGTTTAGTAGTA	chr2	107313752	107313693	-	FALSE	hs|2q12.2					chr2:107313752-107313693
A_33_P3274134	0.0139383	0.000239824	3.32589	down	0.0165444	0.000116397	4.22028	down	-1.10267	-1.35773	-0.914454	-0.873434	-0.777902	-0.69272	0.472255	1.19565	1.18925	TMEM151B	Homo sapiens transmembrane protein 151B (TMEM151B), mRNA [NM_001137560]	CTGGGCCACAGCCACCGGCCGCTGCACCGCCACGGCTCCTGCGTAGAGACCTCACTGTGA	chr6	44244264	44244205	+	FALSE	hs|6p21.1	ENST00000451188	441151	NM_001137560	transmembrane protein 151B	chr6:44244205-44244264	GO:0016021	NM_001137560	THC2527891	Hs.632851
A_33_P3764744	0.0331492	0.00380004	2.84793	up	0.0217509	0.000729146	3.10942	up	0.576809	0.659898	0.764168	0.0340605	1.11087	0.475765	-0.416867	-1.41965	-1.07254		HSU02032 ribosomal protein L23a {Homo sapiens} (exp=-1; wgp=0; cg=0), partial (70%) [THC2596880]	AGGTCATATCTGTAAAACAGAAGCCACCTAAGGTCATTTCCAAACACTTAACCACCTTTG	chr17	59148294	59148235	+	FALSE	hs|17q23.2					chr17:059148235-059148294	GO:0005622|GO:0003735|GO:0003723|GO:0006412		THC2596880
A_33_P3387991	0.0337446	0.00401244	2.32302	down	0.019715	0.000511353	3.50919	down	-1.75669	-1.38048	-0.960676	-0.758077	-1.13416	-0.420189	0.26232	0.177007	0.896252	CEBPE	Homo sapiens CCAAT/enhancer binding protein (C/EBP), epsilon (CEBPE), mRNA [NM_001805]	ATAGACCATGGATAAATGGCAACCGGGGTGGCAAAGAGGGCAGGACCCAGCATAATGATT	chr14	23586606	23586547	-	FALSE	hs|14q11.2	ENST00000206513	1053	NM_001805	CCAAT/enhancer binding protein (C/EBP), epsilon	chr14:23586606-23586547	GO:0006909|GO:0046982|GO:0006952|GO:0042089|GO:0000978|GO:0006351|GO:0042803|GO:0001077|GO:0071222|GO:0045944|GO:0030225|GO:0005654|GO:0042742	NM_001805	THC2479558	Hs.558308
A_23_P208482	0.0213308	0.00122107	3.91989	down	0.0282948	0.00162363	4.04314	down	-1.95345	-0.978691	-1.74741	-1.7869	-1.01437	-1.74428	-0.27927	0.539446	1.10671	CLEC4M	Homo sapiens C-type lectin domain family 4, member M (CLEC4M), transcript variant 2, mRNA [NM_001144904]	CCACCCCCACATCTTTCTTTGTCCTATACATGTCTTCCATTTGGCTGTTTCTGAGTTGTA	chr19	7834456	7834397	+	FALSE	hs|19p13.2	ENST00000394122	10332	NM_001144904	C-type lectin domain family 4, member M	chr19:7834397-7834456	GO:0010468|GO:0019062|GO:0009988|GO:0046790|GO:0005576|GO:0005537|GO:0019079|GO:0046872|GO:0006897|GO:0035556|GO:0046968|GO:0005737|GO:0030369|GO:0030193|GO:0016020|GO:0019882|GO:0005887|GO:0045087|GO:0019048|GO:0042605|GO:0007159|GO:0030246|GO:0004872|GO:0048306	NM_001144904	NP076516	Hs.421437
A_19_P00321697	0.0109372	5.46801e-05	5.4128	down	0.0120773	1.32039e-05	4.69603	down	-2.02691	-1.97849	-1.99855	-1.6957	-2.70082	-2.22224	0.421025	0.279409	-0.0100694	LINC00313	Homo sapiens long intergenic non-protein coding RNA 313 (LINC00313), long non-coding RNA [NR_026863]	GAACCTCTGTGCACACGATGGGCCTGCATCTCTTCCCACTATCTGCTAGGAAACACGAGG	chr21	44891451	44891392	-	FALSE	hs|21q22.3	ENST00000332440	114038	NR_026863	long intergenic non-protein coding RNA 313	chr21:44891451-44891392		NR_026863	NP1159703	Hs.592161
A_23_P342641	0.0139383	0.000239998	2.81039	up	0.0372819	0.00326743	2.29143	up	0.563725	-0.184845	-0.00472879	0.393995	0.503431	0.36029	-1.3637	-0.914943	-0.935954	SLC44A5	Homo sapiens solute carrier family 44, member 5 (SLC44A5), transcript variant 1, mRNA [NM_152697]	ATTACTACTGGGTACCTTTGCTGACAGTCATTTTTGGGTCTTACCTGATTGCACATGGGT	chr1	75679412	75677201	-	FALSE	hs|1p31.1	ENST00000370859	204962	NM_152697	solute carrier family 44, member 5	chr1:75679412-75677201	GO:0005886|GO:0044281|GO:0016021|GO:0006644|GO:0055085|GO:0046474|GO:0006656	NM_152697	THC2478519	Hs.654821
A_23_P171336	0.0308306	0.0031642	2.1831	down	0.0301317	0.00204226	2.08839	down	-1.056	-0.689966	-0.821225	-1.32927	-0.80194	-0.627931	0.426895	0.0878148	0.105274	NXF3	Homo sapiens nuclear RNA export factor 3 (NXF3), mRNA [NM_022052]	TCATCCTTCCAAAGGGGCCAGTTGTTCTGTGCACTTGTCCACCCCTGTTACCCCCAGGAT	chrX	102330853	102330794	-	FALSE	hs|Xq22.1	ENST00000497850	56000	NM_022052	nuclear RNA export factor 3	chrX:102330853-102330794	GO:0005515|GO:0005737|GO:0006406|GO:0000166|GO:0016973|GO:0042272|GO:0005654|GO:0005634|GO:0003729	NM_022052	THC2635545	Hs.60386
A_21_P0006522	0.0138489	0.000233092	5.45836	down	0.019715	0.000515092	5.1585	down	-2.06335	-2.67062	-1.59374	-1.68623	-2.52163	-2.36441	-0.298204	0.12334	0.948009	lnc-ARSD-2	ALU1_HUMAN (P39188) Alu subfamily J sequence contamination warning entry, partial (6%) [THC2660327]	GGTTGCCGGGCTTCTGTTCCTGTGTGTGTTGGTCTCCAGGAAGCCATGGAGAGCTTGGCA	chrX	2742114	2742055	-	FALSE	hs|Xp22.33				lnc-ARSD-2:1	chrX:2742114-2742055			THC2660327
A_21_P0006138	0.0263206	0.00216318	2.27952	down	0.0132764	5.11345e-05	3.9692	down	-1.36783	-0.885512	-1.31493	-0.367736	-0.763734	-0.036449	0.988585	0.71202	0.697667	lnc-ANKRD18B-1	LNCipedia lincRNA (lnc-ANKRD18B-1), lincRNA [lnc-ANKRD18B-1:1]	TCCTGTACTTGAGAGGGGTGGAGTTGGAAGTAAACAGAAGTGGGTAAGGTCAGAGGAGTA	chr9	33584870	33584811	+	FALSE	hs|9p13.3				lnc-ANKRD18B-1:1	chr9:33584811-33584870
A_24_P277934	0.0316129	0.00339958	4.59563	up	0.0211139	0.000639405	5.68174	up	0.159793	0.173738	-0.50599	-1.04239	0.532604	-0.580889	-3.53904	-1.95744	-2.19497	COL1A2	Homo sapiens collagen, type I, alpha 2 (COL1A2), mRNA [NM_000089]	CCTGAAAAAGGCTGTCATTCTACAGGGCTCTAATGATGTTGAACTTGTTGCTGAGGGCAA	chr7	94058702	94058643	+	FALSE	hs|7q21.3	ENST00000464916	1278	NM_000089	collagen, type I, alpha 2	chr7:94058643-94058702	GO:0005515|GO:0046332|GO:0007266|GO:0050900|GO:0005615|GO:0046872|GO:0005584|GO:0042802|GO:0070208|GO:0071230|GO:0022617|GO:0030198|GO:0030199|GO:0030574|GO:0042476|GO:0007179|GO:0030674|GO:0070062|GO:0001568|GO:0048407|GO:0030168|GO:0005576|GO:0006898|GO:0031012|GO:0001501|GO:0007596|GO:0008217|GO:0005788|GO:0043589|GO:0005201	NM_000089	THC2564543	Hs.489142
A_33_P3372682	0.0163218	0.000471479	2.49241	down	0.0298629	0.00199928	2.51202	down	-1.21439	-1.34741	-0.547837	-1.09928	-1.05355	-0.922894	0.345098	0.0498319	0.481976	GTSE1-AS1	Homo sapiens GTSE1 antisense RNA 1 (head to head) (GTSE1-AS1), long non-coding RNA [NR_024009]	ATATACTGGCTCCCCATCACCTTATGTCATGATCTTAAGCTTCCTGAGGTTGCACCAGAA	chr22	46691169	46691110	-	FALSE	hs|22q13.31	ENST00000623117	150384	NR_024009	GTSE1 antisense RNA 1 (head to head)	chr22:46691169-46691110		NR_024009	THC2602187	Hs.348663
A_33_P3864411	0.0267565	0.00231163	2.23628	down	0.0240141	0.000971156	2.73118	down	-1.10156	-1.75597	-1.61225	-0.988595	-1.49064	-1.12528	-0.36069	0.0457108	0.193775	ACTR3BP5	Homo sapiens ACTR3B pseudogene 5 (ACTR3BP5), non-coding RNA [NR_045000]	GGTTTCCCTCCTCCTTTTAACTTCAACTTTTTTGTTGACAAATACCATTCTGAAGGAATT	chr10	38991226	38991167	+	FALSE	hs|10p11.1	ENST00000623630	399746	NR_045000	ACTR3B pseudogene 5	chr10:38991167-38991226		NR_045000	THC2487688	Hs.742607
A_24_P113131	0.0227526	0.00144078	2.20891	up	0.030826	0.00215823	2.1705	up	-0.153401	0.249333	-0.0239065	0.0239065	-0.0565417	0.180566	-0.813215	-1.14981	-1.31904	BZRAP1	Homo sapiens benzodiazepine receptor (peripheral) associated protein 1 (BZRAP1), transcript variant 1, mRNA [NM_004758]	GGGTGTGGAATGGTGGGGGAATTTGTTTAAAAAGACATTTTATTATAATAAAGTCTATTT	chr17	56378659	56378600	-	FALSE	hs|17q22	ENST00000268893	9256	NM_004758	benzodiazepine receptor (peripheral) associated protein 1	chr17:56378659-56378600	GO:0005739|GO:0005515|GO:0008150|GO:0005737|GO:0007268|GO:0030156|GO:0014047|GO:0007269|GO:0005829	NM_004758	THC2615957	Hs.112499
A_33_P3418466	0.0208808	0.00116069	2.4114	down	0.0268883	0.00137131	2.59113	down	-1.23964	-1.22929	-0.584663	-0.668049	-1.18043	-0.893988	0.218252	0.202335	0.64657			TGAGGGTGGGGCCGAAGAGACCAGACCAAGGAGGACAGGTTCCCAGTGATTTGTATGTGA	chr3	133210407	133210348	+	FALSE	hs|3q22.1					chr3:133210348-133210407
A_24_P247273	0.0119695	8.1246e-05	4.41662	down	0.0182055	0.000235287	3.7342	down	-1.34477	-0.74365	-0.907963	-1.57512	-1.03473	-1.11297	0.477177	1.20142	1.02742	PRR33	proline rich 33 [Source:HGNC Symbol;Acc:HGNC:35118] [ENST00000391480]	AGTCCGCTCCATCCTGGAGCTGAGCCCCCAGCCCAAGAACTTCAACCGCACAGCGACTGG	chr11	1910450	1910391	-	FALSE	hs|11p15.5	ENST00000391480	102724536	XM_006709946	proline rich 33	chr11:1910450-1910391		XM_006709946
A_21_P0004868	0.0327413	0.00371265	2.29594	up	0.0246617	0.00108581	2.79673	up	0.4361	0.913485	0.652662	0.128478	0.665178	0.354626	-1.26288	-0.417132	-0.768972	lnc-HIST1H2AI-2	LNCipedia lincRNA (lnc-HIST1H2AI-2), lincRNA [lnc-HIST1H2AI-2:1]	AGCTGTCAGAGTTTTAACATCTCAACCAAGCCACATGGATACTATTTCCTCAGAAAAGAC	chr6	27680876	27680817	+	FALSE	hs|6p22.1				lnc-HIST1H2AI-2:1	chr6:27680817-27680876			THC2625315
A_23_P217901	0.0413886	0.00609761	4.94125	up	0.0496833	0.0061553	5.07003	up	1.35729	2.31836	2.63726	2.82455	1.41263	1.96437	-0.144867	-1.49209	0.923875	TSTD1	Homo sapiens thiosulfate sulfurtransferase (rhodanese)-like domain containing 1 (TSTD1), transcript variant 1, mRNA [NM_001113207]	TCCAGGCTTTATATTCTGCTGAGAAGCCAAAGCTGGAAGATGAGCATCTCGTTTTCTTCT	chr1	161007823	161007764	-	FALSE	hs|1q23.3	ENST00000486084	100131187	NM_001113207	thiosulfate sulfurtransferase (rhodanese)-like domain containing 1	chr1:161007823-161007764	GO:0005739|GO:0048471|GO:0005737	NM_001113207	THC2720019	Hs.720030
A_21_P0010676	0.0192891	0.000863103	3.47975	down	0.0338886	0.00264297	4.52356	down	-2.24317	-1.43805	-0.472404	-0.980743	-1.33698	-0.700465	1.11642	0.122803	1.13953	XLOC_l2_001331	BROAD Institute lincRNA (XLOC_l2_001331), lincRNA [TCONS_l2_00001813]	GATATCCGAAGGTTCAATTATGTGGTCAAAAGGCTGGAAAGCTAAAAGCTCCATTTCAGA	chr1	224218435	224204522	-	FALSE	hs|1q42.11					chr1:224218435-224204522
A_33_P3311646	0.0408655	0.00593316	2.00658	down	0.0270108	0.00138945	2.68033	down	-0.837451	-0.941078	-0.433735	-0.270192	-0.405298	-0.283768	0.2783	0.685314	1.09135			TATGATCTCGGCTCACTGCAACCTCTGCCTCCCAGGTTCAAGCAGTTCTCTTGTCTCAGC	chr7	101286849	101286790	+	FALSE	hs|7q22.1					chr7:101286790-101286849
A_24_P297480	0.00810704	9.48979e-06	7.57012	down	0.0188613	0.000372961	4.09052	down	-1.93053	-2.28315	-1.41645	-2.54625	-2.92137	-2.8266	-0.156733	-0.0403378	0.663796	RNF113B	Homo sapiens ring finger protein 113B (RNF113B), mRNA [NM_178861]	GGTGGGAGATTGAACGGGAGCTTGAAGAGGGTCGCTACTGTATCTGCGAGGACGAAAACC	chr13	98828823	98828764	-	FALSE	hs|13q32.2	ENST00000267291	140432	NM_178861	ring finger protein 113B	chr13:98828823-98828764	GO:0008270	NM_178861	THC2478117	Hs.296045
A_21_P0011090	0.0316568	0.00342519	2.55127	up	0.0491186	0.00599737	2.48365	up	-0.071847	0.440938	-0.051125	0.0142541	0.209548	0.21044	-1.24853	-0.589064	-1.78182	OVOS2		AACAAGGGCCAAGTGATGAAGACTGAAGTCAAGAATGACCATGTTCTTTTCTACTTGGAA	chr12	31267392	31267333	-	FALSE	hs|12p11.21	ENST00000621609	144203	XR_424313	ovostatin 2	chr12:31267392-31267333	GO:0010951|GO:0004867|GO:0005615	XR_424313	THC2503104	Hs.524331
A_33_P3702055	0.0186327	0.000736639	2.69952	down	0.0196703	0.000457535	2.97246	down	-1.16126	-1.14498	-1.22431	-1.03576	-1.07649	-1.00143	-0.0649762	0.706375	0.543024	SLC11A1	Homo sapiens solute carrier family 11 (proton-coupled divalent metal ion transporter), member 1 (SLC11A1), mRNA [NM_000578]	TTTCTGGCCCACAGCTCCCACCACCACTTCCTGTATGGGCTCCTTGAAGAGGACCAGAAA	chr2	219259740	219259681	+	FALSE	hs|2q35	ENST00000354352	6556	NM_000578	solute carrier family 11 (proton-coupled divalent metal ion transporter), member 1	chr2:219259681-219259740	GO:0006909|GO:0046915|GO:0001818|GO:0001819|GO:0070839|GO:0005764|GO:0042803|GO:0006879|GO:0007035|GO:0070574|GO:0030670|GO:0032496|GO:0048255|GO:0042742|GO:0000060|GO:0032729|GO:0002369|GO:0051701|GO:0042832|GO:0060586|GO:0015707|GO:0042116|GO:0005887|GO:0042060|GO:0009279|GO:0032632|GO:0071421|GO:0045730|GO:0043091|GO:0005886|GO:0048002|GO:0055072|GO:0032147|GO:0009617|GO:0050766|GO:0006954|GO:…	NM_000578	THC2479504	Hs.591607
A_21_P0014798	0.0129409	0.000143695	3.61562	up	0.0185001	0.000312095	3.28098	up	0.0837285	0.252991	0.432995	0.253737	0.443098	0.493232	-1.59243	-1.01096	-1.76928	LOC100128108	PREDICTED: Homo sapiens uncharacterized LOC100128108 (LOC100128108), transcript variant X2, misc_RNA [XR_172104]	AACAACCATTCAGTGAAGAGAGAAGCCAAGCTATTTTCTCTTTTCCTCATGAACATTATA	chr15	102277482	102277423	-	FALSE	hs|15q26.3	ENST00000560292	100128108	XR_172104	uncharacterized LOC100128108	chr15:102277482-102277423		XR_172104	THC2538298	Hs.104864
A_21_P0008046	0.0105673	4.47627e-05	4.71441	up	0.0185001	0.000320642	3.04857	up	0.764695	0.926592	0.836649	1.20329	1.61918	1.5923	-1.01384	-0.34281	-0.939817	AHSA2	AHA1, activator of heat shock 90kDa protein ATPase homolog 2 (yeast) [Source:HGNC Symbol;Acc:HGNC:20437] [ENST00000394457]	GACCAAGAATTAAGCCTATAAATCTATCTTGCCATTCAAGCAGAGAGCACTGGACAAACT	chr2	61415148	61415089	+	FALSE	hs|2p15	ENST00000394457	130872	XM_006711943	AHA1, activator of heat shock 90kDa protein ATPase homolog 2 (yeast)	chr2:61415089-61415148	GO:0051087|GO:0032781|GO:0001671	XM_006711943	NP499637	Hs.655602
A_33_P3239759	0.017745	0.000620628	3.42288	down	0.0363284	0.00306375	3.26938	down	-0.634279	-0.987447	0.301893	-0.780021	-0.0695927	-0.668802	1.67932	0.777702	1.3502	PPAN-P2RY11	Homo sapiens PPAN-P2RY11 readthrough (PPAN-P2RY11), transcript variant 2, mRNA [NM_001198690]	ACTGGAGACGCAAGAACAAAAAGAACCAAGTAGAGAGAGTGGAGCTGCTTTATTGCCCTT	chr19	10225719	10225660	+	FALSE	hs|19p13.2	ENST00000321826	692312	NM_001198690	PPAN-P2RY11 readthrough	chr19:10225660-10225719		NM_001198690	THC2474178	Hs.14468
A_24_P631848	0.0196271	0.000936567	2.86654	down	0.0229169	0.000861884	2.98862	down	-0.961658	-1.40053	-1.03948	-0.83477	-1.10958	-1.27681	-0.0118167	0.894656	0.453931			TCAAGACTGACAACGCCTCACGCCCACCCGAAAACGTTTACATGGCTTCCTTGTCTCTTT	chr1	17200423	17200364	+	FALSE	hs|1p36.13	ENST00000451828		BC036435		chr1:17200364-17200423				Hs.645945
A_21_P0006843	0.0224678	0.00137948	2.80022	down	0.0416347	0.00420818	3.0739	down	-0.0704155	-0.977926	-1.28877	-0.438772	-0.82698	-0.667776	0.456154	0.647563	1.41938	lnc-MYO3A-2	LNCipedia lincRNA (lnc-MYO3A-2), lincRNA [lnc-MYO3A-2:1]	AGCTACACAAGAAAGACATGATCCAAACCAGAGGAAAGGAAAACATGAGCTGAACAACTG	chr10	26153288	26153229	+	FALSE	hs|10p12.1				lnc-MYO3A-2:1	chr10:26153229-26153288
A_19_P00321067	0.0248285	0.00180252	3.40064	up	0.0465877	0.00542272	2.42916	up	-0.207419	0.255177	-0.412694	-0.204504	0.938887	0.356724	-1.65247	-0.806553	-1.74728	MIAT	Homo sapiens myocardial infarction associated transcript (non-protein coding) (MIAT), transcript variant 1, long non-coding RNA [NR_003491]	TAAAACCAGCTCACATGGAGAATCAGAGAATGGGACAGTGCCACAAAACAGTCTACTGAG	chr22	27066381	27066322	+	FALSE	hs|22q12.1	ENST00000613780	440823	NR_003491	myocardial infarction associated transcript (non-protein coding)	chr22:27066322-27066381		NR_003491	THC2494020	Hs.517502
A_33_P3280213	0.0401105	0.00569709	2.01054	down	0.0242651	0.00101258	2.22957	down	-0.860839	-1.1052	-0.92258	-0.670061	-1.22636	-0.544654	0.396515	0.158216	0.0269432	CTSA	Homo sapiens cathepsin A (CTSA), transcript variant 2, mRNA [NM_001127695]	TGGCCTCAACATCTACAATCTCTATGCCCCGTGTGCTGGAGGGGTGCCCAGCCATTTTAG	chr20	44523380	44523321	+	FALSE	hs|20q13.12	ENST00000372459	5476	NM_001127695	cathepsin A	chr20:44523321-44523380	GO:0006665|GO:0006687|GO:0005783|GO:0044281|GO:0043085|GO:0005764|GO:0006886|GO:0043231|GO:0004185|GO:0016020|GO:0004180|GO:0006508|GO:0005654|GO:0006488|GO:0008047|GO:0044267|GO:0070062|GO:0043687|GO:0043202|GO:0018279	NM_001127695	THC2591756	Hs.609336
A_23_P434919	0.0213656	0.00123212	2.47667	up	0.0247983	0.00110388	2.37456	up	0.80621	0.633968	0.70206	0.710125	1.05184	0.562513	-0.893312	-0.332442	-0.37498	RAB42	Homo sapiens RAB42, member RAS oncogene family (RAB42), transcript variant 2, mRNA [NM_152304]	ATGACAGAAGGGTTCATATAAACAGTATCCTGACACAGTCATGCTTCCTGGATTTTGGAG	chr1	28920772	28920713	+	FALSE	hs|1p35.3	ENST00000465518	115273	NM_152304	RAB42, member RAS oncogene family	chr1:28920713-28920772	GO:0006184|GO:0005794|GO:0016020|GO:0003924|GO:0032482|GO:0019003|GO:0005525|GO:0006886	NM_152304	THC2481567	Hs.652321
A_24_P255384	0.0103176	4.05176e-05	8.53366	down	0.0160766	0.000103806	9.69701	down	-3.19538	-2.57315	-1.84284	-2.22367	-2.8222	-2.01236	0.102369	0.773161	1.34573		RL31_HUMAN (P62899) 60S ribosomal protein L31, partial (97%) [THC2598564]	TGCCATCAATGAAGCAGTGACCGGAGAATACACCAACATCATTCACAAGCACATCCATGA	chr9	110802597	110802538	+	FALSE	hs|9q31.2	ENST00000394891				chr9:110802538-110802597			THC2598564
A_33_P3310864	0.0189241	0.000769697	6.89278	down	0.0271725	0.00146518	2.87437	down	-1.21359	-1.01471	-1.99515	-2.79094	-3.74037	-1.47766	-0.130613	0.239606	0.237294		Q561W5_HUMAN (Q561W5) Lysosomal acid phosphatase 2,, partial (40%) [THC2619294]	ATCTCGTGGCAGCCTATTCCTGTGCACACTGTGCCCATCACTGAGGACAGGGTAAGAGTG	chr11	47267283	47267224	-	FALSE	hs|11p11.2					chr11:047267283-047267224			THC2619294
A_33_P3320062	0.0135878	0.000199032	2.8514	down	0.0300356	0.00202835	2.19859	down	-0.10427	-0.192155	-0.653239	-0.490317	-0.864475	-0.720157	0.807098	0.667797	0.985173	PLD1	Homo sapiens phospholipase D1, phosphatidylcholine-specific (PLD1), transcript variant 1, mRNA [NM_002662]	AAGATACAGAGACTGTTCCTTCAGTAATGGATGGAAAAGAGTACCAAGCTGGCCGGTTTG	chr3	171330156	171330097	-	FALSE	hs|3q26.31	ENST00000467432	5337	NM_002662	phospholipase D1, phosphatidylcholine-specific	chr3:171330156-171330097	GO:0005515|GO:0048471|GO:0007264|GO:0050830|GO:0032534|GO:0007265|GO:0004630|GO:0030139|GO:0044281|GO:0005765|GO:0016324|GO:0006935|GO:0006654|GO:0006655|GO:0005794|GO:0016042|GO:0000139|GO:0016020|GO:0070290|GO:0031902|GO:0005789|GO:0006644|GO:0035091|GO:0005768|GO:0046474	NM_002662	THC2496849	Hs.382865
A_33_P3408305	0.0267232	0.00230673	2.58785	down	0.0326626	0.00242475	2.54534	down	-0.76329	-0.832592	-0.566468	-0.52165	-0.954627	-0.757764	0.0416079	0.873949	0.965667	CERS3	Homo sapiens ceramide synthase 3 (CERS3), transcript variant 4, mRNA [NM_178842]	CCTTCCCTCCCACCTAAGATGTGTTTACCAAAATGTTGTTAACTTGTGTTAAAATGTTAA	chr15	100942805	100942746	-	FALSE	hs|15q26.3	ENST00000394113	204219	NM_178842	ceramide synthase 3	chr15:100942805-100942746	GO:0006665|GO:0031965|GO:0030216|GO:0005783|GO:0030148|GO:0005789|GO:0050291|GO:0044281|GO:0016021|GO:0046513|GO:0003677	NM_178842	THC2475513	Hs.662371
A_33_P3421183	0.0121369	8.71619e-05	4.63871	up	0.0242467	0.00100187	3.91947	up	0.739698	0.842461	-0.210771	0.568684	0.933247	0.598649	-0.995826	-1.60347	-1.94129		general transcription factor IIi [Source:HGNC Symbol;Acc:HGNC:4659] [ENST00000473333]	GGAGGATTACACTACAAGTTTAATTCTGCAGGTTTCTTTGAAAAGAACCAAACTGTATGA	chr7	74160589	74160530	+	FALSE	hs|7q11.23	ENST00000473333				chr7:74160530-74160589			THC2570832
A_21_P0011478	0.0189329	0.000774211	3.13818	up	0.0221101	0.000767609	3.05775	up	0.133313	-0.0589023	0.0589023	0.206614	0.234029	-0.19495	-1.14486	-1.43587	-2.12336	BMS1P20	BMS1 pseudogene 8 [Source:HGNC Symbol;Acc:HGNC:49152] [ENST00000565156]	GGAATGGAACACCAAAAAATGGTAATAGTGGTTCTTTCTGGATTGAAGACAAACTTTTCT	chr16	33497249	33497190	-	FALSE	hs|16p11.2	ENST00000565156	96610	XM_006726497	BMS1 pseudogene 20	chr16:33497249-33497190		XM_006726497	THC2530054
A_21_P0005607	0.0213972	0.0012483	3.97115	up	0.019715	0.00047912	5.13705	up	2.50165	3.0511	2.94786	2.29565	2.85394	2.23688	1.19438	-0.326228	0.549653	LOC101927473	PREDICTED: Homo sapiens uncharacterized LOC101927473 (LOC101927473), ncRNA [XR_250237]	CCTGTTCTGGTAAAGACGTTTTCAGAGCTCAAACTAGTCCTGCTGAAAATATTTTTTAAA	chr7	90997550	90997491	-	FALSE	hs|7q21.13		101927473	XR_250237	uncharacterized LOC101927473	chr7:90997550-90997491		XR_250237
A_23_P201731	0.0239169	0.00161655	2.29245	up	0.0289512	0.00182439	2.65522	up	0.889576	1.67369	1.56168	0.968199	1.18899	1.33193	0.315223	-0.244726	-0.172057	TRAF5	Homo sapiens TNF receptor-associated factor 5 (TRAF5), transcript variant 1, mRNA [NM_004619]	TGGTTTGCTTAGGAGTTCAGAGTTCCTTCATCATCGAAATAGTGATTAAGTGATCCCAGA	chr1	211548247	211548188	+	FALSE	hs|1q32.3	ENST00000336184	7188	NM_004619	TNF receptor-associated factor 5	chr1:211548188-211548247	GO:0005515|GO:0035631|GO:0004842|GO:0005813|GO:0008284|GO:0016567|GO:0006915|GO:0042981|GO:0031996|GO:0005829|GO:0007165|GO:0051091|GO:0005737|GO:0051092|GO:0009898|GO:0008270|GO:0004871|GO:0043123|GO:0031625	NM_004619	THC2463009	Hs.523930
A_23_P28878	0.0188305	0.000760104	2.68908	down	0.0418693	0.00426314	2.10013	down	-0.387457	0.0693583	-0.196085	-0.430321	-0.794273	-0.359482	0.602845	0.829731	1.26468	C20orf27	Homo sapiens chromosome 20 open reading frame 27 (C20orf27), transcript variant 1, mRNA [NM_001039140]	CCGTCCCTGAAGGTTATAGTGTCAAGTGTGAGTACTCGGCGCACAAAGAGGGCGTCCTCA	chr20	3736127	3735119	-	FALSE	hs|20p13	ENST00000379772	54976	NM_001039140	chromosome 20 open reading frame 27	chr20:3736127-3735119	GO:0008150|GO:0003674|GO:0005575	NM_001039140	THC2606641	Hs.274422
A_33_P3415648	0.0218437	0.00130039	2.36687	down	0.0188613	0.000358648	2.55112	down	-1.43928	-1.08663	-1.42175	-1.60009	-1.09593	-0.92717	-0.0334682	0.105741	0.0334682	LINC00937	long intergenic non-protein coding RNA 937 [Source:HGNC Symbol;Acc:HGNC:48629] [ENST00000544461]	ATGTCCACCATCTCGGGGCGTCCTTTCTCTTCTCTCCTCCTTGGGCAGGGAGACCATCGG	chr12	8543467	8543408	-	FALSE	hs|12p13.31	ENST00000544461	389634	XR_432303	long intergenic non-protein coding RNA 937	chr12:8543467-8543408		XR_432303	THC2478567	Hs.434403
A_21_P0008589	0.0144089	0.000254631	5.1044	up	0.0339419	0.00265077	3.93252	up	1.18421	1.24709	0.168774	1.03748	1.29283	1.39863	-0.276844	-1.49413	-1.55532	lnc-C15orf2-9	LNCipedia lincRNA (lnc-C15orf2-9), lincRNA [lnc-C15orf2-9:10]	ATGGGGGTTTGCTCTTTTTCTTTCATTATAACAGGAGTTTCTATAAGGTAAGTGACTTGT	chr15	24525602	24525543	+	FALSE	hs|15q11.2				lnc-C15orf2-9:10	chr15:24525543-24525602
A_33_P3370521	0.0146475	0.000273379	10.9676	down	0.0242651	0.00101542	10.8167	down	-1.05265	-2.65307	-0.846659	-2.17304	-1.32347	-1.11584	0.681683	2.29036	2.78115			TCACTGCTGCTGCTCAGCAGGCCTGCCAAGTGGTTCTGCTGTGTTCTAGGAGAAACAGGA	chr1	149429348	149429289	+	FALSE	hs|1q21.2	ENST00000427872		AV727532		chr1:149429289-149429348			THC2698492	Hs.576457
A_23_P35000	0.0194856	0.000902653	2.51446	down	0.0438781	0.00473028	2.15536	down	0.0228088	-0.83722	-0.625849	-1.10374	-0.563941	-0.43954	0.734287	0.552722	0.596513	GPR3	Homo sapiens G protein-coupled receptor 3 (GPR3), mRNA [NM_005281]	CTCCACACCCCCCAGACCCAGCTGGTTCTGGAGTTCTAGGACATTGGGTGTTTCAAGGTT	chr1	27721438	27721379	+	FALSE	hs|1p36.11	ENST00000374024	2827	NM_005281	G protein-coupled receptor 3	chr1:27721379-27721438	GO:0040020|GO:0005515|GO:0005887|GO:0004930|GO:0030816|GO:0007189|GO:0007204	NM_005281	THC2475890	Hs.66542
A_24_P323635	0.00859749	1.56001e-05	4.7472	down	0.0132764	4.60986e-05	4.64954	down	-2.185	-1.62837	-1.50304	-1.87268	-1.9827	-1.551	0.544413	0.243672	0.546761		ribosomal protein L10a pseudogene 3 [Source:HGNC Symbol;Acc:HGNC:29803] [ENST00000462503]	GGTGAAGTTTATGATAAAGTTCCAAATGAAGAAGGTGTTACCTCTGGCTGTGGCTGTTGG	chr8	34180714	34180655	-	FALSE	hs|8p12	ENST00000462503				chr8:34180714-34180655
A_21_P0007592	0.0129808	0.000150416	5.73084	down	0.00385969	5.82969e-07	10.8769	down	-2.80622	-2.60112	-2.91291	-1.0187	-2.24265	-2.28555	0.517428	0.807214	0.684688	lnc-NAV3-1	LNCipedia lincRNA (lnc-NAV3-1), lincRNA [lnc-NAV3-1:10]	GCTTAATTTCTAGGATAAAAGTTGGTGACTTTTTCATGGGTGTGTGTGTCAGGGAAGAGG	chr12	78177710	78177651	+	FALSE	hs|12q21.2				lnc-NAV3-1:10	chr12:78177651-78177710
A_23_P212608	0.0207712	0.0011459	3.6122	down	0.0300222	0.00202266	2.64564	down	-1.29095	-0.451993	-0.609965	-1.50565	-0.459739	-1.73531	0.681829	0.296203	0.879908	CLSTN2	Homo sapiens calsyntenin 2 (CLSTN2), mRNA [NM_022131]	GCACAACCTGTGAAGAGAATTGTTTCTATAGTAACTGGTCTGTGATCTTTTGTGGCCAAG	chr3	140286438	140286379	+	FALSE	hs|3q23	ENST00000620185	64084	NM_022131	calsyntenin 2	chr3:140286379-140286438	GO:0000139|GO:0045211|GO:0005509|GO:0005789|GO:0016021|GO:0007156	NM_022131	THC2475157	Hs.158529
A_32_P92489	0.0420507	0.00624505	3.51865	up	0.0270632	0.00142489	3.13981	up	1.31404	1.90806	0.846358	0.562943	2.57889	1.41966	0.0363984	-0.270019	-0.649954	PKD1L2	Homo sapiens polycystic kidney disease 1-like 2 (gene/pseudogene) (PKD1L2), transcript variant 1, mRNA [NM_052892]	AGATCGTAGATTTGCTGCTGATGAAAATACTCAGTTTCCTGGGCATTAAGTCTAAGAGAG	chr16	81134873	81134814	-	FALSE	hs|16q23.2	ENST00000525539	114780	NM_052892	polycystic kidney disease 1-like 2 (gene/pseudogene)	chr16:81134873-81134814	GO:0005509|GO:0030246|GO:0016021|GO:0006811	NM_052892	NP852902	Hs.413525
A_23_P301360	0.00200368	7.56592e-08	25.1197	down	0.0110436	6.3351e-06	28.1588	down	-3.4153	-1.85609	-3.27921	-2.47926	-2.85104	-2.72601	2.13431	2.05876	1.70288	ZNF572	Homo sapiens zinc finger protein 572 (ZNF572), mRNA [NM_152412]	TTGCATGGGGGTTATTTTATCTTTCATGATTGTGGTGCACCTGATGCTGGCGGGGTATTT	chr8	125991575	125991516	+	FALSE	hs|8q24.13	ENST00000319286	137209	NM_152412	zinc finger protein 572	chr8:125991516-125991575	GO:0006355|GO:0005634|GO:0003677|GO:0046872|GO:0006351	NM_152412	THC2478326	Hs.175350
A_33_P3404685	0.0151794	0.000322329	2.7835	down	0.0214213	0.000678604	3.0471	down	-0.401276	-0.722451	-1.24667	-0.461146	-0.833415	-0.684221	0.807565	0.581945	1.06241			CACCAAAGAGCCAAGGAAGAGGGAGGCCCATTCTCAACCAAAGTCCAAAAGTCCTATCAA	chrX	148138436	148138377	+	FALSE	hs|Xq28	ENST00000498002				chrX:148138377-148138436
A_21_P0011342	0.0202726	0.00105792	4.53824	up	0.0217032	0.000698479	4.3453	up	0.126397	0.824511	0.646319	1.02299	0.867428	-0.105164	-1.26003	-1.13717	-2.36394	XLOC_l2_004817	BROAD Institute lincRNA (XLOC_l2_004817), lincRNA [TCONS_l2_00008876]	CCACTTTGGGAACCGTTGAAATAGGTACTTAAACCTACTATATATCATATCTTGTCATCT	chr15	100353692	100353633	+	FALSE	hs|15q26.3					chr15:100353633-100353692			THC2483012	Hs.187134
A_33_P3237704	0.0180603	0.000652754	2.29439	down	0.0185001	0.000310153	2.7903	down	-1.18488	-1.33032	-0.829611	-0.797074	-0.96708	-0.733706	0.278011	0.303066	0.515386			GGGCAGGAAGCGGCCCTCAGCCCCATCCCCAGTGGCTCTAGAGGCCCCCTGGCTAGAGGT	chr9	66489339	66489280	-	FALSE	hs|9q13					chr9:066489339-066489280
A_33_P3263274	0.0252519	0.00189329	2.0022	down	0.0288328	0.0018062	2.00914	down	-0.631803	-0.631184	-0.516234	-0.536794	-0.651077	-0.576369	0.546679	0.2363	0.457538			TGTGTATGTTTGAATGGGTGTGTATTTGTGTGTGTGTGTGTCTGTGTGGTCCTCAGAACC	chr16	2887034	2886975	-	FALSE	hs|16p13.3					chr16:002887034-002886975
A_21_P0005335	0.0175773	0.000604032	2.55597	down	0.049732	0.00618037	2.23477	down	-0.866403	-0.604364	0.0248451	-0.718293	-0.577337	-0.731538	0.860218	0.326743	0.847489			ACCTGATGTCCTTTTACTGCTGCCCCTGAATAAAAATTATGCATCTGTTTCCGCACTTGA	chr7	134030882	134030823	-	FALSE	hs|7q33	ENST00000453087				chr7:134030882-134030823
A_21_P0000867	0.0152593	0.000370894	2.51781	down	0.0212395	0.000653237	2.36882	down	-0.948253	-0.837244	-0.723399	-0.913813	-0.981496	-0.877582	0.314072	0.274825	0.63472	ZBTB20-AS1	Homo sapiens ZBTB20 antisense RNA 1 (ZBTB20-AS1), long non-coding RNA [NR_038993]	CCTGCTTTCACAATTTTCTGTGTGTGTGTGTGTGTATTAAACAAAGTGAACTAAGAAGCC	chr3	114107825	114107766	+	FALSE	hs|3q13.31		100131117	NR_038993	ZBTB20 antisense RNA 1	chr3:114107766-114107825		NR_038993		Hs.745259
A_33_P3309414	0.0241503	0.00166356	2.44727	up	0.0185001	0.000318275	3.04995	up	0.756716	1.08535	0.834735	0.282777	0.595239	0.845947	-1.05625	-0.387444	-0.705869	LOC643770	Homo sapiens uncharacterized LOC643770 (LOC643770), long non-coding RNA [NR_038383]	GCATCATGCTTAGAAAGGCTTTCCCAGATTGTAAAATAATTCTCCCATATTTTCTTGTCT	chr12	98879479	98879420	-	FALSE	hs|12q23.1	ENST00000501499	643770		uncharacterized LOC643770	chr12:98879479-98879420		NR_038383	THC2634440	Hs.129589
A_33_P3379886	0.015205	0.000365103	3.52713	down	0.0203532	0.000576952	3.53888	down	-2.08473	-1.37429	-1.19271	-1.83993	-1.07672	-1.7207	0.671089	0.0544798	0.0925648	FGF2	Homo sapiens fibroblast growth factor 2 (basic) (FGF2), mRNA [NM_002006]	TTTTATGTAAAAATGTAATTGCTTTTCATGAGTAGTATGAATAAAATTGATTAGTTTGTG	chr4	123819376	123819317	+	FALSE	hs|4q28.1	ENST00000614010	2247	NM_002006	fibroblast growth factor 2 (basic)	chr4:123819317-123819376	GO:0060045|GO:0005515|GO:0001658|GO:0048598|GO:0005615|GO:0010764|GO:0007173|GO:0006935|GO:0032958|GO:0043552|GO:0061045|GO:0030198|GO:0060548|GO:0009887|GO:0051781|GO:0070374|GO:0051209|GO:0005125|GO:0042056|GO:0043536|GO:0008543|GO:0045087|GO:0042060|GO:0014843|GO:0045893|GO:0008083|GO:0038095|GO:0043537|GO:0008286|GO:0008284|GO:0060591|GO:0002042|GO:0007265|GO:0005634|GO:0042660|GO:0000187|GO:…	NM_002006		Hs.284244
A_21_P0000865	0.0244141	0.00173523	2.05041	down	0.0229169	0.000860847	2.23977	down	-0.83715	-0.939817	-0.951061	-0.776177	-0.72528	-0.844247	0.427385	0.283156	0.051487	LINC01016	Homo sapiens long intergenic non-protein coding RNA 1016 (LINC01016), long non-coding RNA [NR_038989]	TGATTTGTGTTGAGTGAATTTGAGTATAGTCCAACCACCACCCCCCTACCCCAACTAAAC	chr6	33857474	33857415	-	FALSE	hs|6p21.31	ENST00000506222	100507584	NR_038989	long intergenic non-protein coding RNA 1016	chr6:33857474-33857415		NR_038989	THC2613364	Hs.547104
A_23_P216812	0.0192812	0.00085898	4.5869	down	0.0348025	0.00282857	4.79589	down	-0.71458	-0.0379162	-1.5848	-0.762119	-0.360944	-1.0214	1.28949	0.782087	2.37652	CDKN2B	Homo sapiens cyclin-dependent kinase inhibitor 2B (p15, inhibits CDK4) (CDKN2B), transcript variant 1, mRNA [NM_004936]	GCAGCGTGGGAAAGAAGGGAAGAGTGTCGTTAAGTTTACGGCCAACGGTGGATTATCCGG	chr9	22009038	22008979	-	FALSE	hs|9p21.3	ENST00000380142	1030	NM_004936	cyclin-dependent kinase inhibitor 2B (p15, inhibits CDK4)	chr9:22009038-22008979	GO:0005515|GO:0031670|GO:0010467|GO:0014070|GO:0007093|GO:0006367|GO:0008285|GO:0071901|GO:0050680|GO:0005634|GO:0000079|GO:0048536|GO:0005829|GO:0005737|GO:0030858|GO:0045944|GO:0000086|GO:0031668|GO:0007050|GO:0007179|GO:0034097|GO:0030511|GO:0019901|GO:0007568|GO:2000134|GO:0006351|GO:0042326|GO:0001889|GO:0030219|GO:0004861|GO:0005654|GO:0000278	NM_004936	THC2484508	Hs.72901
A_21_P0008492	0.015205	0.00036383	10.7062	down	0.0217509	0.000720401	12.5249	down	-1.54657	-0.150247	-1.41124	-0.601082	-0.97357	-0.85432	1.41559	2.47715	3.93939	lnc-RTL1-8	LNCipedia lincRNA (lnc-RTL1-8), lincRNA [lnc-RTL1-8:1]	AGAGAGAATACTGGGTCTGTAGGAAATCTGCAAAGTGGGAAAGATACTTCTGGGCTTGGT	chr14	101937012	101936953	-	FALSE	hs|14q32.31				lnc-RTL1-8:1	chr14:101937012-101936953
A_33_P3386686	0.0200391	0.000999368	2.59285	down	0.0212697	0.000667077	3.27625	down	-1.40241	-1.51727	-0.835382	-0.868349	-0.861458	-1.01273	0.305767	0.153279	0.922029	LOC100132874	PREDICTED: Homo sapiens uncharacterized LOC100132874 (LOC100132874), mRNA [XM_005273698]	ATGTGGCCTCTCCAGCATGACCCTGTCTGCATGTCGCCTCTCCAATGTGACCCTATCAAA	chr9	45120475	45120416	+	FALSE	hs|9p11.2		100132874	XM_005273698	uncharacterized LOC100132874	chr9:45120416-45120475		XM_005273698	THC2485719	Hs.639447
A_33_P3862354	0.0309559	0.00318292	2.38817	down	0.0363233	0.00305037	2.41883	down	-1.4916	-0.942632	-1.24742	-1.33741	-1.41255	-0.876482	-0.450882	0.252296	0.339859	TRABD	Homo sapiens TraB domain containing (TRABD), mRNA [NM_025204]	AAGCAGAAGGACCTACTGGAGCAGATGATGGCCGAGATGATTGGCGAGTTCCCAGACCTG	chr22	50636333	50636274	+	FALSE	hs|22q13.33	ENST00000472677	80305	NM_025204	TraB domain containing	chr22:50636274-50636333		NM_025204	THC2653384	Hs.517731
A_21_P0005262	0.0168259	0.000543347	10.9042	down	0.0206052	0.00059677	11.4223	down	-1.34648	-1.36933	-0.690818	-1.34637	-1.28113	-0.578206	0.861654	3.27299	3.0001	lnc-LRGUK-1	LNCipedia lincRNA (lnc-LRGUK-1), lincRNA [lnc-LRGUK-1:1]	TTGAGTGACTGACCCAGCCCCAATGTGCCTATCTCCTGTGAAAAATAAACCATCAGATTG	chr7	133970805	133970746	+	FALSE	hs|7q33				lnc-LRGUK-1:1	chr7:133970746-133970805
A_33_P3234222	0.0305642	0.00311832	2.34351	down	0.0273273	0.00150901	3.02693	down	-1.30925	-1.36145	-0.685481	-0.83765	-0.614753	-0.796229	-0.0761824	0.787814	0.725758	TSPO2	Homo sapiens translocator protein 2 (TSPO2), transcript variant 1, mRNA [NM_001010873]	ACCCTCCTGGGTCCCCTGGTGCCGTTTTTCCTTAGAAATCAGAGAAATGGGAAAGGGGGG	chr6	41012028	41011969	+	FALSE	hs|6p21.1	ENST00000373161	222642	NM_001010873	translocator protein 2	chr6:41011969-41012028	GO:0015485|GO:0005783|GO:0006810|GO:0005789|GO:0016021	NM_001010873	THC2482465	Hs.357392
A_23_P159227	0.0232002	0.00151205	2.52128	down	0.0298629	0.00199756	2.21861	down	-0.0463209	0.372305	-0.0538111	-0.0476441	-0.499138	0.265452	0.995617	1.24554	1.47998	ADAM15	Homo sapiens ADAM metallopeptidase domain 15 (ADAM15), transcript variant 1, mRNA [NM_207191]	GCCACTTTGCCTCCAGACAGCTAATACTCGGGGAAATGCTTTTGGGAGCTGTGGGCGCAA	chr1	155030598	155030539	+	FALSE	hs|1q22	ENST00000461564	8751	NM_207191	ADAM metallopeptidase domain 15	chr1:155030539-155030598	GO:0005515|GO:0017124|GO:0030308|GO:0005886|GO:0042995|GO:0042246|GO:0060317|GO:0005912|GO:0022617|GO:0030198|GO:0030574|GO:0006508|GO:1900121|GO:0070062|GO:0030336|GO:0001669|GO:0009986|GO:0006915|GO:0001525|GO:0070528|GO:0005178|GO:0007160|GO:0007229|GO:0045087|GO:0008270|GO:0016021|GO:0004222|GO:0008237|GO:0001953	NM_207191	NP1074703	Hs.312098
A_21_P0004689	0.0450892	0.00710312	2.27215	down	0.0110436	7.24648e-06	5.82833	down	-1.50333	-1.13567	-1.30695	0.577225	0.124052	-0.570168	0.997734	1.31415	1.37141	lnc-MYB-1	BY994446 full-length enriched Human Mast Cell cDNA library Homo sapiens cDNA clone MCN0796 5', mRNA sequence [BY994446]	TACATGATAGAGTGGAAGCCACAAAGGAAGAAGAAGAAGAGATTCTATCTGGGTATGGAG	chr6	135581203	135581144	+	FALSE	hs|6q23.3				lnc-MYB-1:1	chr6:135581144-135581203				Hs.583034
A_33_P3415859	0.0130582	0.000160218	3.4504	down	0.0178387	0.000171879	3.82665	down	-1.13516	-0.932981	-0.317282	-0.797749	-0.897941	-0.241776	1.113	0.980063	1.32976	NLRC3	Homo sapiens mRNA for FLJ00398 protein. [AK090476]	AGAGGAGAGAGCAGAAGCCGTCCCCTCCCCACCACCAAGCTTCTCTGTCAGTCTCCTAGG	chr16	3612970	3612911	-	FALSE	hs|16p13.3		197358	AK090476	NLR family, CARD domain containing 3	chr16:3612970-3612911	GO:0003674|GO:0042110|GO:0005737|GO:0032496|GO:0007249|GO:0032088|GO:0031396|GO:0005524|GO:0043124		THC2563500
A_33_P3301297	0.0059381	1.13879e-06	10.987	down	0.0132764	5.06127e-05	5.95383	down	-3.01579	-2.42378	-1.91696	-3.27883	-3.71647	-3.01294	0.0326722	0.204579	0.127674			CCCATCAAGAGATGATCAAAGGAATAAAGAAATGTACTTCTGGAGGGTATTATAGATATG	chr9	109879575	109879516	+	FALSE	hs|9q31.2	ENST00000422849				chr9:109879516-109879575
A_21_P0009268	0.0259525	0.00210816	19.3185	down	0.0235352	0.000924166	17.9787	down	-1.5471	-0.863876	0.824805	-2.48841	1.09899	-0.507833	4.86267	2.25473	3.80107	lnc-MAP2K6-2	LNCipedia lincRNA (lnc-MAP2K6-2), lincRNA [lnc-MAP2K6-2:1]	CAGTGGGCTTCTAGGTGCCCAAAGGAGAGAGAGAATAAACTTGAACATTCTGACTTTGAA	chr17	67841626	67708680	+	FALSE	hs|17q24.3				lnc-MAP2K6-2:1	chr17:67708680-67841626
A_33_P3271599	0.0490242	0.00829305	3.58567	down	0.0260062	0.00124998	3.91719	down	-1.48226	-0.939969	-1.38299	-2.17527	-0.692333	-0.554882	0.27593	1.55263	0.275689	CCDC125	Homo sapiens coiled-coil domain containing 125 (CCDC125), transcript variant 1, mRNA [NM_176816]	CCCCCATCTCCAAAAGAAAAGGCTATCAATACAAAAGTTTATCTAAATTACTGTACAGCT	chr5	68576655	68576596	-	FALSE	hs|5q13.2	ENST00000396499	202243	NM_176816	coiled-coil domain containing 125	chr5:68576655-68576596	GO:0005737	NM_176816		Hs.654850
A_23_P118693	0.0229639	0.00147209	4.69106	down	0.0182055	0.00022831	3.3396	down	-1.03952	-1.50653	-0.943388	-1.4194	-2.7169	-0.823853	0.799494	0.283243	0.646853	FOXN1	Homo sapiens forkhead box N1 (FOXN1), mRNA [NM_003593]	ATCTTCATCCCAACAGCCCAGCAAGAAGGAGGAGACAGAGAGCTCCTCCCTGGGTTGTCT	chr17	26865065	26865006	+	FALSE	hs|17q11.2	ENST00000226247	8456	NM_003593	forkhead box N1	chr17:26865006-26865065	GO:0006357|GO:0006366|GO:0000981|GO:0033081|GO:0048538|GO:0005634|GO:0006952|GO:0050673|GO:0043565|GO:0008544|GO:0030216|GO:0035878|GO:0009887|GO:0001942|GO:0002260	NM_003593	THC2485086	Hs.663679
A_33_P3313456	0.016487	0.000513495	2.54424	down	0.0449834	0.00502272	2.23657	down	-0.102566	-0.997214	-0.817242	-0.892873	-0.982719	-0.599263	0.3029	0.575154	0.688793	CXorf30	Homo sapiens chromosome X open reading frame 30 (CXorf30), mRNA [NM_001098843]	AACAGGGGTGTCTTCCACCATCAAGGGTGCTCCTTTGGTGAAGAATCAATAAAATTTTTT	chrX	36403129	36403070	+	FALSE	hs|Xp21.1	ENST00000378653	645090	NM_001098843	chromosome X open reading frame 30	chrX:36403070-36403129		NM_001098843	THC2639364	Hs.632791
A_33_P3315899	0.0231829	0.00150186	2.52448	down	0.0219733	0.000756198	3.63591	down	-0.894903	-1.67554	-0.817978	-0.537543	-0.728249	-0.543627	0.245773	0.846159	1.1066			GGCGGCCGGGAGGCGGGGGCGGAGGGGGCAGAGGAGGAGGAGCGGGGAAGGACCGACGGT	chr20	19193130	19193071	-	FALSE	hs|20p11.23					chr20:019193130-019193071
A_33_P3415828	0.0266387	0.00225666	3.6939	down	0.0183798	0.000247395	3.58107	down	-1.40275	-1.31597	-1.32725	-1.27985	-2.20147	-0.698894	0.506176	0.948235	0.020803		Synthetic construct Homo sapiens gateway clone IMAGE:100016753 3' read PLA2G12A mRNA. [CU677870]	TATAACCATAACGTGGGAAAGGCTTAGATCCGTCACTGCATTTATACTGGCAGAGACCGT	chr4	110650787	110639886	+	FALSE	hs|4q25			CU677870		chr4:110639886-110650787
A_19_P00803472	0.0231829	0.00150937	2.0965	down	0.0212697	0.000667414	2.27303	down	-0.812907	-0.874927	-0.718088	-0.722593	-0.811399	-0.522031	0.212948	0.472304	0.462681	lnc-GDF10-2	LNCipedia lincRNA (lnc-GDF10-2), lincRNA [lnc-GDF10-2:1]	TGCACAAGGTTCTGAGAATCACTCCTGCCCCCACTCCATCAGGTCCCACTTAAGGTAGCT	chr10	48512308	48512249	-	FALSE	hs|10q11.22				lnc-GDF10-2:1	chr10:48512308-48512249
A_33_P3228837	0.0399198	0.00565225	2.04758	down	0.0423358	0.0043498	2.17267	down	-1.41952	-0.895315	-0.743119	-1.16488	-1.079	-0.557416	0.26494	-0.224924	0.260439	CD8A	Homo sapiens CD8a molecule (CD8A), transcript variant 3, mRNA [NM_001145873]	TTGGCCGGGACTTGTGGGGTCCTTCTCCTGTCACTGGTTATCACCCTTTACTGCAACCAC	chr2	87016506	87016447	-	FALSE	hs|2p11.2	ENST00000409781	925	NM_001145873	CD8a molecule	chr2:87016506-87016447	GO:0005515|GO:0042288|GO:0005886|GO:0019901|GO:0005576|GO:0015026|GO:0042803|GO:0050850|GO:0051607|GO:0045065|GO:0006955|GO:0042110|GO:0005887|GO:0019882|GO:0042101|GO:0050776|GO:0007169|GO:0002456|GO:0009897	NM_001145873	THC2517978	Hs.85258
A_21_P0011267	0.0287436	0.00269061	2.08337	down	0.0185001	0.000306393	2.79887	down	-0.757448	-0.6791	-0.944205	-0.165027	-0.537926	-0.400032	0.395934	0.84562	0.832228	LINC00639	Homo sapiens long intergenic non-protein coding RNA 639 (LINC00639), long non-coding RNA [NR_039982]	GAACCCCCTCAAAGGCATTTTTAAATGAAGCGTGGAAGGCATCAAAGATGTGCTCTTCTT	chr14	39304815	39304756	-	FALSE	hs|14q21.1	ENST00000554732	283547	NR_039982	long intergenic non-protein coding RNA 639	chr14:39304815-39304756		NR_039982	THC2503396	Hs.675941
A_24_P827491	0.0136641	0.000206914	3.51006	down	0.0132764	5.09196e-05	3.51626	down	-0.978461	-0.895857	-0.709065	-0.420943	-0.897432	-1.25736	0.829211	0.902746	1.12679	PA2G4	Homo sapiens proliferation-associated 2G4, 38kDa (PA2G4), mRNA [NM_006191]	TTAATGTTCTCCATGAGAAGGAGAGTGAATTTTTTGCCCAGTTTAAATTTACAGTTCTGC	chr6	112938170	112938111	-	FALSE	hs|6q21	ENST00000418595	5036	NM_006191	proliferation-associated 2G4, 38kDa	chr6:112938170-112938111	GO:0005515|GO:0043066|GO:0003700|GO:0008283|GO:0006364|GO:0045597|GO:0005730|GO:0005634|GO:0003677|GO:0006351|GO:0006417|GO:0005737|GO:0016020|GO:0030529|GO:0005654|GO:0007050|GO:0045892|GO:0031625|GO:0070062	NM_006191	THC2506588	Hs.524498
A_33_P3288805	0.00859749	1.22083e-05	6.85061	down	0.0473445	0.00558975	2.79872	down	-1.40307	-0.11904	-0.845405	-1.88141	-2.14773	-2.21278	0.203373	0.854651	1.02876	KLC2	Homo sapiens kinesin light chain 2 (KLC2), transcript variant 2, mRNA [NM_001134774]	TTCCTTTGGGAAACTCCGGGATGCCCTGAGGCGCAGCAGTGAGATGCTGGTAAAGAAGCT	chr11	66033652	66033593	+	FALSE	hs|11q13.2	ENST00000394067	64837	NM_001134774	kinesin light chain 2	chr11:66033593-66033652	GO:0005515|GO:0043005|GO:0005871|GO:0005874|GO:0016938|GO:0003777|GO:0005829|GO:0043234|GO:0019886|GO:0016020|GO:0007596|GO:0035253|GO:0008152|GO:0008088|GO:0019894|GO:0007018	NM_001134774	THC2462083	Hs.280792
A_33_P3389593	0.015205	0.000363035	3.96846	up	0.0401732	0.00390108	2.57979	up	-0.0835185	0.863873	0.364862	0.896478	0.589398	1.52331	-0.762572	-0.739731	-1.45425	lnc-AC040934.1-3	PREDICTED: Homo sapiens uncharacterized LOC101929046 (LOC101929046), mRNA [XM_006710034]	CAAGAGTGACGCTGTAAGTATAGATTCAGCAGTATAAACATATTACCAAAAGCTTGGATT	chr17	45703561	45703502	-	FALSE	hs|17q21.32			XM_006710034	lnc-AC040934.1-3:2	chr17:45703561-45703502		XM_006710034
A_33_P3391536	0.0217293	0.00128052	2.79109	down	0.0349972	0.00285966	2.56723	down	-1.14477	-0.921304	-1.32695	-1.22489	-1.32708	-1.2029	-0.37749	0.500383	0.564718			CCTTTTCTTCCTCTTTCCTCTCCACCCCTAAGTCTTAGAAATAAATAAATAATGCAAAGA	chr7	26470260	26470201	+	FALSE	hs|7p15.2					chr7:026470201-026470260
A_23_P119042	0.0108781	5.10561e-05	5.80203	down	0.0188613	0.00038275	6.82287	down	-2.06575	-1.93737	-0.584808	-1.29488	-0.99546	-1.59612	1.37001	0.694108	1.6591	NKG7	Homo sapiens natural killer cell granule protein 7 (NKG7), mRNA [NM_005601]	GTTTTGAGCGTTGTATTCCAAAGGCCTCATCTGGAGCCTCGGGAAAGTCTGGTCCCACAT	chr19	51875005	51874946	-	FALSE	hs|19q13.41	ENST00000221978	4818	NM_005601	natural killer cell granule protein 7	chr19:51875005-51874946	GO:0005887	NM_005601	THC2608014	Hs.10306
A_23_P121011	0.0185031	0.000693088	2.55161	down	0.0347402	0.00281248	2.09493	down	-0.352651	-0.562768	-0.826051	-1.1159	-0.619891	-0.859186	0.236748	0.535379	0.687119	CSRNP1	Homo sapiens cysteine-serine-rich nuclear protein 1 (CSRNP1), mRNA [NM_033027]	GCGTGATGTTCCTTAGCCCAAAGACGGTGAGACAGGGCTGAAATCAGGTGGCTTCTGCCA	chr3	39184219	39184160	-	FALSE	hs|3p22.2	ENST00000514182	64651	NM_033027	cysteine-serine-rich nuclear protein 1	chr3:39184219-39184160	GO:0003700|GO:0006915|GO:0048705|GO:0005634|GO:0001228|GO:0009791|GO:0006351|GO:0043565|GO:0003674|GO:0060325|GO:0045944|GO:0060021|GO:0048008	NM_033027	THC2461302	Hs.370950
A_23_P431569	0.0253833	0.00192776	2.43164	up	0.0369432	0.0031931	2.28449	up	1.26124	1.36915	1.44154	1.52587	1.43997	1.37627	0.586667	-0.307183	0.21684	LOC100049716	Homo sapiens uncharacterized LOC100049716 (LOC100049716), long non-coding RNA [NR_122124]	CGATTCCTCACAGAATTAAGTGAGAAAACTATGTATGTAGGACTTCTTATGGAGTGGGTA	chr12	754557	754498	+	FALSE	hs|12p13.33		100049716	NR_122124	uncharacterized LOC100049716	chr12:754498-754557		NR_122124	THC2617882	Hs.655804
A_23_P329924	0.0383566	0.00521331	2.03087	down	0.019715	0.000464958	3.09	down	-1.61593	-0.956599	-1.47065	-0.688774	-1.06117	-0.476713	0.596352	0.0755529	0.167734	HCAR2	Homo sapiens hydroxycarboxylic acid receptor 2 (HCAR2), mRNA [NM_177551]	ATTGTCAAGGTGTTGCCGCCGGTGTTGGGGCTGGAGTTTATCTTCGGGCTTCTGGGCAAT	chr12	123187755	123187696	-	FALSE	hs|12q24.31	ENST00000328880	338442	NM_177551	hydroxycarboxylic acid receptor 2	chr12:123187755-123187696	GO:0001781|GO:0050995|GO:0070165|GO:0007186|GO:0005886|GO:0016021|GO:0070553|GO:0033031	NM_177551	THC2461513	Hs.524812
A_32_P170621	0.0191762	0.000841968	2.89203	up	0.0412322	0.00412742	2.51096	up	1.27474	0.500631	1.49676	1.43667	1.59431	0.852688	-0.0975358	-0.588956	-0.0260892	CASC2	Homo sapiens cancer susceptibility candidate 2 (non-protein coding) (CASC2), transcript variant 3, long non-coding RNA [NR_026941]	CCCAAGGTATCATTATAGTCTTTAGACTTCAGACACACACCACACCTCAAATATATACAC	chr10	119809119	119809060	+	FALSE	hs|10q26.11		255082	NR_026941	cancer susceptibility candidate 2 (non-protein coding)	chr10:119809060-119809119		NR_026941	THC2484123	Hs.89387
A_19_P00316185	0.0185223	0.000700291	2.35583	down	0.0181324	0.000217044	2.66749	down	-1.29384	-1.36354	-1.06634	-1.18538	-0.797779	-1.20281	0.244396	0.148835	0.129514	LOC101927686	PREDICTED: Homo sapiens uncharacterized LOC101927686 (LOC101927686), transcript variant X8, ncRNA [XR_426095]	GTCTCTGCTGTACTTTCCCTGCCTCTACCTCACTTAGTAAAGAAATCATCTTTGCTTGAT	chr6	113944492	113944433	-	FALSE	hs|6q21		101927686	XR_426095	uncharacterized LOC101927686	chr6:113944492-113944433		XR_426095
A_33_P3233916	0.016487	0.000509278	3.10553	up	0.0208178	0.000616913	2.5211	up	0.00817537	-0.372416	0.0825095	-0.198293	0.695927	0.122993	-1.24281	-1.48277	-1.55832	SOX6	Homo sapiens SRY (sex determining region Y)-box 6 (SOX6), transcript variant 1, mRNA [NM_017508]	GCTGGTGGAGAACAAAGGACTGTTCTTTAGGACTGAAACTTGATTTTGCTCATAGTAAGT	chr11	15991854	15991795	-	FALSE	hs|11p15.2	ENST00000396356	55553	NM_017508	SRY (sex determining region Y)-box 6	chr11:15991854-15991795	GO:0005515|GO:0003700|GO:0044212|GO:0051216|GO:0048708|GO:0071560|GO:0016458|GO:0005634|GO:0009791|GO:0021778|GO:0045944|GO:0048821|GO:0032332|GO:0055007|GO:0006355|GO:2000741|GO:0046982|GO:0000122|GO:0003677|GO:0001701|GO:0006351|GO:0043565|GO:0000902|GO:0007517|GO:0061036|GO:0005654	NM_017508	THC2731536	Hs.368226
A_23_P155351	0.0257869	0.00206757	2.41192	down	0.0283543	0.00166292	2.85106	down	-0.658476	-1.26393	-1.40529	-0.648672	-1.02212	-0.932939	-0.0703831	0.703976	0.573215	BTD	Homo sapiens biotinidase (BTD), transcript variant 3, mRNA [NM_000060]	CATCCCATAGTAAGTTTTTAAAAATTTTGTCAGGCGATCCGTACTGTGAGAAGGATGCTC	chr3	15686489	15686430	+	FALSE	hs|3p25.1	ENST00000383778	686	NM_000060	biotinidase	chr3:15686430-15686489	GO:0047708|GO:0005730|GO:0006768|GO:0006767|GO:0045177|GO:0005576|GO:0044281|GO:0007417|GO:0005615|GO:0008544|GO:0006766|GO:0005759|GO:0004075|GO:0043204|GO:0070062	NM_000060	THC2461846	Hs.517830
A_21_P0011684	0.0192467	0.000851761	2.40618	down	0.0238148	0.000951403	2.4039	down	-0.757297	-0.873096	-1.04262	-0.758235	-0.988165	-0.930701	0.0530024	0.52682	0.543305	XLOC_l2_006665	BROAD Institute lincRNA (XLOC_l2_006665), lincRNA [TCONS_l2_00012419]	CTCTCCTGCCTGAGCCCTGCATAAATTGTATATTTTGACATAGCACTGCATTCAACATAT	chr19	23281069	23281010	+	FALSE	hs|19p12					chr19:23281010-23281069
A_23_P119344	0.0151794	0.000326375	2.4278	down	0.0270632	0.00140416	2.03457	down	-0.452891	-0.472204	-0.289728	-0.612502	-0.671675	-0.695428	0.558004	0.582871	0.718464	TEAD2	Homo sapiens TEA domain family member 2 (TEAD2), transcript variant 5, mRNA [NM_003598]	CGGCAGCTGCCTGAGCGATACATGATGAACAGCGTCCTGGAAAACTTCACCATCCTCCAG	chr19	49845754	49845695	-	FALSE	hs|19q13.33	ENST00000311227	8463	NM_003598	TEA domain family member 2	chr19:49845754-49845695	GO:0005515|GO:0005667|GO:0010467|GO:0048339|GO:0006355|GO:0003700|GO:0006367|GO:0003705|GO:0001843|GO:0005634|GO:0035329|GO:0003677|GO:0003143|GO:0048368|GO:0045944|GO:0060548|GO:0005654|GO:0030903|GO:0001570	NM_003598	THC2503694	Hs.515534
A_33_P3242418	0.0228722	0.00145159	2.03475	down	0.0227002	0.000828861	2.13988	down	-0.936183	-0.884832	-0.894788	-0.785822	-0.945338	-0.766611	0.115	0.286432	0.175349		Q6UKZ5_WHEAT (Q6UKZ5) HMW glutenin subunit, partial (3%) [THC2631913]	ATTTGGATGTGTCCTGTCCCTTATTTGCCCCGGCCCTTCCCTGGCTCTGCCATACCCCTT	chr9	66951229	66951170	-	FALSE	hs|9q13	ENST00000425501		AK128128		chr9:66951229-66951170			THC2631913	Hs.637572
A_21_P0012891	0.0156118	0.000405437	14.5023	down	0.0283543	0.00165848	9.60707	down	-1.08125	-1.4731	1.15547	-2.62087	0.00109434	-0.561445	2.72296	2.2624	3.40805	LOC729506	Homo sapiens uncharacterized LOC729506 (LOC729506), long non-coding RNA [NR_039984]	GAGAGAGCGGAGAAGGCAAAGAGGAACAGACTGGGAAAGAGACTGGATAGATTCTAATAT	chr5	8457564	8452337	-	FALSE	hs|5p15.31	ENST00000607662	729506	NR_039984	uncharacterized LOC729506	chr5:8457564-8452337		NR_039984	THC2783617	Hs.566412
A_33_P3362453	0.015205	0.000358537	2.72506	down	0.0208178	0.000617328	3.32973	down	-1.03204	-1.80952	-0.928775	-1.08921	-0.804375	-1.0094	0.210585	0.49324	0.732056		importin 7 pseudogene 1 [Source:HGNC Symbol;Acc:HGNC:39837] [ENST00000442031]	CTGACTCACACAGTCTTAATGAAGAACAAAGAAAACAGTTACAAGACATAGCAACTCTGG	chrX	51665138	51665079	-	FALSE	hs|Xp11.22	ENST00000442031				chrX:51665138-51665079
A_19_P00318780	0.0233513	0.00154482	2.46637	down	0.0441137	0.00479898	2.18856	down	-1.15691	-1.28683	-0.42715	-1.29881	-1.4343	-0.65501	0.0769961	0.13187	0.310189			AAGGTGGGCTACATTCCCCCAGGCCCAGGAACTACAAATGGGAGGCCAGGAGTGCTATAT	chr5	133828128	133828069	+	FALSE	hs|5q31.1	ENST00000513329				chr5:133828069-133828128
A_21_P0010685	0.0448427	0.00703551	2.09964	up	0.0245565	0.00105688	2.4505	up	1.00347	0.48975	0.774398	0.0175252	0.749118	0.832171	-0.814579	-0.383824	-0.413219			AATCTGCGTTTCATCATCTATAAGAAAGGTACCTATCGAGAACACCCTGCTGGCCAGTGT	chr1	740252	740193	+	FALSE	hs|1p36.33	ENST00000429505		XR_248712		chr1:740193-740252		XR_248712	THC2569941
A_33_P3384694	0.0224054	0.00136426	2.11141	down	0.0188613	0.000373503	2.47179	down	-1.09427	-1.14091	-1.07277	-0.782761	-0.85634	-0.986801	0.319721	0.00856185	0.280442			TCACCTTTTGAGCAGCGTGCCTCCCCGTACTACTTCCGTAAAGGAATCCCCAACGTGCTG	chr4	135865546	135865487	+	FALSE	hs|4q28.3	ENST00000510773				chr4:135865487-135865546
A_21_P0003445	0.0122931	9.93367e-05	3.01573	up	0.0127609	2.45744e-05	3.80345	up	1.88014	1.70948	1.7698	1.57554	1.47705	1.30242	-0.0736062	-0.0798733	-0.269029		Homo sapiens mRNA; cDNA DKFZp686E16130 (from clone DKFZp686E16130). [BX648772]	GAGACTGATGCTACATTTCTCTTTATCTATCCCTGTATTGTTTAATTTGTTCCAAGTGCT	chr4	3760586	3760527	-	FALSE	hs|4p16.3	ENST00000511928				chr4:3760586-3760527			THC2614988	Hs.98317
A_23_P203445	0.0257081	0.00203425	2.29215	up	0.0246027	0.0010735	2.33393	up	0.906495	0.487893	0.758162	0.830009	0.934875	0.309486	-0.682581	-0.560083	-0.273069	UEVLD	Homo sapiens UEV and lactate/malate dehyrogenase domains (UEVLD), transcript variant 1, mRNA [NM_001040697]	AAAGTAGAGGGTTTCTTGATTAGCTTTGTGATGTAAATCCTTAAGGAGTTATACAAGGAG	chr11	18553746	18553687	-	FALSE	hs|11p15.1	ENST00000540666	55293	NM_001040697	UEV and lactate/malate dehyrogenase domains	chr11:18553746-18553687	GO:0008150|GO:0003674|GO:0044262|GO:0015031|GO:0006464|GO:0070062|GO:0055114|GO:0016616	NM_001040697	THC2473024	Hs.407991
A_23_P92520	0.0163975	0.000478	3.64637	down	0.0185001	0.000300916	3.34518	down	-1.18331	-1.62127	-1.18457	-0.954325	-1.49127	-1.91669	-0.00735044	0.596084	0.648373	ANP32C	Homo sapiens acidic (leucine-rich) nuclear phosphoprotein 32 family, member C (ANP32C), mRNA [NM_012403]	AGGCCTCACCTCAATCTCAGACTTACCAAAGTTAAAGTTGAGAAAGCTTGAACTAAGAGT	chr4	165118708	165118649	-	FALSE	hs|4q32.3	ENST00000512835	23520	NM_012403	acidic (leucine-rich) nuclear phosphoprotein 32 family, member C	chr4:165118708-165118649		NM_012403	NP175117	Hs.661161
A_24_P212234	0.0377028	0.00505197	2.5206	down	0.0293247	0.00189681	2.34031	down	-0.772235	-1.02312	-1.19671	-1.7298	-0.990633	-0.592833	0.614424	-0.00177407	0.0753892	SLC6A18	Homo sapiens solute carrier family 6 (neutral amino acid transporter), member 18 (SLC6A18), mRNA [NM_182632]	GGCTGGAGATTTTCGACAATTTTGCCGCTTCCCCGAACCTGCTCATGTTGGCCTTTCTCG	chr5	1244451	1244392	+	FALSE	hs|5p15.33	ENST00000324642	348932	NM_182632	solute carrier family 6 (neutral amino acid transporter), member 18	chr5:1244392-1244451	GO:0005886|GO:0005887|GO:0005328|GO:0006865|GO:0006836|GO:0031526|GO:0055085|GO:0003333|GO:0006811	NM_182632	NP398860	Hs.213284
A_33_P3335022	0.0146475	0.000273423	3.95817	up	0.0226452	0.000815841	3.23972	up	0.0707223	0.307513	0.069411	0.342509	0.642488	0.329551	-1.55581	-0.989736	-2.09441	ANKRD36B	ankyrin repeat domain 36B [Source:HGNC Symbol;Acc:HGNC:29333] [ENST00000615794]	GCAGGTGTTTGAGAGCTAGATGAAGGTATGTTGCCAAAATTTATGAATTAAATTCCAATC	chr2	97915945	97915886	+	FALSE	hs|2q11.2	ENST00000615794	57730	XM_006712662	ankyrin repeat domain 36B	chr2:97915886-97915945		XM_006712662	THC2504295
A_21_P0000108	0.0130582	0.000163051	2.81184	down	0.0178387	0.000202336	2.61526	down	-1.13284	-1.31575	-1.18523	-1.48575	-1.3303	-1.13145	0.195217	0.226854	0.104972	MTRNR2L8	Homo sapiens MT-RNR2-like 8 (MTRNR2L8), mRNA [NM_001190702]	ATGCCGAGACTTCACCAGTCAAAGCGAATTACCACGTTTAATTGATCCAATAACTTGACC	chr11	10529553	10529494	-	FALSE	hs|11p15.4	ENST00000536684	100463486	NM_001190702	MT-RNR2-like 8	chr11:10529553-10529494	GO:0005737|GO:0005576	NM_001190702	THC2493170	Hs.717003
A_21_P0008765	0.0233032	0.00153988	2.13734	up	0.019715	0.000489492	2.521	up	1.42231	1.53693	1.64022	1.2734	1.39484	1.21667	0.448929	0.150953	-0.00240946	LOC101929560	PREDICTED: Homo sapiens uncharacterized LOC101929560 (LOC101929560), transcript variant X3, ncRNA [XR_424652]	GTAGTGCTGTCTCTGCTTTTTGCATCTTGCCCAGTATATTATGACACAAATAAAAATTCT	chr15	80637272	80637213	-	FALSE	hs|15q25.1	ENST00000559267	101929560	XR_424652	uncharacterized LOC101929560	chr15:80637272-80637213		XR_424652	THC2654585
A_24_P163920	0.0180603	0.000654682	2.93867	up	0.0286952	0.00173149	2.43	up	0.723636	0.357132	0.605055	0.692181	1.15741	0.658849	-0.335748	-1.09643	-0.724876	FAR1	Homo sapiens fatty acyl CoA reductase 1 (FAR1), mRNA [NM_032228]	GCCTAGTAAATGATATCACGCCAAAATTGATAGGAGACAGACCTAATACATACATATACA	chr11	13732313	13732254	+	FALSE	hs|11p15.2	ENST00000524933	84188	NM_032228	fatty acyl CoA reductase 1	chr11:13732254-13732313	GO:0005782|GO:0008611|GO:0044281|GO:0035336|GO:0080019|GO:0050062|GO:0016021|GO:0005778|GO:0044255|GO:0005777|GO:0010025|GO:0046474|GO:0055114	NM_032228	THC2676444	Hs.501991
A_33_P3412087	0.0321311	0.00353657	2.33197	up	0.0287911	0.00178151	2.61563	up	0.910285	1.145	0.881614	0.874029	0.949083	0.61697	-0.524424	0.121661	-0.821804	CCDC170	Homo sapiens coiled-coil domain containing 170 (CCDC170), mRNA [NM_025059]	TGCTGGTGGGAATTGTTTGCATAGAGGAAGGACAATAACCCTGCCATCGTGAGTTAATGT	chr6	151939860	151939801	+	FALSE	hs|6q25.1	ENST00000239374	80129	NM_025059	coiled-coil domain containing 170	chr6:151939801-151939860		NM_025059	THC2475532	Hs.660044
A_21_P0002189	0.012522	0.000116316	3.46148	up	0.0282948	0.00162827	2.54927	up	0.704245	-0.0534658	0.604242	0.940897	0.55155	1.08648	-1.16825	-0.755669	-0.871321	lnc-SLC4A1AP-1	LNCipedia lincRNA (lnc-SLC4A1AP-1), lincRNA [lnc-SLC4A1AP-1:8]	CCATCTCCCAGGAATTTGGATGCCTAGAACACAACAATTCTTTTAATCTTCTAAGTTAAA	chr2	27980467	27980408	+	FALSE	hs|2p23.2				lnc-SLC4A1AP-1:8	chr2:27980408-27980467
A_33_P3245784	0.0256324	0.0020112	2.10359	down	0.0353195	0.00291018	2.06442	down	-0.530925	-0.376472	-0.197379	-0.321967	-0.444043	-0.420121	0.675261	0.410516	0.946663	ZNF620	Homo sapiens zinc finger protein 620 (ZNF620), transcript variant 1, mRNA [NM_175888]	CCCTAAAAAGTTTCTAGAGAGAGAAAACAAAAGATCAGAAATGAAAGCGGGGCCAGGCGC	chr3	40558761	40558702	+	FALSE	hs|3p22.1	ENST00000314529	253639	NM_175888	zinc finger protein 620	chr3:40558702-40558761	GO:0006355|GO:0005634|GO:0003677|GO:0046872|GO:0006351	NM_175888	THC2477452	Hs.581541
A_33_P3296497	0.0189603	0.000783731	3.6251	up	0.0468561	0.00549337	2.53806	up	0.90167	0.598686	0.628067	1.0281	1.42791	1.21528	0.111515	-1.07777	-0.93651	PTPRK	protein tyrosine phosphatase, receptor type, K [Source:HGNC Symbol;Acc:HGNC:9674] [ENST00000495748]	CCATTCGCCATCTATCACGCACACAGAACCCTGGCCAGGATCATGAAGGGCGATTGAAAA	chr6	128812937	128812878	-	FALSE	hs|6q22.33	ENST00000495748	5796	XM_006725022	protein tyrosine phosphatase, receptor type, K	chr6:128812937-128812878	GO:0005515|GO:0010839|GO:0030424|GO:0008285|GO:0008013|GO:0035335|GO:0030425|GO:0034644|GO:0006470|GO:0005912|GO:0005911|GO:0005001|GO:0048041|GO:0043025|GO:0007179|GO:0007155|GO:0004725|GO:0030336|GO:0031256|GO:0045295|GO:0009986|GO:0019901|GO:0045786|GO:0007165|GO:0016477|GO:0005887|GO:0034394|GO:0034614|GO:0016021|GO:0045892|GO:0001750	XM_006725022	THC2762226	Hs.155919
A_33_P3321682	0.0320805	0.00352507	2.14151	down	0.0295783	0.00194114	2.4517	down	-0.559493	-1.13335	-0.51925	-0.712595	-0.695953	-0.218069	0.243498	0.599525	0.826241			ACCCCACGGGCGCTCCCAGATGCCCCCACCCCACGGGCGCTCCCAGGTGCCCCCATCAGG	chr2	236673342	236673283	-	FALSE	hs|2q37.2					chr2:236673342-236673283
A_21_P0011461	0.0166274	0.000521863	3.33036	up	0.030312	0.00206712	2.72971	up	0.586959	0.658272	0.166228	0.648805	0.998744	0.624704	-0.434099	-1.07309	-1.4276	XLOC_l2_005438	BROAD Institute lincRNA (XLOC_l2_005438), lincRNA [TCONS_l2_00010087]	CCAACAATGTGTTGATGTTTGCCATGTTCAACTAGTGCACTGTGGAACTCGTATTCGACA	chr16	30291769	30291062	-	FALSE	hs|16p11.2					chr16:30291769-30291062
A_21_P0002611	0.0109372	5.55042e-05	7.35594	up	0.0170625	0.000141214	5.63317	up	1.62287	1.86112	0.936596	1.23444	2.22349	2.11754	-1.56654	-0.695718	-0.798991	lnc-CCDC74A-1	LNCipedia lincRNA (lnc-CCDC74A-1), lincRNA [lnc-CCDC74A-1:1]	TTGACGGCGACAGCAATTGTATTGGCATTGGTGCTAGTGGTGGTAGTGGCAGCAAGTCTG	chr2	132302891	132302832	+	FALSE	hs|2q21.1				lnc-CCDC74A-1:1	chr2:132302832-132302891
A_33_P3671378	0.0267565	0.00231134	4.60305	down	0.0315561	0.00227093	4.82032	down	-1.08527	-0.955558	-1.17363	-1.00061	-1.17847	-0.835757	-0.000105143	2.06833	1.5247	CERCAM	Homo sapiens cerebral endothelial cell adhesion molecule (CERCAM), transcript variant 1, mRNA [NM_016174]	AACTTCAGGGGGCGGCTGGAGCGGCTGATGGAGGATGTGGAGGCAGAGAAACTGTCTTGG	chr9	131196500	131196441	+	FALSE	hs|9q34.11	ENST00000463535	51148	NM_016174	cerebral endothelial cell adhesion molecule	chr9:131196441-131196500	GO:0005886|GO:0007159|GO:0006928|GO:0005788|GO:0007155	NM_016174	THC2530336	Hs.495230
A_21_P0008523	0.0363519	0.0046478	2.02835	down	0.0327805	0.00245266	2.53478	down	-1.99057	-1.30105	-2.01929	-1.24475	-1.61802	-1.48349	-0.753858	-0.0895343	-0.441947	LOC101929080	Homo sapiens uncharacterized LOC101929080 (LOC101929080), long non-coding RNA [NR_110127]	TCTGAGTATTAAATGAGGATGAATGTCCATATGCCTCACCCCTTTCTTCATGAAAGGAAG	chr14	95800794	95800735	+	FALSE	hs|14q32.13	ENST00000554522	101929080	NR_110127	uncharacterized LOC101929080	chr14:95800735-95800794		NR_110127	NP1154370	Hs.525567
A_24_P739582	0.0119695	7.89459e-05	5.17029	down	0.0270632	0.00141152	3.82875	down	-2.01511	-0.787868	-1.19861	-2.09479	-1.68101	-1.52591	0.0820856	0.664907	1.06204			ATTTAAATGCTGACACTGTCTCCAGCGAGTTGCAAAACAATGTTTATACCATTGCCAAGA	chrX	92477455	92477396	-	FALSE	hs|Xq21.32	ENST00000441188				chrX:92477455-92477396
A_33_P3417880	0.0129409	0.000135238	2.85998	down	0.0222918	0.000785343	2.34455	down	-1.16314	-0.945213	-0.696026	-1.11959	-1.15246	-1.39242	0.331611	0.198485	0.353448	NKAPL	Homo sapiens NFKB activating protein-like (NKAPL), mRNA [NM_001007531]	GCCCCTGACACCTTTCCCCCAAAAATATATATTTTGGTGTCTTATATACAGAATATACAT	chr6	28228665	28228606	+	FALSE	hs|6p22.1	ENST00000343684	222698	NM_001007531	NFKB activating protein-like	chr6:28228606-28228665		NM_001007531	THC2472731	Hs.48787
A_23_P218784	0.0156118	0.000404259	3.45371	up	0.0282948	0.00162427	2.84707	up	0.554179	0.0686255	0.296744	0.419727	0.711522	0.624304	-1.59921	-0.622045	-1.38763	DDX17	Homo sapiens DEAD (Asp-Glu-Ala-Asp) box helicase 17 (DDX17), transcript variant 1, mRNA [NM_006386]	CATGGAGACAAGAGTCAACCAGAAAGAGATTGGGTACTTAATGAGTTCCGTTCTGGAAAG	chr22	38889757	38888104	-	FALSE	hs|22q13.1	ENST00000432525	10521	NM_006386	DEAD (Asp-Glu-Ala-Asp) box helicase 17	chr22:38889757-38888104	GO:0005515|GO:0003724|GO:0006396|GO:0003723|GO:0003713|GO:0030331|GO:0005730|GO:0005634|GO:0005524|GO:0006351|GO:0008186|GO:0016020|GO:0045944|GO:0033148|GO:0005654|GO:2001014	NM_006386	THC2671602	Hs.528305
A_33_P3235891	0.0191762	0.000844992	3.01115	down	0.0208178	0.000613883	2.82322	down	-0.932749	-1.03179	-1.24765	-1.14408	-1.55419	-0.792828	0.849492	0.292787	0.137569		Homo sapiens cDNA FLJ46681 fis, clone TRACH3010382. [AK128523]	CCAAGTATAATTGGACTGATATGGTTTGGCTGTACCCTCACCCAAAACTTCATCTTGAAT	chr4	173908683	173908624	-	FALSE	hs|4q34.1			AK128523		chr4:173908683-173908624
A_23_P320021	0.0201947	0.00104454	2.7519	down	0.0272812	0.00147825	2.98114	down	-0.245495	-0.372305	-0.982634	-0.216337	-0.591748	-0.44604	1.07666	0.58122	1.46928	TULP1	Homo sapiens tubby like protein 1 (TULP1), transcript variant 1, mRNA [NM_003322]	GCGGGTAGGACGGAGATGAAGAACATCTGGAGTTGGAGCCGCACATCTGGTTTCGGAGTT	chr6	35465912	35465853	-	FALSE	hs|6p21.31	ENST00000614066	7287	NM_003322	tubby like protein 1	chr6:35465912-35465853	GO:0005515|GO:0006909|GO:0030054|GO:0060041|GO:0005886|GO:0045202|GO:0005546|GO:0005576|GO:0042995|GO:0045494|GO:0008020|GO:0016358|GO:0001917|GO:0050766|GO:0005737|GO:0051015|GO:0050908|GO:0001895|GO:0007602|GO:0042462|GO:0007601|GO:0001750	NM_003322	THC2483469	Hs.485208
A_33_P3380236	0.0471957	0.00773615	2.40594	up	0.028273	0.00161846	3.75241	up	0.334314	1.20073	0.130222	-0.547958	0.0840979	0.205476	-0.817447	-1.28932	-1.95141			GCTTCAAAGCCACTTTCCAGCTTTGTAGGAAGTCTCTACATTTTTAAACCTCCATTTTTT	chr1	59348711	59348652	-	FALSE	hs|1p32.1	ENST00000423408				chr1:59348711-59348652			THC2677526
A_21_P0008778	0.0192812	0.000860564	2.46002	down	0.0165444	0.00012677	3.40095	down	-0.523377	-0.554044	-0.871506	0.0272746	-0.369169	-0.205232	1.34102	0.823018	1.18485	lnc-RHCG-1	LNCipedia lincRNA (lnc-RHCG-1), lincRNA [lnc-RHCG-1:4]	ATGTGTGTGGAGGAAGGAGGGAAGCAAAATGGACACTTTATCCTTTAAAAGGATCACATA	chr15	90066824	90064942	-	FALSE	hs|15q26.1				lnc-RHCG-1:4	chr15:90066824-90064942
A_21_P0005499	0.0242734	0.00169473	2.55412	down	0.049732	0.00618387	2.66437	down	-1.17983	-1.3392	-0.0466361	-0.530955	-0.571838	-1.27998	0.71982	0.276727	0.67916	lnc-ZNF680-11	LNCipedia lincRNA (lnc-ZNF680-11), lincRNA [lnc-ZNF680-11:1]	ATGAAAGAGAGACGTAGCAGAAACCCAACAATTACAGAGAGCCTGGCACATGATTCTACA	chr7	62452993	62441319	-	FALSE	hs|7q11.21				lnc-ZNF680-11:1	chr7:62452993-62441319
A_33_P3392447	0.013518	0.000194657	3.54579	down	0.0200803	0.000552769	3.97088	down	-1.26108	-0.506837	-1.51761	-0.752684	-1.12807	-0.91472	0.459589	0.963583	1.25968	BCL10	Homo sapiens B-cell CLL/lymphoma 10 (BCL10), mRNA [NM_003921]	TCTATTATTAATTGCAAAAACATAGAAATGGAAATTTTGCTATCAACAATAAAATTTTTT	chr1	85731997	85731938	-	FALSE	hs|1p22.3	ENST00000370580	8915	NM_003921	B-cell CLL/lymphoma 10	chr1:85731997-85731938	GO:0005515|GO:0008219|GO:0043130|GO:0016064|GO:0070231|GO:0042226|GO:0002020|GO:0043621|GO:0051259|GO:0005764|GO:0002906|GO:0031398|GO:0051260|GO:0043123|GO:0031625|GO:0046696|GO:0032765|GO:0019901|GO:0003713|GO:0045416|GO:0001843|GO:0002224|GO:0043280|GO:0043234|GO:0019209|GO:0050870|GO:0045087|GO:0045121|GO:0019899|GO:0045893|GO:0038095|GO:0008134|GO:0005881|GO:0050852|GO:2001238|GO:0001783|GO:…	NM_003921	THC2464355	Hs.193516
A_21_P0014298	0.0191762	0.000842711	2.79078	down	0.0182055	0.00023648	3.88004	down	-1.79151	-1.21578	-1.645	-0.873974	-1.2526	-1.09949	-0.0345402	0.444205	0.806267	lnc-PRC1-1	Homo sapiens cDNA FLJ46625 fis, clone TLUNG2002578. [AK128480]	TTCTATCATGGGCACAGCCTTCTCCTTCAGGATCTTCTGCCTGCAGGGCCACAGGAGGAA	chr15	91496198	91496139	-	FALSE	hs|15q26.1			AK128480	lnc-PRC1-1:1	chr15:91496198-91496139			THC2618499	Hs.389461
A_32_P191840	0.0231829	0.00151005	2.14371	up	0.0269696	0.00138264	2.19494	up	1.67373	1.56514	1.25515	1.69113	1.36118	1.33949	0.422529	0.475651	0.193295	LOC644662	PREDICTED: Homo sapiens uncharacterized LOC644662 (LOC644662), ncRNA [XR_171034]	GAACTGGGAGGGCTGAAATTGGACATTGAGATAAATTAAAGAGTGTTCTTTAAAACTGTC	chr3	126010366	126010307	+	FALSE	hs|3q21.3		644662	XR_171034	uncharacterized LOC644662	chr3:126010307-126010366		XR_171034	THC2656846	Hs.518222
A_33_P3241681	0.0468001	0.00760575	3.07066	up	0.0393401	0.00368212	3.12067	up	1.39192	1.49934	1.45149	0.806907	1.58712	1.87879	-0.298622	0.65149	-0.935695	CDKL2	Homo sapiens cyclin-dependent kinase-like 2 (CDC2-related kinase) (CDKL2), mRNA [NM_003948]	GCACTAGAAGAGGGTGCTTAACACTCCTCTATCTATATGAATAAAAAATTATGTTCTCAC	chr4	76501764	76501705	-	FALSE	hs|4q21.1		8999	NM_003948	cyclin-dependent kinase-like 2 (CDC2-related kinase)	chr4:76501764-76501705	GO:0007165|GO:0005813|GO:0005737|GO:0004672|GO:0051726|GO:0007548|GO:0006468|GO:0005654|GO:0005634|GO:0005524|GO:0004693	NM_003948	THC2604408	Hs.591698
A_33_P3412560	0.0337446	0.00401246	2.08876	down	0.0246023	0.00106793	2.52542	down	-0.775775	-0.842737	-0.489827	-0.26846	-0.663706	-0.354532	0.417474	0.461125	1.02263		aa64c04.s1 NCI_CGAP_GCB1 Homo sapiens cDNA clone IMAGE:825702 3' similar to contains Alu repetitive element;contains element TAR1 repetitive element ;, mRNA sequence [AA504818]	ACAAAGTCTCGCTCTGTTGCCCAGGCTGGAGTGCAGTGGTGCAATCTCTGCTCACTGCAA	chr19	11143339	11143280	-	FALSE	hs|19p13.2			AA504818		chr19:11143339-11143280			THC2630254	Hs.741659
A_21_P0007817	0.0121369	8.87909e-05	9.14547	down	0.0496497	0.00614858	8.52926	down	-0.925002	-0.837553	1.99351	-0.264469	0.332633	-0.139123	3.95898	2.25684	3.29239	LOC101927882	PREDICTED: Homo sapiens uncharacterized LOC101927882 (LOC101927882), ncRNA [XR_242906]	TACCTGTGACATTACATTCCAGAGAGATGAGAAATTCTGAGACCCTTATTATCGATGTTT	chr12	7494475	7494416	+	FALSE	hs|12p13.31		101927882	XR_242906	uncharacterized LOC101927882	chr12:7494416-7494475		XR_242906
A_33_P3218783	0.0130582	0.000161963	3.02422	up	0.0249146	0.00112333	2.31875	up	0.735727	0.288162	0.37188	0.610625	0.999795	0.935004	-0.817213	-0.883664	-0.543387	ANK3	Homo sapiens ankyrin 3, node of Ranvier (ankyrin G) (ANK3), transcript variant 4, mRNA [NM_001204404]	CAAAAGGACTGCCTCAAACAGCGGTTTGCAACTTAAATATCACTCTGCCAGCACATAAAA	chr10	61842434	61842375	-	FALSE	hs|10q21.2	ENST00000508449	288	NM_001204404	ankyrin 3, node of Ranvier (ankyrin G)	chr10:61842434-61842375	GO:0008092|GO:0005515|GO:0030018|GO:0031594|GO:2000651|GO:0007409|GO:0043266|GO:0005764|GO:0019228|GO:0009925|GO:0010765|GO:0007411|GO:0045211|GO:0030674|GO:0005794|GO:0045296|GO:0009986|GO:0000281|GO:0071286|GO:0090314|GO:0030507|GO:0044325|GO:0045838|GO:0043034|GO:0005923|GO:0010650|GO:0007009|GO:0072660|GO:0005886|GO:0005783|GO:0043001|GO:0072661|GO:0030425|GO:0045184|GO:0016323|GO:0043194|GO:…	NM_001204404	NP091152	Hs.499725
A_33_P3272402	0.0332609	0.00387079	2.32104	down	0.0188613	0.000359008	3.03162	down	-1.46203	-1.46789	-1.10498	-1.42536	-0.669702	-0.783887	-0.112462	0.356467	0.521365	ADAD2	Homo sapiens adenosine deaminase domain containing 2 (ADAD2), transcript variant 1, mRNA [NM_139174]	CTGCTGTGGTTGGGAGGCGGCTGCTGCACGTTTGGGCTTGAATAAAGAAGTATTTCTGGT	chr16	84230771	84230712	+	FALSE	hs|16q24.1	ENST00000315906	161931	NM_139174	adenosine deaminase domain containing 2	chr16:84230712-84230771	GO:0006396|GO:0004000|GO:0003723	NM_139174	NP1146259	Hs.8977
A_33_P3317473	0.0189788	0.000807573	2.65666	down	0.0219733	0.000755441	2.76217	down	-1.15744	-1.14999	-0.881803	-1.14244	-0.920662	-0.957587	0.748021	-0.0185347	0.478675			TTGACATGACCAGTGCCAACACCTTGATCAGGCCTGATGGAGAGAAGAAGACATTTGTTT	chr2	154227525	154227466	+	FALSE	hs|2q23.3	ENST00000397284				chr2:154227466-154227525
A_32_P1173	0.0290555	0.00277405	3.49535	up	0.0344216	0.0027477	4.21661	up	1.69447	0.879936	1.98193	1.49608	1.31682	0.931495	-0.687284	0.331366	-1.316	MB21D1	Homo sapiens Mab-21 domain containing 1 (MB21D1), mRNA [NM_138441]	TGGCGGCTATCCTTCTCTCACATCGAAAAGGAAATTTTGAACAATCATGGAAAATCTAAA	chr6	74138526	74138467	-	FALSE	hs|6q13	ENST00000370318	115004	NM_138441	Mab-21 domain containing 1	chr6:74138526-74138467	GO:0071360|GO:0051607|GO:0045087|GO:0002230|GO:0032481|GO:0002218|GO:0009190|GO:0005525|GO:0005524|GO:0003677|GO:0046872|GO:0005829	NM_138441	THC2479536	Hs.658405
A_24_P67898	0.0213972	0.00124512	2.98249	up	0.0498334	0.00620025	2.4516	up	0.322102	0.508893	-0.224075	0.224075	0.713202	0.518022	-0.558281	-1.08854	-1.62743	MGEA5	Homo sapiens meningioma-expressed antigen 5s splice variant mRNA, complete cds. [AF307332]	AGATATCTGAAACACCGTGAGCTTAGAATAAAAAGTAGTAGTGAGATTTTCCACTTTCTG	chr10	103556891	103556832	-	FALSE	hs|10q24.32		10724	AF307332	meningioma expressed antigen 5 (hyaluronidase)	chr10:103556891-103556832	GO:0060124|GO:0046060|GO:0010524|GO:0005634|GO:0005829|GO:0010616|GO:0051901|GO:0043243|GO:0006612|GO:0046326|GO:0032024|GO:0004402|GO:0016231|GO:0070265|GO:0051054|GO:0060051|GO:0016573|GO:0007568|GO:0006044|GO:0048545|GO:0045862|GO:0031343|GO:0016020|GO:0006517|GO:0006516|GO:0004415		THC2473097	Hs.500842
A_33_P3364373	0.0183503	0.000674893	2.37845	down	0.0205972	0.000590177	2.46635	down	-1.21052	-1.3856	-1.09306	-1.09824	-1.30806	-1.12579	0.237519	-0.171051	0.151489	KRTAP5-2	Homo sapiens keratin associated protein 5-2 (KRTAP5-2), mRNA [NM_001004325]	AAGCCCTGTTGCTGCCAGTCCAACTGTTGTGTCCCTGTGTGCTGCCAGTGTAAGATCTGA	chr11	1619006	1618947	-	FALSE	hs|11p15.5	ENST00000612541	440021	NM_001004325	keratin associated protein 5-2	chr11:1619006-1618947	GO:0045095	NM_001004325		Hs.673618
A_24_P66932	0.0122931	9.77743e-05	3.38808	down	0.0132764	4.86252e-05	3.80443	down	-1.74191	-1.40758	-1.25339	-0.973794	-1.49149	-1.43596	0.365776	0.571664	0.442714	LOC729080	Homo sapiens glycine cleavage system protein H (aminomethyl carrier) pseudogene (LOC729080), non-coding RNA [NR_033244]	TTTGGGAGATGTTGTTTACTATAGTCTGCCTGAAGTTGGGACAAAATTGAACAAACAAGA	chr5	141276021	141275962	-	FALSE	hs|5q31.3	ENST00000515639	729080	NR_033244	glycine cleavage system protein H (aminomethyl carrier) pseudogene	chr5:141276021-141275962		NR_033244		Hs.730564
A_21_P0012354	0.0129477	0.000145412	5.78757	up	0.0184875	0.000259991	5.34525	up	1.01042	0.639445	1.27604	0.807934	1.04587	1.4162	-1.62608	-1.99986	-0.702923		PREDICTED: Homo sapiens uncharacterized LOC101929416 (LOC101929416), transcript variant X2, ncRNA [XR_249026]	TTTAGATTTCGGGCTTTACTAAGACTTCCTACACTCAATCTCTGGACTGTAAATGCTGGG	chr22	25675555	25675496	-	FALSE	hs|22q11.23	ENST00000411511				chr22:25675555-25675496		XR_249026		Hs.461372
A_24_P565556	0.0208771	0.00115855	2.10859	down	0.0178387	0.000175484	2.64547	down	-0.77799	-0.837242	-0.728148	-0.30601	-0.56992	-0.485713	0.554942	0.699027	0.613226	ALG1	Homo sapiens ALG1, chitobiosyldiphosphodolichol beta-mannosyltransferase (ALG1), mRNA [NM_019109]	ACACACGTTTTTATTTGCACAAAGAAATTGCTATTTTCGGAGCCAGAATTTTCATGTCTG	chr16	5135407	5135348	+	FALSE	hs|16p13.3	ENST00000262374	56052		ALG1, chitobiosyldiphosphodolichol beta-mannosyltransferase	chr16:5135348-5135407	GO:0000030|GO:0016020|GO:0005783|GO:0005789|GO:0004578|GO:0006486|GO:0016021|GO:0006488|GO:0044267|GO:0009103|GO:0043687|GO:0018279	NM_019109	THC2519281	Hs.592086
A_21_P0014017	0.0202409	0.00105397	2.74868	down	0.0132764	4.44464e-05	4.25697	down	-2.2681	-1.8556	-1.63857	-1.35084	-1.72583	-0.792347	0.11764	0.0874414	0.302124	LOC101930017	PREDICTED: Homo sapiens transcription initiation factor TFIID subunit 4-like (LOC101930017), mRNA [XM_005276635]	AAAGCCTTCTGCCCATCAGTCCTCTGAGACAGGTGAAGAACCTGAGGTCGCAGGAGGACA	chr18	11623	11286	+	FALSE	hs|18p11.32		101930017	XM_005276635	transcription initiation factor TFIID subunit 4-like	chr18:11286-11623		XM_005276635
A_33_P3407034	0.0200467	0.00100346	3.46455	up	0.0458156	0.00524014	2.44142	up	1.00568	0.476272	0.532909	1.29634	0.719949	1.51341	-0.10131	-0.55579	-1.1912	KIT	Homo sapiens v-kit Hardy-Zuckerman 4 feline sarcoma viral oncogene homolog (KIT), transcript variant 1, mRNA [NM_000222]	TGGAAACAATTATGTTTACATAGACCCAACACAACTTCCTTATGATCACAAATGGGAGTT	chr4	55593685	55593626	+	FALSE	hs|4q12	ENST00000288135	3815	NM_000222	v-kit Hardy-Zuckerman 4 feline sarcoma viral oncogene homolog	chr4:55593626-55593685	GO:0005515|GO:0008360|GO:0019221|GO:0007286|GO:0007283|GO:0002020|GO:0005615|GO:0042803|GO:0035234|GO:0043069|GO:0043552|GO:0007173|GO:0042127|GO:0031274|GO:0002327|GO:0038162|GO:0023014|GO:0002320|GO:0043303|GO:0030335|GO:0006687|GO:0031532|GO:0032762|GO:0014068|GO:0018108|GO:0035855|GO:0019955|GO:0008543|GO:0045087|GO:0008542|GO:0038093|GO:0002371|GO:0009898|GO:0002318|GO:0038095|GO:0009897|GO:…	NM_000222	THC2618211	Hs.479754
A_33_P3318661	0.0105673	4.63731e-05	4.70339	up	0.019715	0.000479156	3.22415	up	1.62017	1.04937	1.17395	1.96409	1.943	1.57074	0.0279534	-0.589958	-0.661267	E2F7	Homo sapiens E2F transcription factor 7 (E2F7), mRNA [NM_203394]	AAGTAATTAATTGTGCATTTAATACCAGTTAGAGTTCCGACTCTGCATGGTGTCACAGTG	chr12	77417635	77417576	-	FALSE	hs|12q21.2	ENST00000416496	144455	NM_203394	E2F transcription factor 7	chr12:77417635-77417576	GO:0005515|GO:0005667|GO:0032466|GO:0000977|GO:0003700|GO:0008285|GO:0030330|GO:0003714|GO:0060707|GO:0032877|GO:2000134|GO:0001047|GO:0002040|GO:0005634|GO:0000122|GO:0001890|GO:0001227|GO:0071930|GO:0006351|GO:0042802|GO:0045944|GO:0060718|GO:0070365	NM_203394	THC2601781	Hs.416375
A_33_P3346193	0.0405365	0.00584178	3.50763	down	0.041392	0.00416313	3.68655	down	-0.876318	-1.38642	-0.668316	-0.505807	-0.714429	-1.4955	-0.145503	1.43552	1.42574	TPM3	Homo sapiens tropomyosin 3 (TPM3), transcript variant Tpm3.2, mRNA [NM_001043351]	CTCTCAAAAAGAAGATAAATATGAGGAAGAAATCAAGATTCTTACTGATAAACTCAAGGA	chr1	154143185	154143126	-	FALSE	hs|1q21.3	ENST00000368530	7170	NM_001043351	tropomyosin 3	chr1:154143185-154143126	GO:0001725|GO:0005862|GO:0030049|GO:0002102|GO:0006928|GO:0003779|GO:0032154|GO:0005829|GO:0030426|GO:0003674|GO:0006936|GO:0031941|GO:0030863|GO:0005856|GO:0070062	NM_001043351	THC2513468	Hs.644306
A_33_P3401317	0.015205	0.000352608	3.90805	up	0.0165402	0.000109922	4.32789	up	1.6323	1.6092	1.31514	0.927372	1.75146	1.43617	-0.682202	-0.111547	-0.990593	POTEM	Homo sapiens POTE ankyrin domain family, member M (POTEM), mRNA [NM_001145442]	TACTCATTTCCAAAAAGGAAGGCAAGTTTTCCTGCTTCCATGACGATGGAGAGCAGGCAT	chr14	19984047	19983988	-	FALSE	hs|14q11.2		641455	NM_001145442	POTE ankyrin domain family, member M	chr14:19984047-19983988		NM_001145442	THC2496895	Hs.654289
A_33_P3368830	0.0342177	0.00413875	2.49601	down	0.025403	0.00118176	2.39905	down	-0.330444	-0.604243	-0.334456	-0.0125787	-0.363339	-1.06471	0.548705	0.804342	1.1652	LY9	Homo sapiens lymphocyte antigen 9 (LY9), transcript variant 2, mRNA [NM_001033667]	CAATTTGGTGAAAATGCTGCTTTCCTCAGCCTCCCCACAATTAAACTGCACATGGTCTCT	chr1	160772481	160772422	+	FALSE	hs|1q23.3	ENST00000368039	4063	NM_001033667	lymphocyte antigen 9	chr1:160772422-160772481	GO:0003674|GO:0004872|GO:0016021|GO:0007155	NM_001033667	THC2602337	Hs.403857
A_33_P3245348	0.0284256	0.00263186	2.13039	down	0.0326763	0.00242823	2.66172	down	-1.61398	-1.23744	-0.631812	-0.621776	-0.9938	-0.903934	0.531613	0.262745	-0.0405169	KRTAP4-1	Homo sapiens keratin associated protein 4-1 (KRTAP4-1), mRNA [NM_033060]	ACTCTTGTTGTGGCTCTGTCTGCTCTGACCAGGGCTGTGATCAAGGCCTCTGCCAAGAGA	chr17	39341099	39341040	-	FALSE	hs|17q21.2	ENST00000620667	85285	NM_033060	keratin associated protein 4-1	chr17:39341099-39341040	GO:0045095	NM_033060	THC2509106	Hs.437079
A_21_P0010890	0.0119695	7.99531e-05	3.68024	down	0.0290804	0.00185138	3.1996	down	-0.835527	-2.05336	-0.965999	-1.16909	-1.7213	-1.57022	0.607479	0.319625	0.251687	XLOC_l2_002033	BROAD Institute lincRNA (XLOC_l2_002033), lincRNA [TCONS_l2_00003643]	TTCTCAGAAGACAGAGGGTTTTCTTTTGAGATACTATTTCAACAAATTAGCCCAGTTTTG	chr10	81526056	81505786	-	FALSE	hs|10q22.3					chr10:81526056-81505786
A_24_P247536	0.0246014	0.00176519	3.37888	down	0.0242336	0.00099141	3.5992	down	-0.850615	-1.54972	-0.794893	-0.558625	-0.7829	-1.58031	0.164665	1.16728	1.01586	FAM133B	Homo sapiens family with sequence similarity 133, member B (FAM133B), transcript variant 2, mRNA [NM_001040057]	AATTTGAAGAAAAAATGAATGAGAACTGGAAGAAAGAACTGGAAAAACACAGGGAGAAAT	chr7	92208653	92207671	-	FALSE	hs|7q21.2	ENST00000492686	257415	NM_001040057	family with sequence similarity 133, member B	chr7:92208653-92207671		NM_001040057	THC2510569	Hs.489105
A_23_P24234	0.0201947	0.00104843	3.02139	down	0.037342	0.0032899	3.06773	down	-1.68762	-0.927869	-0.620429	-0.989076	-0.87984	-1.30112	-0.0298486	0.629843	1.01561	OPN4	Homo sapiens opsin 4 (OPN4), transcript variant 2, mRNA [NM_001030015]	TCTGTGATTCATTTCATGTAGTGGTCTAAGCTCCTCCCAGGGCTGTGTGGATCTGACAGG	chr10	88426176	88426117	+	FALSE	hs|10q23.2	ENST00000372071	94233	NM_001030015	opsin 4	chr10:88426117-88426176	GO:0005502|GO:0018298|GO:0005886|GO:0042752|GO:0048511|GO:0016021|GO:0007602|GO:0007601|GO:0008020|GO:0016056	NM_001030015	THC2482526	Hs.283922
A_21_P0009669	0.0265985	0.00222869	2.5502	up	0.0346892	0.00280317	2.44521	up	1.82953	2.10623	1.96194	1.80634	2.06503	2.20828	0.867411	1.04275	0.117657	lnc-ZNF682-1	LNCipedia lincRNA (lnc-ZNF682-1), lincRNA [lnc-ZNF682-1:1]	GTACTGACACCCTTAAAGGCATATTCTCAAGAGGCAGGTAAAAAACCAATTCCAAAAAAG	chr19	20327937	20327878	-	FALSE	hs|19p12				lnc-ZNF682-1:1	chr19:20327937-20327878
A_21_P0013643	0.0130397	0.000156348	3.58662	up	0.0132982	6.13838e-05	3.75485	up	-0.0774038	-0.0812752	0.111851	-0.322065	0.282186	-0.205337	-2.16419	-1.62361	-1.9853	AQP7P3	Homo sapiens aquaporin 7 pseudogene 3 (AQP7P3), non-coding RNA [NR_026558]	TATGACTAAGCAGAAAGATGGAAGGACCAGGAATGGTGATGCTAACTTGGAACCACGATG	chr9	42883247	42883188	+	FALSE	hs|9p12		441432	NR_026558	aquaporin 7 pseudogene 3	chr9:42883188-42883247	GO:0005215|GO:0006810|GO:0016021|GO:0070062	NR_026558	THC2509620	Hs.743215
A_21_P0006203	0.0138489	0.000230937	7.37625	down	0.0447246	0.00495999	6.97504	down	-0.662179	-0.964551	1.78789	-0.34174	0.865283	-0.604438	3.07283	2.22539	3.26955	lnc-RAD23B-5	LNCipedia lincRNA (lnc-RAD23B-5), lincRNA [lnc-RAD23B-5:2]	ATTGCCCTTGCAGAGAAAGAGAGAGGCCCAATGTAGAGCTTTCTAACCACGCTATTGAAT	chr9	110277640	110277581	+	FALSE	hs|9q31.2				lnc-RAD23B-5:2	chr9:110277581-110277640
A_33_P3371460	0.0385854	0.00526846	2.87028	down	0.0358536	0.00298521	3.61823	down	-1.68857	-1.13096	-2.18531	-1.34159	-1.71495	-0.946026	1.00758	-0.100399	-0.346171	lnc-POLR2F-1	AGENCOURT_7914536 NIH_MGC_72 Homo sapiens cDNA clone IMAGE:6147487 5', mRNA sequence [BU160695]	TAAGACGGACTCTGCTGCCTGCTCTTCAGAGAAGGTTTTGGTGGAGGACTCCCCTCAGGT	chr22	38422103	38422044	+	FALSE	hs|22q13.1				lnc-POLR2F-1:2	chr22:38422044-38422103			THC2615604	Hs.735742
A_33_P3211078	0.0386367	0.00529915	3.22566	down	0.0274931	0.00152295	4.57507	down	-0.456173	-1.07911	-0.691677	0.0785942	-0.459908	-0.333051	0.434149	2.12928	1.791	HMGA2	Homo sapiens high mobility group AT-hook 2 (HMGA2), transcript variant 3, mRNA [NM_001300918]	ACAACCTGCCGCCCCAGCGCCTCAGAAGAGAGGACGCGGCCGCCCCAGGAAGCAGCAGCA	chr12	66219160	66219101	+	FALSE	hs|12q14.3	ENST00000537275	8091	NM_001300918	high mobility group AT-hook 2	chr12:66219101-66219160	GO:0005515|GO:0003906|GO:0030261|GO:0004677|GO:0006325|GO:0046332|GO:0035985|GO:0010564|GO:0035986|GO:0035987|GO:0035988|GO:0071158|GO:0000989|GO:0032993|GO:0002062|GO:0045444|GO:0000975|GO:0008301|GO:0071141|GO:0031492|GO:0007275|GO:0001047|GO:0000122|GO:2000036|GO:0043392|GO:0043922|GO:0003131|GO:0006284|GO:0070742|GO:0005654|GO:0045893|GO:0045892|GO:0000737|GO:0040008|GO:0051301|GO:0008134|GO:…	NM_001300918	NP1474910	Hs.505924
A_23_P254797	0.0225401	0.0013967	3.26113	down	0.0293267	0.00189906	3.82718	down	-2.50145	-2.09358	-1.44065	-1.57717	-1.95145	-1.81432	-0.81583	0.129158	0.459849	BPIFB2	Homo sapiens BPI fold containing family B, member 2 (BPIFB2), mRNA [NM_025227]	CCTCCTCCAACGTGGGCTTCATTGATACAGATCAGGTGCGCACACTGATGGGCACCGTTT	chr20	31609120	31608368	+	FALSE	hs|20q11.21	ENST00000170150	80341	NM_025227	BPI fold containing family B, member 2	chr20:31608368-31609120	GO:0070062|GO:0008289	NM_025227	THC2474857	Hs.257045
A_24_P145019	0.031614	0.00341155	13.6121	down	0.0154544	8.5007e-05	12.9556	down	-0.610399	-0.366775	-0.397663	-2.66699	0.804193	0.274031	4.13751	2.13088	3.44328	SCOC-AS1	Homo sapiens SCOC antisense RNA 1 (SCOC-AS1), long non-coding RNA [NR_033939]	CCTGTGACTCAAATCAAACCTATTTCTCAACTGTAACGTACGAAAAGAGAGAGATCAAGT	chr4	141205384	141205325	-	FALSE	hs|4q31.1		100129858	NR_033939	SCOC antisense RNA 1	chr4:141205384-141205325		NR_033939	THC2482618	Hs.660477
A_23_P34375	0.0287672	0.00269441	2.54312	up	0.0363593	0.00309459	2.25188	up	0.467232	0.364266	0.707605	0.977221	0.237818	0.850463	-0.428405	-0.426887	-1.119	TCEA3	Homo sapiens transcription elongation factor A (SII), 3 (TCEA3), mRNA [NM_003196]	TGAAGGCGGACGATGATTACAAGGACTATGGAGTCAACTGTGACAAGATGGCATCAGAAA	chr1	23724296	23724047	-	FALSE	hs|1p36.12	ENST00000450454	6920	NM_003196	transcription elongation factor A (SII), 3	chr1:23724296-23724047	GO:0006357|GO:0032784|GO:0008270|GO:0005634|GO:0003677|GO:0006351	NM_003196	THC2591307	Hs.446354
A_33_P3365963	0.0209903	0.00117938	4.29752	down	0.0199904	0.000539709	6.25469	down	-1.63576	-2.04613	-1.22733	-1.04215	-1.2548	-0.987967	0.0163865	1.32539	1.68383			AGTGTCCCCTTTCACGCCCACCCTCGCCCGGGATTCCAATGCCAAAGCGCTAAGGTTTCG	chr4	41363168	41363109	-	FALSE	hs|4p13					chr4:041363168-041363109
A_21_P0007375	0.0490242	0.00828785	2.41417	down	0.0203532	0.000577803	3.72011	down	-1.07634	-1.48245	-1.75579	-0.981151	-0.258764	-1.20319	1.04782	0.0683985	0.255241	lnc-LRRC32-5	LNCipedia lincRNA (lnc-LRRC32-5), lincRNA [lnc-LRRC32-5:1]	AAGTGGTTGCAGATGTTTCCTCCCTACTGCTCTGACTTTGCCAGCGGGCACTGCGATGTG	chr11	76479197	76476266	-	FALSE	hs|11q13.5				lnc-LRRC32-5:1	chr11:76479197-76476266
A_33_P3306048	0.0144089	0.000253566	3.70708	up	0.0219733	0.000757768	3.14246	up	1.19846	1.6237	1.53245	1.73017	1.48103	1.85859	0.127558	0.0266709	-0.755294	DPRXP4	Homo sapiens divergent-paired related homeobox pseudogene 4 (DPRXP4), non-coding RNA [NR_002221]	CTCTTCTGCCTGTTCATCTCTACAAAGTTGAGAGATGATAAATACAAAAAGTCACATGTA	chr17	29302999	29302940	+	FALSE	hs|17q11.2		503645	NR_002221	divergent-paired related homeobox pseudogene 4	chr17:29302940-29302999		NR_002221		Hs.683578
A_33_P3294951	0.0214854	0.00125912	3.91105	up	0.03473	0.00281035	3.20006	up	1.36314	1.33696	0.929547	1.12713	1.88701	1.48387	0.375275	-0.843039	-0.936893	TAS2R30	Homo sapiens taste receptor, type 2, member 30 (TAS2R30), mRNA [NM_001097643]	ATTTTTCTTTCAGTTTTGCGGCATGTGAGGTACTGGGTGAAAGACAGAAGCCTTCGTCTC	chr12	11285979	11285920	-	FALSE	hs|12p13.2	ENST00000539585	259293	NM_001097643	taste receptor, type 2, member 30	chr12:11285979-11285920	GO:0033038|GO:0007186|GO:0005886|GO:0016021|GO:0001580	NM_001097643	THC2603374	Hs.679464
A_33_P3210760	0.0250923	0.00186216	2.38537	down	0.0200803	0.000548697	2.47178	down	-1.34261	-1.03902	-1.05499	-0.74657	-1.51032	-1.02574	0.11036	0.0068469	0.362811		qg31c09.x1 Soares_testis_NHT Homo sapiens cDNA clone IMAGE:1836784 3', mRNA sequence [AI205683]	TGTTTAGCTCCCTGTTCTCCGCAGCCCGAAAAGAATGGCATGCAGCCTCTTCTGCTCCTC	chr15	82635203	82635144	+	FALSE	hs|15q25.2			AI205683		chr15:082635144-082635203				Hs.741793
A_33_P3369731	0.0466132	0.0075554	2.2255	down	0.0311613	0.00220975	2.71931	down	-0.961944	-0.977647	-0.761063	-0.402709	-0.79867	-0.631955	-0.0981779	0.963525	0.763714			ATGACCAACAGCCATTGTGTGTGTGCGGTAGACCTGTGGCCTCACTCGAGGAAATGAGGC	chr5	176036472	176036413	+	FALSE	hs|5q35.2					chr5:176036413-176036472
A_33_P3283201	0.019724	0.00095178	4.59793	up	0.0438781	0.00472826	3.47407	up	0.275031	0.556063	-0.275031	0.315674	0.875938	0.577523	-0.905249	-1.36468	-2.56389		Homo sapiens cDNA FLJ45443 fis, clone BRSSN2012157. [AK128779]	CGGGGCCTTAAATCCCTCTTGGGAGATATGGGATGGGGTGGATCGGAAAATAAATTTTTT	chr19	40871224	40871165	+	FALSE	hs|19q13.2			AK128779		chr19:40871165-40871224			THC2482363	Hs.715264
A_21_P0013835	0.0349544	0.00435958	2.96443	up	0.0200803	0.000551082	3.26913	up	0.62105	-0.17408	0.196502	-0.714356	0.760289	0.17408	-1.24156	-1.3765	-1.86518	XLOC_l2_015830	BROAD Institute lincRNA (XLOC_l2_015830), lincRNA [TCONS_l2_00030617]	TCAGGGGTATGGTGGTCAAGAGAAGCTGACTATCCACCATCCCTCACAAATATGGATAAT	chrX	135897160	135897101	-	FALSE	hs|Xq26.3					chrX:135897160-135897101
A_21_P0014786	0.0189603	0.000792692	3.94768	up	0.0193899	0.000433712	3.93538	up	0.812044	1.10772	0.417189	1.04732	1.149	0.154139	-0.692036	-1.18439	-1.71613	LOC100507663	Homo sapiens cDNA FLJ26385 fis, clone HRT07145. [AK129895]	AATGCCCTAAGTGCTGTCTGTATTTATGTATGTAATAAGTTCATAACATGTTAAAAAATG	chr10	31310130	31310071	-	FALSE	hs|10p11.22		100507663	AK129895	uncharacterized LOC100507663	chr10:31310130-31310071			THC2487229	Hs.663402
A_21_P0005689	0.0186156	0.000728422	2.67716	down	0.0220772	0.000765277	2.57517	down	-0.899158	-0.846001	-0.687473	-0.62651	-0.935794	-1.03844	0.180011	0.653886	0.82748	LOC101929622	PREDICTED: Homo sapiens uncharacterized LOC101929622 (RP11-863K10.2), transcript variant X2, ncRNA [XR_426298]	TGTGGGGTGTGTGTGTGTGTTTGTGTCTGAAATTGAATCATTTTCTAACTCATTCACTAT	chr8	37591056	37590997	+	FALSE	hs|8p11.23		101929622	XR_426298	uncharacterized LOC101929622	chr8:37590997-37591056		XR_426298	THC2710632
A_33_P3359012	0.0470476	0.00769234	2.63131	down	0.0476184	0.0056636	2.18366	down	-1.59952	-1.63636	-1.49652	-2.48569	-1.23345	-1.82036	-0.944174	-0.465635	0.0576544	DUSP8	Homo sapiens dual specificity phosphatase 8 (DUSP8), mRNA [NM_004420]	CGGCCCCTCCCTTTGTATTTGGAGACAATGTGTTGTAATAAAGCTTAAAGTGGATGTTTT	chr11	1575341	1575282	-	FALSE	hs|11p15.5	ENST00000331588	1850	NM_004420	dual specificity phosphatase 8	chr11:1575341-1575282	GO:0000188|GO:0005737|GO:0006470|GO:0005634|GO:0008138|GO:0035335|GO:0017017|GO:0004725	NM_004420	THC2474457	Hs.41688
A_33_P3465703	0.0193605	0.000874136	3.21069	down	0.0235352	0.000925986	3.7631	down	-1.20452	-1.7592	-2.04884	-1.23744	-1.62781	-1.46021	-0.409264	0.560575	0.571888	SNORA60	601888042F1 NIH_MGC_17 Homo sapiens cDNA clone IMAGE:4121819 5', mRNA sequence [BF304636]	TAAGTGATTGGAATTTTGGGACATTGGATTCTTGGGAGTGGTGGTGGAAAAGGGACACGG	chr20	37078841	37078782	+	FALSE	hs|20q11.23		677837	BF304636	small nucleolar RNA, H/ACA box 60	chr20:37078782-37078841				Hs.706159
A_19_P00318577	0.0156595	0.000412875	5.50842	up	0.0291872	0.00187359	3.90452	up	0.954394	0.52287	0.569264	1.08022	1.49421	0.961573	-0.328415	-1.66563	-1.85487			CAGGCAAGCCTTTCAGAACTAATGCCTGTTGTAATTCCCTTATTTCTTATGTGATTTAAA	chr14	41444851	41444792	+	FALSE	hs|14q21.1	ENST00000515218				chr14:41444792-41444851			THC2506480	Hs.434414
A_24_P150486	0.0313618	0.00331346	2.04462	down	0.039812	0.00381068	2.12936	down	-0.450934	-0.86642	-0.963187	-0.547489	-0.811099	-0.746174	0.293851	0.646459	0.0504196	SPTLC2	Homo sapiens serine palmitoyltransferase, long chain base subunit 2 (SPTLC2), mRNA [NM_004863]	GTTTAAAAAATACCTTCCATGTGGAGAAAAACATGTCTTTTTCTCGCCTCAACTTTATCC	chr14	77974051	77973992	-	FALSE	hs|14q24.3	ENST00000216484	9517	NM_004863	serine palmitoyltransferase, long chain base subunit 2	chr14:77974051-77973992	GO:0006665|GO:0004758|GO:0006686|GO:0030148|GO:0044281|GO:0005739|GO:0030170|GO:0005789|GO:0016021|GO:0017059|GO:0046513|GO:0046512|GO:0046511	NM_004863	THC2534739	Hs.435661
A_21_P0005571	0.0151794	0.000320773	3.02347	down	0.0178387	0.000170374	3.63182	down	-1.33828	-1.26468	-0.946492	-0.981112	-0.993897	-0.780986	0.255046	0.854249	0.923322	lnc-ZKSCAN1-1	LNCipedia lincRNA (lnc-ZKSCAN1-1), lincRNA [lnc-ZKSCAN1-1:5]	CCACCATGCCCGGCCCTCCCTTTCTTTTGTGTCTTTGGATTTGTCTTTGTGGAGAGGGTA	chr7	99597182	99597123	+	FALSE	hs|7q22.1				lnc-ZKSCAN1-1:5	chr7:99597123-99597182
A_32_P24140	0.0232747	0.00153009	2.99734	up	0.0286461	0.00171395	3.35109	up	0.00645661	0.2439	0.733031	0.229037	0.0422928	0.22921	-1.14843	-0.977887	-2.12419	GAS2	Homo sapiens growth arrest-specific 2 (GAS2), transcript variant 1, mRNA [NM_005256]	CCTTAGAGAATAGCTTATGAGTTATTTCACACATTCCTGAGCACATGGCTGTGTTTAGAA	chr11	22834253	22834194	+	FALSE	hs|11p14.3	ENST00000278187	2620	NM_005256	growth arrest-specific 2	chr11:22834194-22834253	GO:0016020|GO:0008360|GO:0005884|GO:0006915|GO:0007050|GO:0006921|GO:0005829	NM_005256	THC2474453	Hs.711297
A_33_P3361925	0.0121942	9.51048e-05	3.37068	up	0.0372157	0.0032582	2.09841	up	0.717402	0.136823	0.221185	1.04036	1.27995	0.806329	-0.57514	-0.905881	-0.651467	PHF8	Homo sapiens PHD finger protein 8 (PHF8), transcript variant 4, mRNA [NM_001184898]	ATTTGACTTGGATTCAGATGATGAGCTGCAGATTGACGAGAGATTGGGAAAGGAGAAGGC	chrX	54014278	54014219	-	FALSE	hs|Xp11.22	ENST00000615775	23133	NM_001184898	PHD finger protein 8	chrX:54014278-54014219	GO:0005515|GO:0032454|GO:0032452|GO:0006325|GO:0005634|GO:0035064|GO:0000082|GO:0045943|GO:0071557|GO:0061188|GO:0071558|GO:0031965|GO:0035574|GO:0035575|GO:0005506|GO:0005730|GO:0006351|GO:0051864|GO:0070544|GO:0007420|GO:0003682|GO:0016706|GO:0008270|GO:0005654|GO:0000278|GO:0045893|GO:0033169|GO:0055114	NM_001184898	THC2671190	Hs.133352
A_19_P00809030	0.0147172	0.000279528	6.34639	up	0.0227002	0.00082827	4.89259	up	1.35846	1.78023	1.73402	1.65868	2.15414	2.18591	0.057014	-0.451557	-1.60454	LOC101929378	Homo sapiens uncharacterized LOC101929378 (LOC101929378), transcript variant 1, long non-coding RNA [NR_110250]	GGAAGAAGTCTGAGTAAACACAATCTCATTCTCTTTCTTTTTCTCTCTGTCAGTTCTTCT	chr2	156877569	156877510	-	FALSE	hs|2q24.1	ENST00000428651	101929378	NR_110250	uncharacterized LOC101929378	chr2:156877569-156877510		NR_110250	THC2604663	Hs.171192
A_33_P3221999	0.0243683	0.00172542	4.82156	up	0.047423	0.00560667	3.7994	up	0.0420597	0.627602	0.153298	0.356022	0.759791	0.738332	-1.99135	-0.489018	-2.47399	GSDMB	Homo sapiens gasdermin B (GSDMB), transcript variant 3, mRNA [NM_001165958]	CAAAACCAGCCTGGATTTCATACATGGACTTCTGATTAAAAGTGGCAGGTTGTGCATGTT	chr17	38060909	38060850	-	FALSE	hs|17q12	ENST00000394179	55876	NM_001165958	gasdermin B	chr17:38060909-38060850	GO:0005737	NM_001165958	NP1072682	Hs.306777
A_21_P0012298	0.0101017	3.3485e-05	8.9863	down	0.0112799	8.5186e-06	8.98703	down	-3.7589	-3.03967	-2.78141	-2.59119	-2.96096	-4.02748	0.0222554	-0.0764489	-0.0222554	XLOC_l2_009539	BROAD Institute lincRNA (XLOC_l2_009539), lincRNA [TCONS_l2_00018033]	AATACCGAATTGTTTAAAAAACAGCTCATGATTGATGCCAAGTGAAAGCACTGTGTGCCC	chr22	35590675	35590616	-	FALSE	hs|22q12.3					chr22:35590675-35590616
A_33_P3262854	0.0201409	0.00102444	5.22129	down	0.019715	0.000484108	4.54734	down	-0.754977	-0.320184	0.0410409	-1.40756	0.175089	-0.3998	2.3909	1.16936	1.9607	LIMS3L	Homo sapiens LIM and senescent cell antigen-like domains 3-like (LIMS3L), transcript variant 2, non-coding RNA [NR_038099]	TTATGAGAAAATGCCAGAAGAATTTAAGAGGCGACTTGCCAAACGGGAGAGAGAAGCAAA	chr2	110682303	110682244	+	FALSE	hs|2q13		100288695	NR_038099	LIM and senescent cell antigen-like domains 3-like	chr2:110682244-110682303	GO:0008270	NR_038099	THC2515624	Hs.535619
A_33_P3332627	0.0290377	0.00275263	3.74312	down	0.0331412	0.00253504	4.28508	down	-1.0009	-1.20277	-0.467863	-0.649293	-0.855779	-0.581221	0.153519	1.91072	1.56219		glucuronidase, beta pseudogene 10 [Source:HGNC Symbol;Acc:HGNC:42324] [ENST00000417412]	GCCCTCCTGCCTCTGCGTCACTAATCAACATCAGTAATATGCTCAACCCCAAGAGGGGGG	chr7	57245525	57245466	-	FALSE	hs|7p11.2	ENST00000417412				chr7:57245525-57245466
A_21_P0002479	0.0134668	0.000191708	4.37568	down	0.0235352	0.000915456	4.5965	down	-1.70706	-0.305823	-0.673334	-0.384508	-1.12867	-0.959962	0.784864	1.52759	1.60293	lnc-TGFBRAP1-11	LNCipedia lincRNA (lnc-TGFBRAP1-11), lincRNA [lnc-TGFBRAP1-11:1]	GGTGAAGAATAAAAAGAGAGAAGGACATTAGAGAGCATTAGCAGAGACAAGGATGTCCAC	chr2	104991845	104914398	-	FALSE	hs|2q12.1				lnc-TGFBRAP1-11:1	chr2:104991845-104914398
A_21_P0013599	0.0280782	0.00254987	2.14183	down	0.0211139	0.000639256	3.28078	down	-0.646195	-1.4461	-1.41379	-0.34815	-0.689866	-0.62248	0.261344	0.521567	0.853121	LOC101929331	Homo sapiens uncharacterized LOC101929331 (LOC101929331), long non-coding RNA [NR_121587]	AGCATGTGATTCCAGACCCTCCTCTCTGCAACGAAAGTGAGGTTGACACCTGCAGGCCTG	chr9	132045213	132044917	+	FALSE	hs|9q34.11	ENST00000455981	101929331	NR_121587	uncharacterized LOC101929331	chr9:132044917-132045213		NR_121587	THC2633710	Hs.522428
A_33_P3414228	0.0187454	0.000753131	3.20725	down	0.0283488	0.0016501	2.34427	down	-0.471272	-1.01839	-0.62439	-1.74834	-0.816788	-0.905526	0.242621	0.614863	0.715877			TGCTCAATTGGGTTATCCGTGCTCTTGGCCCTCTGATCCCACCCACAGAGGGAGGTCTTT	chr15	22748670	22748611	-	FALSE	hs|15q11.2					chr15:022748670-022748611
A_33_P3542911	0.0227445	0.00143855	3.91774	down	0.019268	0.000415276	5.91499	down	-1.79414	-2.39533	-1.98894	-1.28052	-1.6683	-1.44653	0.156743	-0.092927	1.4509	SNAR-C4	602076150F1 NIH_MGC_62 Homo sapiens cDNA clone IMAGE:4243164 5', mRNA sequence [BF570948]	ACACCACAAGCCACGCACAAGCACCGACCAGAAGCGGACAGCGACGACGAGAACACACGA					FALSE			100170219	BF570948	small ILF3/NF90-associated RNA C4					Hs.560634
A_21_P0004400	0.0156118	0.000404734	4.2306	up	0.0380151	0.00342986	3.68871	up	-0.501347	1.01395	0.475374	0.954784	0.101029	0.52541	-0.965677	-2.03271	-1.66298	lnc-PDE4D-1	LNCipedia lincRNA (lnc-PDE4D-1), lincRNA [lnc-PDE4D-1:1]	GGATAAATTCTGGATCAGCACAGAAAACTCTCTCCTTTGTCAGATTGAAAACCTGTAGCA	chr5	59817884	59798437	-	FALSE	hs|5q12.1				lnc-PDE4D-1:1	chr5:59817884-59798437
A_21_P0008433	0.0223995	0.00135836	3.0016	down	0.021706	0.000714709	2.65374	down	-0.538368	-1.06928	-1.16568	-0.876791	-1.77005	-0.659607	0.663095	0.375552	0.412107	lnc-MDGA2-2	LNCipedia lincRNA (lnc-MDGA2-2), lincRNA [lnc-MDGA2-2:1]	TAGCCCTGTCCTCAAATAATTTCAGCTCGGCTGTCTCATGACTACAACCATACAAGAAAC	chr14	48704698	48704639	-	FALSE	hs|14q21.3				lnc-MDGA2-2:1	chr14:48704698-48704639
A_33_P3222203	0.0119695	7.69401e-05	3.77124	up	0.022912	0.000857493	2.61658	up	1.45114	1.25048	0.956321	1.97223	1.6595	1.60829	-0.053441	0.053441	-0.505108	OXER1	Homo sapiens oxoeicosanoid (OXE) receptor 1 (OXER1), mRNA [NM_148962]	GCTGCATGTTCTGTGCTCTCCAGTTTGTCCCTTCCAATATTAATAAACTTCCCTTTTAAA	chr2	42989702	42989643	-	FALSE	hs|2p21	ENST00000378661	165140	NM_148962	oxoeicosanoid (OXE) receptor 1	chr2:42989702-42989643	GO:0007186|GO:0005886|GO:0004930|GO:0030817|GO:0050646|GO:0016021|GO:0050647|GO:0050648	NM_148962	THC2478730	Hs.168439
A_33_P3336514	0.0132853	0.000170595	3.41234	up	0.0183798	0.000247143	2.98327	up	0.809159	0.70829	0.343796	0.655867	1.20457	0.582418	-0.727418	-1.03337	-1.10865		ens	ACATCCTTCAAAAGGACTATGCCTGTTTATAAGCCCAGCTGTTTCTGCCCTGTGAAACAC	chr16	29499404	29499345	-	FALSE	hs|16p11.2	ENST00000552123		XM_006726616		chr16:29499404-29499345		XM_006726616	THC2514420	Hs.513695
A_23_P40192	0.0210927	0.00119537	2.99945	down	0.0228686	0.000840206	3.29447	down	-0.562633	-0.660504	-0.466011	-0.3198	-0.497551	-0.465747	0.48888	1.51954	1.46258	CDH22	Homo sapiens cadherin 22, type 2 (CDH22), mRNA [NM_021248]	GCTGAGATGCCCCCACCCCAGGTTTCCCCCATCAGAGTTAAGAGGAAAGAAGGCTGTTCA	chr20	44802794	44802735	-	FALSE	hs|20q13.12	ENST00000537909	64405	NM_021248	cadherin 22, type 2	chr20:44802794-44802735	GO:0016339|GO:0005886|GO:0007420|GO:0005509|GO:0016021|GO:0007156	NM_021248	THC2477489	Hs.472861
A_33_P3253460	0.0186327	0.000734857	3.10225	down	0.0185001	0.000275787	3.27007	down	-1.13148	-1.3228	-0.833566	-1.5091	-0.741737	-0.808986	0.282589	0.944085	0.613451	LOC100130654	Homo sapiens cDNA FLJ37924 fis, clone CTONG2000218. [AK095243]	AGCTGTGTCCTCTCCTGTCCTGTGCAGTTAATCAGGGCTCCCTGTGGCTTTCAGGAGCAA	chr17	39807528	39807469	-	FALSE	hs|17q21.2		100130654	AK095243	uncharacterized LOC100130654	chr17:39807528-39807469			THC2483636	Hs.636509
A_23_P405282	0.0200833	0.00101012	2.33693	down	0.0178387	0.000200119	2.98578	down	-0.879209	-1.20495	-1.05876	-0.798618	-0.800806	-0.48302	0.315243	0.49858	0.777578	MGC45922	Homo sapiens uncharacterized LOC284365 (MGC45922), long non-coding RNA [NR_038359]	CCCTGGATATTCGACCTCCCCTGAGGCCCCACCCCCTGATATCAGGCCACGCCCTCCGAG	chr19	51321733	51321674	+	FALSE	hs|19q13.33	ENST00000593632	284365	NR_038359	uncharacterized LOC284365	chr19:51321674-51321733		NR_038359	THC2485442	Hs.161397
A_33_P3238997	0.0196271	0.000932902	2.71974	up	0.0435627	0.00460909	2.01544	up	0.530566	0.260721	0.422703	0.578928	1.16632	0.765851	-0.358881	-0.994522	-0.465901	AGFG1	Homo sapiens ArfGAP with FG repeats 1 (AGFG1), transcript variant 1, mRNA [NM_001135187]	CTTAACACTCCCCAACAGCTTTGTTGATGTAGCTTGTATCTCTGAGAATTTATTGTATTA	chr2	228422278	228422219	+	FALSE	hs|2q36.3	ENST00000310078	3267	NM_001135187	ArfGAP with FG repeats 1	chr2:228422219-228422278	GO:0005515|GO:0001675|GO:0045109|GO:0007289|GO:0003723|GO:0007275|GO:0042995|GO:0003677|GO:0043231|GO:0043547|GO:0008060|GO:0006406|GO:0005643|GO:0032312|GO:0043025|GO:0016023|GO:0008270	NM_001135187	THC2613839	Hs.352962
A_24_P282547	0.0182163	0.000664393	2.48722	up	0.040968	0.00407932	2.2132	up	1.05915	1.62997	1.86586	1.55623	1.93702	1.56695	0.466536	0.134208	0.51584	CFHR4	Homo sapiens complement factor H-related 4 (CFHR4), transcript variant 3, mRNA [NM_006684]	TACCAATGCCAGTCCTACTATGAACTTCAGGGTTCTAATTATGTAACATGTAGTAATGGA	chr1	196884240	196884181	+	FALSE	hs|1q31.3	ENST00000251424	10877	NM_006684	complement factor H-related 4	chr1:196884181-196884240	GO:0006869|GO:0005576|GO:0005319	NM_006684	NP1455269	Hs.710100
A_21_P0014489	0.016487	0.000493648	3.89668	up	0.0281165	0.00160101	3.28205	up	1.30868	1.32604	0.756172	1.11066	1.61258	1.4106	-0.116327	-0.361595	-1.27497	lnc-MAT2B-3	LNCipedia lincRNA (lnc-MAT2B-3), lincRNA [lnc-MAT2B-3:8]	TTTTGGCTCAGGAGCAGCTATCAGGCCTTGATAAGGTCCACAAGTCTGCTGTTCTAAAAT	chr5	164598601	164598542	+	FALSE	hs|5q34				lnc-MAT2B-3:8	chr5:164598542-164598601			THC2531469
A_21_P0011982	0.0186156	0.000722641	2.23158	up	0.0249402	0.00112821	2.20515	up	0.561625	0.929724	0.583661	0.632317	0.827569	0.666693	-0.505676	-0.328419	-0.513524	LINC01473	Homo sapiens long intergenic non-protein coding RNA 1473 (LINC01473), long non-coding RNA [NR_110218]	CTCAATGACATACAGACACTCTAAAAGCTCAAGAGATCAATTATTCAACTTCAAGAACTG	chr2	186947887	186946091	-	FALSE	hs|2q32.1	ENST00000419719	101927217	NR_110218	long intergenic non-protein coding RNA 1473	chr2:186947887-186946091		NR_110218	THC2735510	Hs.130011
A_21_P0004864	0.0270044	0.00234028	3.08664	up	0.0362905	0.00304624	2.84723	up	-0.038451	0.175002	0.038451	-0.0736153	0.0975664	0.500476	-1.44506	-0.785725	-2.1229		PREDICTED: Homo sapiens uncharacterized LOC102724851 (LOC102724851), transcript variant X1, ncRNA [XR_427900]	TGGGTCTTGATGACATGATGGAATCTCTCTACTCTCTGGACTTATTATGTGTGGTAATAA	chr6	26688050	26687991	+	FALSE	hs|6p22.2	ENST00000562904		XR_427900		chr6:26687991-26688050		XR_427900	THC2607977	Hs.484967
A_21_P0011477	0.0260568	0.00212622	2.83255	up	0.0403205	0.00394025	2.6619	up	0.249326	-0.177003	0.101529	0.269862	0.109005	0.0639269	-1.027	-0.965378	-2.07114	BMS1P17	Homo sapiens BMS1 pseudogene 17 (BMS1P17), non-coding RNA [NR_073460]	CAGACAGGGAGTCACACAGACACTTTTCTATAATTTCTTACGTACTTTGAATATTCAAGT	chr14	19904536	19904477	+	FALSE	hs|14q11.2	ENST00000565156	101101776	NR_073460	BMS1 pseudogene 17	chr14:19904477-19904536		NR_073460	THC2530054	Hs.617315
A_23_P255827	0.00800597	7.21822e-06	6.59676	down	0.0110436	6.72762e-06	6.15225	down	-2.29532	-2.21187	-2.35896	-2.67097	-2.28571	-2.2114	0.224032	0.118326	0.654836		tumor protein, translationally-controlled 1 pseudogene 8 [Source:HGNC Symbol;Acc:HGNC:24088] [ENST00000510120]	ACTACCGTAAGGATGGTCAGTATGACCCCATATATGATTTTTTAAGGAATGGTTTAGAAA	chr8	36746814	36746755	+	FALSE	hs|8p11.23	ENST00000510120		AF300871		chr8:36746755-36746814			NP287872
A_23_P308839	0.0275162	0.00245519	2.35906	down	0.0273059	0.00148169	2.82105	down	2.86692	3.01106	2.30859	3.25525	2.84102	2.86435	3.82521	4.624	4.22606	TMEM132D	Homo sapiens transmembrane protein 132D (TMEM132D), mRNA [NM_133448]	GCGGTAGTCACGGTGAATTCCATACCAGGGGATATACATTCCCTTGCTTTACTAGAAAGA	chr12	129557409	129557350	-	FALSE	hs|12q24.33	ENST00000422113	121256	NM_133448	transmembrane protein 132D	chr12:129557409-129557350	GO:0005515|GO:0010923|GO:0016021	NM_133448	THC2476567	Hs.507268
A_24_P93452	0.00924954	2.5147e-05	6.19695	down	0.0170625	0.000142108	6.29893	down	-1.67812	-2.2388	-1.14241	-1.8109	-1.54885	-1.62894	0.417818	1.1007	1.38747		ribosomal protein L5 pseudogene 30 [Source:HGNC Symbol;Acc:HGNC:35837] [ENST00000465511]	ACATGCACTACTTAACAGAAGAAGATGAAGATGCTTACAAGAACCAGTTCTCTCAATGCA	chr11	118432080	118432021	+	FALSE	hs|11q23.3	ENST00000465511				chr11:118432021-118432080
A_33_P3296862	0.0270044	0.00234536	2.11128	down	0.0242467	0.00100041	2.42809	down	-0.632961	-1.00305	-0.980598	-0.635575	-0.52039	-0.855535	0.150287	0.671343	0.401229	C16orf89	Homo sapiens chromosome 16 open reading frame 89 (C16orf89), transcript variant 1, mRNA [NM_152459]	AAGGCATCTGGAGGATAAGCAAAGCCACCCCGACACCCAATCTTGGAAGCCCTGAGTAGG	chr16	5094253	5094194	-	FALSE	hs|16p13.3	ENST00000315997	146556	NM_152459	chromosome 16 open reading frame 89	chr16:5094253-5094194	GO:0016020|GO:0042803|GO:0070062|GO:0005829	NM_152459	NP814308	Hs.11782
A_32_P111996	0.0169979	0.000563796	15.2468	down	0.0437511	0.0046846	9.52657	down	-0.995329	-0.264913	2.25633	-1.91015	0.891478	-0.0206821	3.56033	2.84231	4.34931	MGC39584	Homo sapiens uncharacterized LOC441058 (MGC39584), long non-coding RNA [NR_038377]	AGTAGAGAGCAGTGATGTTTCCAAAAAGTTTAGAATTCCTCCTTCAAATGACTTCCTAAT	chr4_gl000193_random	49484	49425	-	FALSE		ENST00000623554	441058	NR_038377	uncharacterized LOC441058	chr4_gl000193_random:49484-49425		NR_038377	THC2480183	Hs.130535
A_23_P414654	0.0109372	5.37599e-05	6.40389	up	0.0302878	0.00206432	3.8669	up	0.113225	1.52266	0.967236	1.25259	2.01289	1.52096	-1.46169	-0.49901	-1.28971	RAB37	Homo sapiens RAB37, member RAS oncogene family (RAB37), transcript variant 3, mRNA [NM_175738]	TATGCGCTGCACATTTCTGAGGCTACTGCATTTGCTTTCAAGGCAGAAATCTTGCTCTGA	chr17	72743281	72743222	+	FALSE	hs|17q25.1	ENST00000392613	326624	NM_175738	RAB37, member RAS oncogene family	chr17:72743222-72743281	GO:0005793|GO:0009306|GO:0005886|GO:0003924|GO:0005525|GO:0072659|GO:0006886|GO:0006904|GO:0006184|GO:0017157|GO:0032482|GO:0019003|GO:0005768|GO:0030667	NM_175738	THC2565311	Hs.351413
A_19_P00321722	0.015205	0.000356493	3.27323	down	0.018729	0.000329094	3.45522	down	-1.04585	-0.886565	-0.701126	-0.692346	-0.96467	-0.742346	0.423175	1.30845	1.00116	lnc-CCDC71L-1	LNCipedia lincRNA (lnc-CCDC71L-1), lincRNA [lnc-CCDC71L-1:3]	TCCTAACTGTCCTCCCTGCCTCCAGCCTTCCAACCTGCAGCCACTCGAGTTGCCTTCCTA	chr7	106102571	106102512	-	FALSE	hs|7q22.3				lnc-CCDC71L-1:3	chr7:106102571-106102512
A_21_P0000658	0.0340763	0.00410079	2.02788	up	0.0373827	0.00330449	2.17094	up	0.567475	1.11666	1.18488	0.54598	1.09595	0.932039	0.0822687	-0.222147	-0.346062	LOC100289230	Homo sapiens uncharacterized LOC100289230 (LOC100289230), long non-coding RNA [NR_036530]	CTGTCGTATTGTGCCATCAAACATGCTATTCGAAAAAAGATCTTGCCCAATTTGTAATAA	chr5	98266698	98266639	+	FALSE	hs|5q21.1		100289230	NR_036530	uncharacterized LOC100289230	chr5:98266639-98266698		NR_036530	THC2633554	Hs.552095
A_23_P49674	0.0151991	0.000338181	3.52201	down	0.0208178	0.000615627	3.16744	down	-1.02704	-0.75777	-0.765353	-1.22724	-0.946624	-0.835546	0.259392	1.03072	1.14968	ARHGEF15	Homo sapiens Rho guanine nucleotide exchange factor (GEF) 15 (ARHGEF15), transcript variant 1, mRNA [NM_173728]	GGCATTCTGCTGACTGTGGTGTGTGTGTGGTGATTGTGCTCCTGACCCACAAATGACTGA	chr17	8225003	8224944	+	FALSE	hs|17p13.1	ENST00000421050	22899	NM_173728	Rho guanine nucleotide exchange factor (GEF) 15	chr17:8224944-8225003	GO:0005515|GO:0050790|GO:0005737|GO:0032321|GO:0051496|GO:2000297|GO:0061299|GO:0005089|GO:0030425|GO:0005096	NM_173728	THC2464188	Hs.443109
A_24_P56837	0.0332279	0.00385566	2.93919	down	0.0206392	0.000601066	3.58763	down	-0.711727	-1.60921	-0.844438	-0.755412	-1.46543	-0.0817015	0.381301	1.04491	0.937508	ASB16	Homo sapiens ankyrin repeat and SOCS box containing 16 (ASB16), mRNA [NM_080863]	TCTCCTGCCACCCTTATACCTGTTCAGCCTCCTAAAGAGGGACAAACTCTGTCTCTGCGT	chr17	42256449	42256390	+	FALSE	hs|17q21.31	ENST00000293414	92591	NM_080863	ankyrin repeat and SOCS box containing 16	chr17:42256390-42256449	GO:0035556|GO:0005515|GO:0016567	NM_080863	THC2761159	Hs.534517
A_23_P130653	0.0196271	0.000935451	2.19355	down	0.0250269	0.00113543	2.50145	down	-1.53036	-0.891024	-0.984024	-0.923584	-1.00759	-0.90573	0.0150967	0.359588	0.188207	RTBDN	Homo sapiens retbindin (RTBDN), transcript variant 2, mRNA [NM_031429]	AGAAATGACCCAACTCTCTCACTTTTCCCTCTCCCCTTTGAATAAAGTCGCCAGCTAGAG	chr19	12936357	12936298	-	FALSE	hs|19p13.2	ENST00000458671	83546	NM_031429	retbindin	chr19:12936357-12936298	GO:0005576	NM_031429	THC2482585	Hs.21162
A_19_P00813482	0.0401485	0.00571417	2.33158	up	0.0254965	0.00119189	2.10815	up	0.549964	0.756175	0.705055	0.401819	1.48806	0.557306	-0.51119	-0.264076	-0.441477	CRHR1-IT1	Homo sapiens CRHR1 intronic transcript 1 (non-protein coding) (CRHR1-IT1), transcript variant 1, long non-coding RNA [NR_026905]	ACGGCCCATGGGACCTGGATCTACCCTTGATGCTAACAATGTTCTTTGGGGAAAAAATCT	chr17	43719252	43719193	+	FALSE	hs|17q21.31	ENST00000578000	147081	NR_026905	CRHR1 intronic transcript 1 (non-protein coding)	chr17:43719193-43719252	GO:0005576	NR_026905	THC2479082	Hs.128813
A_23_P131139	0.016487	0.000487369	4.87486	down	0.022912	0.000856705	4.53795	down	-1.0661	-0.880418	-0.53109	-1.16233	-0.928405	-0.696833	0.466138	1.63367	1.9687	DIRC1	Homo sapiens disrupted in renal carcinoma 1 (DIRC1), mRNA [NM_052952]	CTAATTACAATGCCCTGCTGCTGCTCATCTCCCTTTATTCGTTTGTACTCATACTCAAAA	chr2	189599336	189599277	-	FALSE	hs|2q32.2	ENST00000308100	116093	NM_052952	disrupted in renal carcinoma 1	chr2:189599336-189599277		NM_052952	THC2479514	Hs.470892
A_23_P400984	0.0266387	0.0022709	2.45031	up	0.0271688	0.00146195	2.44788	up	1.00149	0.937058	0.4463	0.361801	1.18445	0.842878	-0.461967	-0.249008	-0.778787	PIKFYVE	Homo sapiens phosphoinositide kinase, FYVE finger containing (PIKFYVE), transcript variant 4, mRNA [NM_001178000]	CCTTTGCCGTTACCCAGTAACATAATATTTCACTAAACCCATTAAGATGCTTGAACTAGA	chr2	209170168	209170109	+	FALSE	hs|2q34	ENST00000392202	200576	NM_001178000	phosphoinositide kinase, FYVE finger containing	chr2:209170109-209170168	GO:0005515|GO:0048471|GO:0034504|GO:0043813|GO:0044281|GO:0046872|GO:0005829|GO:0035556|GO:0005911|GO:0042147|GO:0000285|GO:0006661|GO:0036092|GO:0031410|GO:0005524|GO:0006898|GO:0016308|GO:0032288|GO:0046854|GO:0000139|GO:0031901|GO:0031902|GO:0045121|GO:0006644|GO:0044267|GO:0010008	NM_001178000	THC2483408	Hs.744997
A_33_P3359984	0.0151337	0.000297293	3.37114	down	0.021706	0.000705616	3.09892	down	-1.06718	-0.969315	-0.650777	-1.1113	-0.94152	-0.998875	0.233514	0.834731	1.13977		ribosomal protein L7 pseudogene 24 [Source:HGNC Symbol;Acc:HGNC:36715] [ENST00000493052]	CAAATAACTTGCTGTGGCCCTTCAAATTATCTTCGCCATGAGGCGGAATGAAGAAAAAGA	chr5	79796817	79796758	+	FALSE	hs|5q14.1	ENST00000493052				chr5:79796758-79796817
A_24_P61490	0.0191762	0.000833969	10.4919	up	0.0132764	4.50383e-05	16.869	up	3.2715	3.114	3.96206	1.49976	3.08001	3.71249	-0.595248	-1.57131	0.285204	NKX2-1	Homo sapiens NK2 homeobox 1 (NKX2-1), transcript variant 2, mRNA [NM_003317]	CAGCCCTTCACATTTTTTATGGGCATTGACAAATCTGTGTATATTATTTGGCAGTTTGGT	chr14	36985777	36985718	-	FALSE	hs|14q13.3	ENST00000518149	7080	NM_003317	NK2 homeobox 1	chr14:36985777-36985718	GO:0005515|GO:0003700|GO:0044212|GO:0006366|GO:0048709|GO:0030324|GO:0003705|GO:0021983|GO:0005634|GO:0030878|GO:0010719|GO:0031128|GO:0060430|GO:0048646|GO:0021795|GO:0021798|GO:0007411|GO:0045944|GO:0007626|GO:0009725|GO:0021892|GO:0030512|GO:0005667|GO:0030336|GO:0001161|GO:0021877|GO:0001047|GO:0000122|GO:0003677|GO:0043565|GO:0010628|GO:0021766|GO:0060441|GO:0007492|GO:0007420|GO:0042753|GO:…	NM_003317	THC2470356	Hs.94367
A_19_P00316602	0.01643	0.000480946	3.08895	up	0.0440968	0.00478904	2.23273	up	0.618775	0.960527	0.389028	0.964992	1.37886	1.0294	-0.608604	-0.0479696	-0.851518	LOC441204	Homo sapiens uncharacterized LOC441204 (LOC441204), long non-coding RNA [NR_015364]	TACGTGAGGTTAACTGTATTTACCCAATGCCAGATACCTGAAAGAGTGTGAAAAATTAAG	chr7	26535501	26535442	+	FALSE	hs|7p15.2		441204		uncharacterized LOC441204	chr7:26535442-26535501		NR_015364	THC2546331	Hs.587432
A_24_P786357	0.0119695	7.83054e-05	10.0622	down	0.0313512	0.0022398	11.7098	down	-1.30611	-0.891756	1.58042	-0.346308	0.475988	-0.0907993	2.85514	2.8589	4.31746	LINC01120	Homo sapiens long intergenic non-protein coding RNA 1120 (LINC01120), long non-coding RNA [NR_036499]	GAGAGACACTTTGGTTATGAGTTATTTCTAGCATAACACAGTTTATTTCAGAAGTCCAGC	chr2	132165727	132165668	+	FALSE	hs|2q21.1	ENST00000437751	389043	NR_036499	long intergenic non-protein coding RNA 1120	chr2:132165668-132165727		NR_036499	THC2605778	Hs.586791
A_21_P0013689	0.0194856	0.000902326	2.67076	up	0.0313512	0.0022369	2.14823	up	1.08482	0.887902	0.626304	0.84583	1.57122	1.12428	-0.255475	-0.00218058	-0.452762	RFX3-AS1	Homo sapiens RFX3 antisense RNA 1 (RFX3-AS1), long non-coding RNA [NR_121586]	ATTAAGCTGCCTCTTTCTCCTGAAATTGGATTGGGATTCCAGGACACCTCTCAACCTACA	chr9	3671617	3671558	+	FALSE	hs|9p24.2	ENST00000423112	101929302	NR_121586	RFX3 antisense RNA 1	chr9:3671558-3671617		NR_121586		Hs.122828
A_33_P3374205	0.0366858	0.0047445	3.12493	up	0.0443955	0.00487491	3.31508	up	0.73184	0.44297	0.14967	0.537047	0.271565	0.260221	-2.00289	-0.319859	-1.53989	MKI67	Homo sapiens marker of proliferation Ki-67 (MKI67), transcript variant 1, mRNA [NM_002417]	ATGTGCTCTGGGTTACCTGGTCTTAGTTCAGTTGATATCAACAACTTTGGTGATTCCATT	chr10	129913252	129913193	-	FALSE	hs|10q26.2	ENST00000617118	4288	NM_002417	marker of proliferation Ki-67	chr10:129913252-129913193	GO:0005515|GO:0000793|GO:0005737|GO:0007126|GO:0016020|GO:0008283|GO:0005730|GO:0005634|GO:0008022|GO:0005524|GO:0000775	NM_002417	NP1073950	Hs.80976
A_33_P3382887	0.0151991	0.000339274	10.6801	down	0.0242336	0.000993729	9.61956	down	-1.31145	-0.516678	0.181257	-1.08996	-0.828279	-0.181257	1.44737	2.93911	3.76457			CTGCTGCTGCAAAAGTGGAAATGAAGCCAAAAATGAAAACAGGAGAGAATAAATCTTCAG	chr18	58462067	58462008	-	FALSE	hs|18q21.32	ENST00000590085				chr18:58462067-58462008
A_24_P838448	0.015386	0.000380541	3.77592	up	0.0193899	0.000434905	3.36902	up	0.337442	0.48801	0.174821	0.191597	0.886575	0.415601	-1.32282	-0.995608	-1.93828	CASC15	Homo sapiens cancer susceptibility candidate 15 (non-protein coding) (CASC15), long non-coding RNA [NR_015410]	TTCACTGTCTAATTTTCCAGAGCCCCTCATATAAGGAACTGTATTATTGGTATAATCATC	chr6	22194525	22194466	+	FALSE	hs|6p22.3	ENST00000607048	401237	NR_015410	cancer susceptibility candidate 15 (non-protein coding)	chr6:22194466-22194525		NR_015410	THC2501776	Hs.712707
A_33_P3235701	0.0258112	0.00208571	2.59608	up	0.0409181	0.00406817	2.06927	up	0.690714	0.837915	0.24649	0.63938	1.48659	0.630795	-0.56183	-0.202624	-0.607798	ZCCHC11	zinc finger, CCHC domain containing 11 [Source:HGNC Symbol;Acc:HGNC:28981] [ENST00000371541]	TTAATAGTGGGAAGGAGATTGTCCAAGCTCCAGGGAAGAAAAAGACTGATTGGACAGGGA	chr1	52929446	52929387	-	FALSE	hs|1p32.3	ENST00000371541	23318	XM_005270685	zinc finger, CCHC domain containing 11	chr1:52929446-52929387	GO:0032755|GO:0005515|GO:0005730|GO:0031123|GO:0032088|GO:0001816|GO:0005615|GO:0050265|GO:0010587|GO:0010586|GO:0005737|GO:0019827|GO:0031054|GO:0071044|GO:0008270|GO:0031664|GO:0070102|GO:0070062	XM_005270685	THC2539990
A_21_P0012091	0.0139352	0.000236262	3.71516	up	0.0245694	0.00105896	3.00914	up	0.786504	1.23857	0.826993	1.14519	1.42713	1.19196	-0.753477	-0.103305	-1.05921	FAR2P2	Homo sapiens fatty acyl CoA reductase 2 pseudogene 2 (FAR2P2), transcript variant 1, long non-coding RNA [NR_046258]	AATTCCAACTCCATTTGCGAGAGCTTTGAGGAGGCCATATGCTGATTTCACCACAAGCAA	chr2	131176793	131176734	-	FALSE	hs|2q21.1	ENST00000438056	100216479	NR_046258	fatty acyl CoA reductase 2 pseudogene 2	chr2:131176793-131176734		NR_046258	THC2558414	Hs.131740
A_24_P161018	0.0230038	0.00147666	2.32565	up	0.0280612	0.00158805	2.10824	up	0.989656	0.753241	1.12075	1.17116	1.38258	0.734706	-0.0233843	-0.277482	-0.0636036	PARP14	Homo sapiens poly (ADP-ribose) polymerase family, member 14 (PARP14), mRNA [NM_017554]	AAATATTAACATTTCCCTGGACCATAAGAGACCTTTGATTAAGGTTTTGGGAATTAGCAG	chr3	122437503	122437444	+	FALSE	hs|3q21.1	ENST00000475640	54625	NM_017554	poly (ADP-ribose) polymerase family, member 14	chr3:122437444-122437503	GO:0006355|GO:0005737|GO:0016020|GO:0005886|GO:0005634|GO:0006351|GO:0003950	NM_017554	NP488717	Hs.518203
A_23_P722	0.0126676	0.00012378	5.04291	down	0.0418726	0.00426584	2.47823	down	-1.47544	-0.688153	-1.22368	-2.19594	-2.57215	-1.69402	-0.246863	0.150155	0.637362	SYCP1	Homo sapiens synaptonemal complex protein 1 (SYCP1), transcript variant 1, mRNA [NM_003176]	AAACACCAAAAAAGGCCCCTTCATCTCTAACAACCCCTGGATCTACACTGAAGTTTGGAG	chr1	115537548	115537395	+	FALSE	hs|1p13.2	ENST00000618516	6847	NM_003176	synaptonemal complex protein 1	chr1:115537395-115537548	GO:0000802|GO:0000801|GO:0007283|GO:0003677|GO:0051878|GO:0032880|GO:0000711|GO:0051026|GO:0001673|GO:0007130|GO:0035092|GO:0007131|GO:0051301	NM_003176	THC2565116	Hs.112743
A_19_P00322896	0.0310104	0.00321949	2.34196	down	0.039581	0.00377463	2.20705	down	-0.672062	-1.01584	-0.472539	-0.594178	-1.21703	-0.606021	0.0345092	0.507776	0.723632	EWSAT1	Homo sapiens Ewing sarcoma associated transcript 1 (EWSAT1), long non-coding RNA [NR_026949]	CGCATCCAGGTGTGCCCCTCCTCTTCTGGAGGATTCTTTTTCAGGCTGTCCCAGAGACTT	chr15	69373356	69373297	+	FALSE	hs|15q23	ENST00000440444	283673	NR_026949	Ewing sarcoma associated transcript 1	chr15:69373297-69373356		NR_026949	THC2478860	Hs.177927
A_33_P3279871	0.0226638	0.00142588	3.84388	down	0.0253056	0.00116638	2.81593	down	-0.83283	-0.226302	-0.881249	-1.70121	-0.246995	-1.33904	0.451215	1.11174	0.977495			AAAGCTTTTCACCAATCCTCAACCCTAACTGCCCATAAGATAACTCATGCTGGAGAGGAG	chr19	21838659	21838600	+	FALSE	hs|19p12	ENST00000600907		XM_001732878		chr19:21838600-21838659		XM_001732878	THC2520718	Hs.568075
A_21_P0006290	0.017982	0.000645155	2.5212	down	0.0185001	0.000286368	3.01729	down	-1.33914	-1.69174	-1.4195	-1.14304	-1.32268	-1.20724	0.444382	-0.126316	0.011306	lnc-SEMA4D-1	LNCipedia lincRNA (lnc-SEMA4D-1), lincRNA [lnc-SEMA4D-1:1]	CATTTGCCTGGTCCCTGCAGGCATTTGGGTTGGCAGTAAACTTTCTTTTCTAACAGATTT	chr9	92214978	92214919	-	FALSE	hs|9q22.2				lnc-SEMA4D-1:1	chr9:92214978-92214919
A_33_P3408244	0.0169979	0.000560024	2.94179	down	0.019715	0.000524218	3.08914	down	-1.04217	-1.16819	-0.921959	-0.916241	-1.00234	-1.0022	0.0773571	0.916254	0.755687	SPRNP1	Homo sapiens shadow of prion protein homolog (zebrafish) pseudogene 1 (SPRNP1), non-coding RNA [NR_033789]	CCTCCCACCTCCCACCTAGAGGAGACCATGGGCCCTGCCCCACCTGCTCCAGGATGTTAG	chr10	135381393	135381334	-	FALSE	hs|10q26.3	ENST00000432597	399833	NR_033789	shadow of prion protein homolog (zebrafish) pseudogene 1	chr10:135381393-135381334		NR_033789	THC2482646	Hs.660426
A_33_P3282181	0.0301023	0.00301443	3.1466	down	0.0460249	0.00530058	2.76688	down	-0.650289	-0.637141	-0.605606	-1.11209	-0.704246	-0.633298	-0.0256572	1.37034	1.16706	ARHGAP4	Homo sapiens Rho GTPase activating protein 4 (ARHGAP4), transcript variant 1, mRNA [NM_001164741]	ATGCCCGCTCCACATCCTGCCTGCCCCTCAGCCCTGGCCCAGGCCCCTTTTGGAGGCAGC	chrX	153173028	153172969	-	FALSE	hs|Xq28	ENST00000404127	393	NM_001164741	Rho GTPase activating protein 4	chrX:153173028-153172969	GO:0005515|GO:0051056|GO:0048011|GO:0030336|GO:0043065|GO:0005794|GO:0007264|GO:0005874|GO:0009967|GO:0007266|GO:0097190|GO:0032855|GO:0005100|GO:0030426|GO:0005829|GO:0048365|GO:0005737|GO:0010764|GO:0030517|GO:0005070|GO:0007010|GO:0005654|GO:0030675|GO:0005925	NM_001164741	THC2528773	Hs.701324
A_19_P00809429	0.018614	0.000714816	2.57132	up	0.0304646	0.00208737	3.0183	up	1.49641	0.382057	1.35359	0.71891	1.10476	0.714716	-0.203561	-0.678426	-0.667161	ZNF607	Homo sapiens zinc finger protein 607 (ZNF607), transcript variant 1, mRNA [NM_032689]	GCTTTTAGGACTAGCCGCCAACTTTCTGTACATCATAGATTTCATTCTGGTGAGAAACCC	chr19	38187277	38187264	-	FALSE	hs|19q13.12	ENST00000611377	84775	NM_032689	zinc finger protein 607	chr19:38187277-38187264	GO:0006355|GO:0003700|GO:0005634|GO:0003677|GO:0046872|GO:0006351	NM_032689	THC2473359	Hs.116622
A_21_P0005881	0.0379569	0.00511709	3.15525	up	0.0357448	0.0029694	2.0608	up	1.34876	1.06894	1.1817	1.31654	2.81237	1.31414	-0.171145	0.331744	0.309193	lnc-SLC25A32-3	LNCipedia lincRNA (lnc-SLC25A32-3), lincRNA [lnc-SLC25A32-3:1]	AATTTCTAATCCAACCTCATCATCCTATGGGAAACAGAAGACCACCAAGAACAGCCAGCT	chr8	104510464	104510405	-	FALSE	hs|8q22.3				lnc-SLC25A32-3:1	chr8:104510464-104510405
A_33_P3213617	0.0296608	0.00290974	8.49485	down	0.0440968	0.00479309	6.11842	down	-0.780271	-0.547899	1.31962	-1.29149	1.12532	-1.26267	3.47535	1.62798	2.72759		T cell receptor beta variable 5-6 [Source:HGNC Symbol;Acc:HGNC:12223] [ENST00000390375]	TTTCAGTATTATGAGGAGGAAGAGAGACAGAGAGGCAACTTCCCTGATCGATTCTCAGGT	chr7	142131559	142131500	-	FALSE	hs|7q34	ENST00000390375		A25493		chr7:142131559-142131500			NP285372	Hs.449409
A_24_P728006	0.0180603	0.000653668	2.86676	up	0.0271941	0.00146737	2.12738	up	0.323086	0.401761	0.0485187	0.606701	1.15045	0.307239	-0.676364	-0.897514	-0.919998	XLOC_l2_011874	BROAD Institute lincRNA (XLOC_l2_011874), lincRNA [TCONS_l2_00022670]	CCATTTTCAGTGTCTCAGCAAGAGGAATGCGGTAGGAGAGCAGGGTGTCAGCAAGAAAAC	chr5	177482568	177482509	+	FALSE	hs|5q35.3					chr5:177482509-177482568			THC2555583
A_33_P3376836	0.0202726	0.00105753	2.30717	down	0.0301317	0.00204544	2.153	down	-0.663567	-0.353429	-0.328929	-0.39845	-0.692249	-0.554554	0.374686	0.770712	0.827715			TTGTATGTGTGTCTCTGTGTGTCTCCGTGTGTGTGTGCATGTGTATGTGTCTGTATGTGT	chr6	1069473	1069414	+	FALSE	hs|6p25.3					chr6:001069414-001069473
A_33_P3333777	0.0347029	0.00427877	2.18186	up	0.0315561	0.00227111	2.25969	up	0.175843	0.756365	0.656948	0.0155375	0.754355	0.667574	-0.391189	-0.702527	-0.845495	GABPB1-AS1	Homo sapiens GABPB1 antisense RNA 1 (GABPB1-AS1), long non-coding RNA [NR_024490]	TAAGAAGGTGAAGTGCACTGGAAGCCATTGAAGGATTTAAGAAATGGAGTATCTGGCCGG	chr15	50650216	50650157	+	FALSE	hs|15q21.2		100129387	NR_024490	GABPB1 antisense RNA 1	chr15:50650157-50650216		NR_024490	THC2496379	Hs.659360
A_23_P72584	0.0133674	0.000177909	3.10018	down	0.0165444	0.000122297	3.72162	down	-1.57851	-1.39177	-1.02978	-0.964565	-1.24814	-0.996617	0.320579	0.504377	0.862781	ACBD7	Homo sapiens acyl-CoA binding domain containing 7 (ACBD7), mRNA [NM_001039844]	GCTAATTTTTGTATTTTTAGTAGAGATGGGGTTTTGTCAAGTTGGCCAGGCTGGTCTCGA	chr10	15118724	15118665	+	FALSE	hs|10p13	ENST00000448477	414149	NM_001039844	acyl-CoA binding domain containing 7	chr10:15118665-15118724	GO:0000062|GO:0008289	NM_001039844	NP838744	Hs.644598
A_23_P74668	0.0241577	0.00167376	2.8561	down	0.0270108	0.00139425	2.92004	down	-0.688367	-1.17141	-0.54456	-0.414491	-1.16933	-0.724689	0.225934	0.897487	1.1102	C1orf158	Homo sapiens chromosome 1 open reading frame 158 (C1orf158), mRNA [NM_152290]	GGTACCTGTCCCCCCTCAAAACCCACAGGTTCCTTTCTTTTCCATCCAACAATTAAAGAT	chr1	12821091	12821032	+	FALSE	hs|1p36.21	ENST00000614859	93190	NM_152290	chromosome 1 open reading frame 158	chr1:12821032-12821091		NM_152290	NP1155029	Hs.98095
A_33_P3316522	0.0145359	0.000264118	2.83449	down	0.0447234	0.00495144	2.42664	down	-1.65282	-0.584554	-1.44538	-1.60839	-1.21961	-1.52714	0.114726	-0.178629	0.218029	DEFB124	Homo sapiens defensin, beta 124 (DEFB124), mRNA [NM_001037500]	CTGTGCTGTCTCTCCTATGCATTGAAACCTCCACCGGTCCCCAAGCATGAATATGAGTAG	chr20	30053368	30053309	-	FALSE	hs|20q11.21	ENST00000317676	245937	NM_001037500	defensin, beta 124	chr20:30053368-30053309	GO:0009986|GO:0045087|GO:0005576|GO:0042742	NM_001037500	THC2769744	Hs.381373
A_33_P3356762	0.0221662	0.00132991	9.93732	down	0.0460249	0.00530582	12.8988	down	-2.21064	-1.81918	1.31606	-1.21394	0.835097	-1.20598	3.71151	1.69635	2.94588	CDRT15L2	Homo sapiens CMT1A duplicated region transcript 15-like 2 (CDRT15L2), mRNA [NM_001190790]	ACTGTAGCCACTGGCCTTAATGCTGGAGCTGAAAACGTGGCTGGAGAGAGAAGTGGGAGG	chr17	20483676	20483617	+	FALSE	hs|17p11.2	ENST00000399044	256223		CMT1A duplicated region transcript 15-like 2	chr17:20483617-20483676	GO:0016021	NM_001190790		Hs.131916
A_33_P3423230	0.0121369	8.74334e-05	4.06841	down	0.0132764	3.07469e-05	4.4777	down	-1.87544	-2.05152	-1.88347	-1.81201	-2.09717	-1.48637	0.557889	-0.0412521	0.161213	PCDH19	Homo sapiens protocadherin 19 (PCDH19), transcript variant 3, mRNA [NM_001184880]	TCAAAATTATAATATAAATTACCATTGTTTGTGGAGGATTACATTTAAAAAAGCAAAAAG	chrX	99550965	99550906	-	FALSE	hs|Xq22.1	ENST00000373034	57526	NM_001184880	protocadherin 19	chrX:99550965-99550906	GO:0005886|GO:0005509|GO:0016021|GO:0007156	NM_001184880	THC2601730	Hs.4993
A_33_P3279009	0.0349521	0.00435623	2.52756	down	0.0194639	0.000438229	2.56584	down	-0.905718	-0.918366	-0.938645	-0.961171	-1.45539	-0.281123	0.149955	0.532593	0.633012	HMX1	Homo sapiens H6 family homeobox 1 (HMX1), mRNA [NM_018942]	GTGTGAGCCCCGCCTGCCGGGCCCTCTCCCCACGACCCTGTGGACCTGTGTGGACGCGCG	chr4	8869424	8869365	-	FALSE	hs|4p16.1	ENST00000617742	3166	NM_018942	H6 family homeobox 1	chr4:8869424-8869365	GO:0043565|GO:0007275|GO:0005634|GO:0045892|GO:0003677|GO:0006351	NM_018942	THC2476064	Hs.104134
A_21_P0013547	0.0159756	0.000435456	5.43594	up	0.0165444	0.000122004	5.32944	up	1.29874	1.49831	1.51269	0.917304	2.15643	1.32164	-0.387002	-1.6053	-0.939913	XLOC_l2_014694	BROAD Institute lincRNA (XLOC_l2_014694), lincRNA [TCONS_l2_00028603]	CTATCTGCAAAGTGGATTTTATAAGGTAGGATTTCTACATATTGAGTCATTTTTGGGGAG	chr9	3651902	3651843	+	FALSE	hs|9p24.2					chr9:3651843-3651902
A_23_P416894	0.0161313	0.000456854	4.82285	up	0.0282962	0.00163585	3.97288	up	1.02586	1.60596	1.49341	1.56257	1.78073	1.62103	-1.32967	0.242258	-0.757915	GSAP	Homo sapiens gamma-secretase activating protein (GSAP), mRNA [NM_017439]	AAGAAGGCATACAGTGGCATAAACGATGCTCTTCCTAGTAGCTTAATAGGCCACAAGCTA	chr7	76940446	76940387	-	FALSE	hs|7q11.23	ENST00000482866	54103	NM_017439	gamma-secretase activating protein	chr7:76940446-76940387	GO:0030162|GO:0005802|GO:0001540	NM_017439	THC2493049	Hs.186649
A_33_P3315729	0.0346557	0.00426081	2.53341	up	0.0251472	0.0011485	2.2915	up	1.13601	0.963343	0.993949	1.22412	1.73014	0.573407	0.0431566	-0.473563	-0.0651703	ZNF382	Homo sapiens zinc finger protein 382 (ZNF382), transcript variant 1, mRNA [NM_032825]	AGTTGGAACAAGGAGAAGAGCTATGGACACAGAGAATTTTTCCAAGTTACAGCTACCTAG	chr19	37101644	37101585	+	FALSE	hs|19q13.12	ENST00000435416	84911	NM_032825	zinc finger protein 382	chr19:37101585-37101644	GO:0005634|GO:0045892|GO:0003677|GO:0046872|GO:0006351	NM_032825	THC2627127	Hs.631591
A_33_P3369706	0.0194856	0.00090629	2.35204	up	0.030826	0.00215791	2.20688	up	0.0867491	0.562063	0.755811	0.26196	0.809281	0.609098	-0.659648	-0.616214	-0.74554	LINC01574	Homo sapiens long intergenic non-protein coding RNA 1574 (LINC01574), long non-coding RNA [NR_108030]	GGGGTCTGCTGTGCATCTTAATCGACTTACTTCCACCCATCACATTAAACGCATTTAATC	chr5	176170870	176170811	+	FALSE	hs|5q35.2	ENST00000512115	102577424	NR_108030	long intergenic non-protein coding RNA 1574	chr5:176170811-176170870		NR_108030	THC2660414	Hs.349025
A_19_P00320288	0.0180603	0.000654657	4.58468	up	0.0239349	0.000960162	6.55803	up	0.468657	-0.430087	1.65011	0.826484	-0.0797677	-0.607363	-2.2389	-2.50255	-1.70966	OXR1	Homo sapiens oxidation resistance 1 (OXR1), transcript variant 1, mRNA [NM_018002]	CTGGAATCGAGAGAAGACTCCTCAACAAGTTGCTGCAATGTCTGTGTCTAATCTATCATG	chr8	107371864	107371805	+	FALSE	hs|8q23.1	ENST00000531443	55074	NM_018002	oxidation resistance 1	chr8:107371805-107371864	GO:0005739|GO:0003674|GO:0043524|GO:0016491|GO:0007628|GO:0005730|GO:0071447|GO:0005575|GO:0006979|GO:0055114	NM_018002	THC2519683	Hs.701892
A_33_P3378785	0.0126676	0.000125212	2.89279	down	0.019715	0.000494323	2.69708	down	-1.47985	-0.95948	-0.944501	-1.33296	-1.10692	-1.24715	0.158914	0.360238	0.391207	FAM99A	family with sequence similarity 99, member A (non-protein coding) [Source:HGNC Symbol;Acc:HGNC:32368] [ENST00000538190]	AATCACAGGTTCCCGTGCCCACACCCAGCCTCTGCTTCCAGAACACACTAGAGGGTCCCG	chr11	1687683	1687624	+	FALSE	hs|11p15.5	ENST00000538190	387742	AK124823	family with sequence similarity 99, member A (non-protein coding)	chr11:1687624-1687683			THC2485983	Hs.567908
A_21_P0008347	0.0277295	0.00249412	21.2098	down	0.0273059	0.00149514	14.9294	down	-0.725888	-0.570556	1.38668	-2.43199	1.40619	-0.40369	5.25746	2.48914	4.04388	lnc-FUT8-1	LNCipedia lincRNA (lnc-FUT8-1), lincRNA [lnc-FUT8-1:1]	CTTCACGTTAGATTGCATTTGGAGAATTGTTCCATCCTTGAAAGAGAGAGAGAAATAAAC	chr14	66220716	66220657	+	FALSE	hs|14q23.3				lnc-FUT8-1:1	chr14:66220657-66220716
A_19_P00801960	0.0490242	0.00830328	2.03499	down	0.0418693	0.00426259	2.14065	down	-0.998033	-0.973824	-0.763786	-0.828799	-1.12476	-0.563012	0.653035	0.0291421	-0.123678	LOC100422737	Q8VGA8_MOUSE (Q8VGA8) Olfactory receptor MOR174-1, partial (5%) [THC2716877]	TGAATCAATAGTCAATTTCTGGATCTTTCTCCTCCTCCTAGGTCCTCTTCTCCCTGAAGG	chr6	107187686	107187627	-	FALSE	hs|6q21	ENST00000418134	100422737		uncharacterized LOC100422737	chr6:107187686-107187627			THC2716877
A_21_P0012089	0.0125525	0.000118411	4.83567	up	0.0185001	0.000309482	3.96458	up	1.36481	1.80589	1.57981	1.56637	1.97564	2.06814	-0.365962	0.104241	-0.949266	FAR2P1	Homo sapiens fatty acyl CoA reductase 2 pseudogene 1 (FAR2P1), long non-coding RNA [NR_026758]	GGCATAAGTCTACTCACTTATATCTGTCTGGAACATAACGCTTGTTTGTTTTTACAACAA	chr2	130783653	130783594	-	FALSE	hs|2q21.1	ENST00000449170	440905	NR_026758	fatty acyl CoA reductase 2 pseudogene 1	chr2:130783653-130783594	GO:0080019|GO:0055114	NR_026758	THC2536310	Hs.469918
A_33_P3253672	0.0171957	0.000580333	2.50607	down	0.0189313	0.000396159	2.95344	down	-1.34838	-1.25173	-0.827491	-0.82612	-1.03591	-0.854666	0.129023	0.494448	0.636122	KCNH3	Homo sapiens potassium channel, voltage gated eag related subfamily H, member 3 (KCNH3), mRNA [NM_012284]	AAGAGCTTTGCCATCCCCTGCATGTGCCCCTGCCTCTACCTGTCCCCAAATTTTTATATT	chr12	49952059	49952000	+	FALSE	hs|12q13.12	ENST00000257981	23416	NM_012284	potassium channel, voltage gated eag related subfamily H, member 3	chr12:49952000-49952059	GO:0005515|GO:0023014|GO:0005886|GO:0007268|GO:0000155|GO:0000160|GO:0005887|GO:0005249|GO:0042391|GO:0034765|GO:0016021|GO:0006813|GO:0071805	NM_012284		Hs.64064
A_33_P3354990	0.0136641	0.000204852	2.96261	down	0.0244186	0.00104468	2.31085	down	-0.520966	-0.120989	-0.329503	-0.92611	-0.613316	-0.507366	0.880561	0.688613	1.08463	SYNJ2	synaptojanin 2 [Source:HGNC Symbol;Acc:HGNC:11504] [ENST00000449320]	ATGTTTCTTTATGCCTCGGGACCTGCTCCTCCTGCAGGAACCTGCAGGTGGGGAGGTCAA	chr6	158438826	158438767	+	FALSE	hs|6q25.3	ENST00000449320	8871	AK296242	synaptojanin 2	chr6:158438767-158438826	GO:0005515|GO:0004439|GO:0016020|GO:0006661|GO:0000166|GO:0003723|GO:0046856|GO:0044281|GO:0006644|GO:0005829		THC2549364	Hs.434494
A_23_P420348	0.0123839	0.000102476	3.96466	up	0.0153226	7.91928e-05	3.69359	up	1.59549	1.63098	1.17439	1.12406	1.83643	1.74688	-0.47703	-0.196159	-0.581032	POTED	Homo sapiens POTE ankyrin domain family, member D (POTED), mRNA [NM_174981]	TAATGGTGCCAGTGCTGGCAATGGTGATGATGGATTAATTCCACAAAGGAGGAGCAGAAA	chr21	15003380	15003321	+	FALSE	hs|21q11.2	ENST00000358970	317754	NM_174981	POTE ankyrin domain family, member D	chr21:15003321-15003380	GO:0005886	NM_174981	NP1474573	Hs.742365
A_23_P34424	0.013518	0.000194184	3.70705	down	0.0275154	0.00152627	3.8089	down	-1.88908	-0.567931	-1.29753	-1.06531	-1.23351	-1.3384	1.16424	0.249758	0.619594	KCNQ4	Homo sapiens potassium channel, voltage gated KQT-like subfamily Q, member 4 (KCNQ4), transcript variant 1, mRNA [NM_004700]	GTGGATGAAATCAGCATGATGGGACGCGTGGTCAAGGTGGAGAAGCAGGTGCAGTCCATC	chr1	41303994	41303419	+	FALSE	hs|1p34.2	ENST00000506017	9132	NM_004700	potassium channel, voltage gated KQT-like subfamily Q, member 4	chr1:41303419-41303994	GO:0005251|GO:0042472|GO:0009925|GO:0005886|GO:0008076|GO:0007605|GO:0007268|GO:0005267|GO:0034765|GO:0016021|GO:0006813|GO:0071805	NM_004700	NP662661	Hs.473058
A_21_P0000068	0.0232288	0.00152087	2.67558	up	0.0368407	0.00316933	2.42606	up	-0.15296	-0.0367074	0.112422	0.0141082	0.227706	0.104651	-1.668	-0.726582	-1.51852	FAM229A	Homo sapiens family with sequence similarity 229, member A (FAM229A), mRNA [NM_001167676]	GCGCCGAGCACGAGACAATGATGCACATTTTAAAATAAAAGAATGATGCACATTTTAATA	chr1	32826956	32826897	-	FALSE	hs|1p35.1	ENST00000416512	100128071	NM_001167676	family with sequence similarity 229, member A	chr1:32826956-32826897		NM_001167676	THC2499970	Hs.660539
A_24_P38702	0.0332245	0.00383872	2.18741	down	0.0387118	0.00357281	2.01921	down	-0.44582	-0.601479	-0.39	-0.963026	-0.501542	-0.319031	0.189363	0.756101	0.658601	NKX2-3	Homo sapiens NK2 homeobox 3 (NKX2-3), mRNA [NM_145285]	CACCTCCACCCCTTTCTCAGTCAAAGACATTTTGAATCTGGAGCAGCAGCACCAGCACTT	chr10	101292968	101292909	+	FALSE	hs|10q24.2	ENST00000622383	159296	NM_145285	NK2 homeobox 3	chr10:101292909-101292968	GO:0048621|GO:0043367|GO:0005634|GO:0005575|GO:0050900|GO:0048536|GO:0006351|GO:0048535|GO:0043565|GO:0003674|GO:0008150|GO:0048541|GO:0045944|GO:0042127|GO:0002317|GO:0006641|GO:0030225|GO:0042475|GO:0022612|GO:0001776	NM_145285	NP1246719	Hs.243272
A_24_P280897	0.0152593	0.000369545	4.76289	down	0.0344902	0.00275988	3.81934	down	-1.38801	-0.756179	-0.322422	-1.21294	-1.16958	-1.03964	0.254017	1.40959	1.66975		ribosomal protein L21 pseudogene 131 [Source:HGNC Symbol;Acc:HGNC:36428] [ENST00000497298]	AGCACTCTGAGAGCTGGGATAGCTTCCTGAAATACATGAAGGAAAATGATCAGAAAAAGA	chr19	34080305	34080246	-	FALSE	hs|19q13.11	ENST00000497298				chr19:34080305-34080246
A_21_P0011966	0.0168259	0.00053955	4.06612	up	0.022912	0.000858097	3.75922	up	0.985258	1.31213	0.890272	0.917341	1.43582	1.17416	-1.21304	-0.0880246	-1.24257	FAR2P2	Homo sapiens fatty acyl CoA reductase 2 pseudogene 2 (FAR2P2), transcript variant 1, long non-coding RNA [NR_046258]	TAAAAGCTACTCCAATGGCTGTGGGAGACTTAATTCCAATTCCAGGTGATACAGCCGTCA	chr2	131183586	131183527	-	FALSE	hs|2q21.1	ENST00000428123	100216479	NR_046258	fatty acyl CoA reductase 2 pseudogene 2	chr2:131183586-131183527		NR_046258	THC2530914	Hs.131740
A_23_P158997	0.016487	0.000514911	3.10186	up	0.0448938	0.00499866	2.25274	up	0.497542	0.153411	0.780663	0.689316	1.18146	0.94521	-0.957031	-0.2158	-0.910594	MIR3916	microRNA 3916 [Source:HGNC Symbol;Acc:HGNC:38912] [ENST00000421406]	CTTGTTCAAGCCTTTCAAACCATAAGAGAATTCATACAAGAGAGAAATGCTACAAATCTG	chr1	247353404	247353345	-	FALSE	hs|1q44	ENST00000421406	100500849		microRNA 3916	chr1:247353404-247353345			THC2516708
A_21_P0013648	0.0123809	0.000100981	5.65807	down	0.0270632	0.00141599	6.32147	down	-0.311099	-2.03932	0.00150824	-0.320219	-1.20911	-0.339736	2.24523	1.40597	1.98067	XLOC_l2_015206	BROAD Institute lincRNA (XLOC_l2_015206), lincRNA [TCONS_l2_00029338]	TGCAGAAAGAAGCACAGAGAGAAGCAGAGAAATGAAGCAGTTTTTGGTGGAAGAAGTGGA	chr9	67334111	67332438	-	FALSE	hs|9q13					chr9:67334111-67332438			THC2574473
A_33_P3280502	0.0135878	0.000199297	4.71962	up	0.0188613	0.000386354	3.76742	up	0.549411	0.645482	0.0679739	0.367343	1.23854	0.632266	-0.958516	-1.63955	-1.8798			TTGCTTGTGAGAATCAGTTGGTTCATTTGTGGGAAGGTTGCAGGGGGGATCTTTGAATCA	chr16	15201431	15201372	-	FALSE	hs|16p13.11					chr16:015201431-015201372
A_23_P78734	0.0468001	0.00760448	3.66813	down	0.0435537	0.00460627	3.60305	down	-1.10299	-0.640674	-1.60646	-1.20426	-1.89614	-0.327208	-0.253884	1.29319	1.15823	MYH14	Homo sapiens myosin, heavy chain 14, non-muscle (MYH14), transcript variant 1, mRNA [NM_001077186]	TCCATCAGCTCCCTGTCCTCCTTTCTTCCCCCGTTATTGATCTATAGACATTAGGAAGGG	chr19	50813376	50813317	+	FALSE	hs|19q13.33	ENST00000595016	79784	NM_001077186	myosin, heavy chain 14, non-muscle	chr19:50813317-50813376	GO:0005516|GO:0030424|GO:0006200|GO:0042641|GO:0008360|GO:0007605|GO:0031032|GO:0030898|GO:0019228|GO:0030426|GO:0005737|GO:0000146|GO:0051015|GO:0007411|GO:0016460|GO:0070062|GO:0030048|GO:0001725|GO:0048013|GO:0005524|GO:0071625|GO:0016020|GO:0003009|GO:0070584|GO:0007519	NM_001077186	NP861691	Hs.467142
A_23_P110837	0.0241503	0.00166443	2.42368	up	0.0373827	0.00330403	2.19438	up	1.05699	1.47015	1.8045	1.14264	1.79407	1.82511	0.521688	0.196286	0.212244	IRX4	Homo sapiens iroquois homeobox 4 (IRX4), transcript variant 5, mRNA [NM_016358]	CCAACAGCACTTGCACTGAGTTGACTCTTGCACACTCGACTCCATAATATGATGCTTTTT	chr5	1877555	1877533	-	FALSE	hs|5p15.33	ENST00000505790	50805	NM_016358	iroquois homeobox 4	chr5:1877555-1877533	GO:0043565|GO:0007507|GO:0006355|GO:0005634|GO:0048561	NM_016358	THC2478120	Hs.196927
A_33_P3241489	0.0243683	0.00172695	2.55028	down	0.019715	0.000523993	2.96186	down	-0.677876	-1.17301	-0.490863	-1.05314	-0.268988	-0.372081	0.554442	0.77079	1.03253	CEBPZOS	Homo sapiens CEBPZ opposite strand (CEBPZOS), transcript variant 1, long non-coding RNA [NR_037879]	AATGTAGGGTGATCAATTAGTAAATTAATAAATCTGAATCAATTAATAAATCTGTTTAAA	chr2	37431882	37431823	+	FALSE	hs|2p22.2	ENST00000402297	100505876	NR_037879	CEBPZ opposite strand	chr2:37431823-37431882		NR_037879	THC2493707	Hs.743972
A_21_P0012379	0.0198455	0.000973988	2.37353	down	0.021706	0.000712995	2.57005	down	-1.20649	-1.1158	-0.926186	-1.00509	-0.964508	-0.934585	-0.0525906	0.555214	0.33429	XLOC_l2_009773	BROAD Institute lincRNA (XLOC_l2_009773), lincRNA [TCONS_l2_00018665]	ATTCCTTTGTTGGCTCCTCCCTGTCCTCTTGGTGCTGTGGGCCCTGAAAGTTGTCGAGTG	chr3	75721439	75721380	+	FALSE	hs|3p12.3					chr3:75721380-75721439
A_33_P3315634	0.0151794	0.000326175	3.46082	down	0.0374201	0.00332366	2.92736	down	-0.661903	-1.92204	-0.86129	-1.42488	-1.81286	-0.932051	0.294184	0.228961	0.680418			TGCAAAGCCACCTGAGCCTCCCACTGTGCTTTGCTGAGAGTCACATGTGGGAAACTGAGG	chr4	1394444	1394385	-	FALSE	hs|4p16.3					chr4:001394444-001394385
A_33_P3334398	0.0377795	0.00507426	6.36225	down	0.0298629	0.00199754	6.85851	down	-0.700332	-1.39918	-0.905204	-1.62545	-1.23206	0.177863	0.319227	2.7018	2.30793	CA6	Homo sapiens carbonic anhydrase VI (CA6), transcript variant 2, mRNA [NM_001270500]	AACGATTACCGCAGGACCCAGCCCCTGAACCACAGAGTGGTGGAATCCAACTTCCCGAAT	chr1	9031036	9030977	+	FALSE	hs|1p36.23	ENST00000476083	765	NM_001270500	carbonic anhydrase VI	chr1:9030977-9031036	GO:0005737|GO:0015701|GO:0008270|GO:0005576|GO:0044281|GO:0004089|GO:0006730|GO:0005615|GO:0001580|GO:0070062	NM_001270500	NP1400569	Hs.100322
A_33_P3318993	0.0142986	0.000251061	3.53859	down	0.0124803	1.88968e-05	5.04763	down	-1.48425	-1.76537	-1.39851	-1.36472	-1.15992	-0.586191	1.05925	0.768517	0.530924		olfactory receptor, family 4, subfamily A, member 21 pseudogene [Source:HGNC Symbol;Acc:HGNC:15158] [ENST00000532759]	TTTGCAAGGCCCAACTCCACCTTTCCCATTGATAAATCCATGACTGTGGTTTTAACTTGT	chr11	55259504	55259445	+	FALSE	hs|11q11	ENST00000532759				chr11:55259445-55259504
A_23_P76460	0.0348744	0.00431666	7.071	up	0.0263708	0.00130453	9.02111	up	4.18076	3.05424	3.39331	4.18333	3.20579	2.18502	-0.0385814	1.81957	-0.672585	MYF6	Homo sapiens myogenic factor 6 (herculin) (MYF6), mRNA [NM_002469]	TTTTTTGGAACTGCGAGTGGCTTAGGTCTAGCCTCATTTTGTTTTTGTTTGGTTGGTTTT	chr12	81103018	81102959	+	FALSE	hs|12q21.31	ENST00000228641	4618	NM_002469	myogenic factor 6 (herculin)	chr12:81102959-81103018	GO:0060415|GO:0003700|GO:0046982|GO:0006357|GO:0006366|GO:0001756|GO:0003705|GO:0070888|GO:0005634|GO:0000978|GO:0001228|GO:0035914|GO:0042693|GO:0042692|GO:0051149|GO:0048743|GO:0007519|GO:0045944|GO:0045663|GO:0043403|GO:0005654|GO:0045892	NM_002469	THC2474096	Hs.35937
A_24_P710730	0.019928	0.000987961	2.57202	up	0.0294577	0.00192654	2.28962	up	-0.51972	-0.446951	-0.704883	-0.558705	-0.164607	-0.444863	-1.97913	-1.34796	-1.92979	SMA4	Homo sapiens glucuronidase, beta pseudogene (SMA4), transcript variant 2, non-coding RNA [NR_024054]	AAATAGTGCCAACCTGTGATACCTTCACTCTAATTTTACTTTCTGAGGAAGTTTTCTGTA	chr5	69438247	69438188	-	FALSE	hs|5q13.2	ENST00000610620	11039	NR_024054	glucuronidase, beta pseudogene	chr5:69438247-69438188		NR_024054	THC2544107	Hs.654588
A_33_P3371663	0.0245592	0.00175519	2.15183	down	0.0226041	0.000811708	2.37844	down	-0.666667	-0.876411	-0.746449	-0.76429	-0.583036	-0.508859	0.369185	0.775622	0.31571	LTK	Homo sapiens leukocyte receptor tyrosine kinase (LTK), transcript variant 1, mRNA [NM_002344]	ATCCTTCATCTGGGCAGACCCCCCACCCTGCAGATGCTTCTAATAAAAAGCTCTTCTCAT	chr15	41795900	41795841	-	FALSE	hs|15q15.1	ENST00000563518	4058	NM_002344	leukocyte receptor tyrosine kinase	chr15:41795900-41795841	GO:0043066|GO:0005886|GO:0071300|GO:0008283|GO:0018108|GO:0005524|GO:0014065|GO:0007165|GO:0004672|GO:0016020|GO:0005887|GO:0010976|GO:0010666|GO:0006468|GO:0004713|GO:0004714|GO:0007169	NM_002344	THC2477101	Hs.434481
A_21_P0003278	0.0194758	0.000898668	2.32218	down	0.0183798	0.000244337	2.62432	down	-1.24559	-1.1849	-1.18736	-1.22306	-1.05432	-0.811057	-0.00542974	0.289672	0.273751	lnc-WNT7A-1	LNCipedia lincRNA (lnc-WNT7A-1), lincRNA [lnc-WNT7A-1:1]	CTATAATGGCCCCTCTTGAGTTTCCACAGCCCCCTGTGTCTGCCTCATCATTGCAGTGAC	chr3	13691851	13691792	-	FALSE	hs|3p25.1				lnc-WNT7A-1:1	chr3:13691851-13691792
A_19_P00319099	0.0266387	0.00227346	2.54363	down	0.0264818	0.00131794	2.28203	down	-1.41458	-1.34434	-0.880733	-0.810671	-1.84761	-1.45107	-0.125968	-0.0152216	0.0725021	lnc-RAD23B-2	LNCipedia lincRNA (lnc-RAD23B-2), lincRNA [lnc-RAD23B-2:1]	TGTGCTCTGCCTAGAAACTCTCCCCTATTCCTCTCTCCTCAGTAGGCCAACGTTTAAAAC	chr9	110103031	110102972	+	FALSE	hs|9q31.2				lnc-RAD23B-2:1	chr9:110102972-110103031
A_21_P0004167	0.00960347	2.73145e-05	27.3892	down	0.0458156	0.00523804	21.0709	down	-2.11682	-1.57614	2.44011	-1.80724	-0.0159421	-0.564732	4.24556	3.08117	4.61196	lnc-REEP5-1	LNCipedia lincRNA (lnc-REEP5-1), lincRNA [lnc-REEP5-1:1]	GATGAGAGAGATACACATATGCACTCAGTACATATATTCTATCTTTATCTGGAGGTTTTG	chr5	111993029	111992970	-	FALSE	hs|5q22.2				lnc-REEP5-1:1	chr5:111993029-111992970
A_33_P3246010	0.0197837	0.000964047	2.38102	down	0.0203532	0.000573056	2.66595	down	-0.995515	-1.17413	-0.887842	-0.836326	-0.897819	-0.834124	0.0854278	0.396091	0.704954		Homo sapiens cDNA FLJ35175 fis, clone PLACE6013400. [AK092494]	CTGGCCTTAAGTGACCCTCCTGCCTGGGCCTCCCAGAGTGCTGAGATTCCAGGTATGAGC	chr16	88775474	88775415	-	FALSE	hs|16q24.3			AK092494		chr16:88775474-88775415			THC2636441	Hs.592074
A_33_P3241891	0.0138489	0.000229123	3.7273	up	0.0165444	0.000121728	3.42741	up	1.32429	1.21943	1.65934	1.46252	2.00041	1.10315	-0.175529	-0.318593	-0.634184	CUBN	cubilin (intrinsic factor-cobalamin receptor) [Source:HGNC Symbol;Acc:HGNC:2548] [ENST00000377823]	CCAAATCAAATTGAAATATACCAGGTATGCTAAAACCCAAACAGTGGTGAGTATGATTGT	chr10	17165473	17165414	-	FALSE	hs|10p13	ENST00000377823	8029		cubilin (intrinsic factor-cobalamin receptor)	chr10:17165473-17165414	GO:0005515|GO:0005215|GO:0015889|GO:0005886|GO:0005783|GO:0006767|GO:0030139|GO:0044281|GO:0031526|GO:0005765|GO:0042803|GO:0005829|GO:0042953|GO:0016324|GO:0001894|GO:0004872|GO:0008202|GO:0070062|GO:0043202|GO:0008203|GO:0005794|GO:0009235|GO:0031419|GO:0042359|GO:0005509|GO:0031232|GO:0006898|GO:0005905|GO:0016020|GO:0006766|GO:0042157|GO:0010008
A_33_P3252524	0.0314886	0.00334026	2.53284	up	0.0212697	0.000665416	4.87716	up	1.00621	0.280719	1.84465	-0.29713	0.676513	-0.0836658	-1.41777	-1.4186	-0.89018	COLGALT2	Homo sapiens collagen beta(1-O)galactosyltransferase 2 (COLGALT2), transcript variant 1, mRNA [NM_015101]	CTCAATGTTTGGCTTTTTTATTATGGCCACTCGAGTCAGGATGCTCTATTTATAAAGATA	chr1	183907168	183907109	-	FALSE	hs|1q25.3	ENST00000367520	23127	NM_015101	collagen beta(1-O)galactosyltransferase 2	chr1:183907168-183907109	GO:0030198|GO:0050211|GO:0005788	NM_015101	THC2606793	Hs.387995
A_23_P330999	0.0278422	0.00251676	2.50434	up	0.0275154	0.00152551	2.16983	up	0.59804	0.514101	0.979654	1.4332	0.384145	0.894989	-0.520798	-0.411972	-0.328181	MED23	Homo sapiens mediator complex subunit 23 (MED23), transcript variant 2, mRNA [NM_015979]	GCGTGTTGAAGTCTAAGGTGTTCTGTCATCACACTCTCTTTACTAGAATAAGTGTGCCCA	chr6	131895277	131895218	-	FALSE	hs|6q23.2	ENST00000354577	9439	NM_015979	mediator complex subunit 23	chr6:131895277-131895218	GO:0005515|GO:0010467|GO:0005667|GO:0006355|GO:0006367|GO:0006357|GO:0016592|GO:0003713|GO:0005654	NM_015979	THC2484977	Hs.29679
A_21_P0002738	0.0266387	0.00225877	3.20476	down	0.0440968	0.00479074	3.59987	down	-0.437741	-0.147674	0.834855	0.454752	0.0679264	0.229944	1.25323	1.82927	2.71078	lnc-WDR48-1	LNCipedia lincRNA (lnc-WDR48-1), lincRNA [lnc-WDR48-1:2]	GAGAGATGCAGTGTTGCTCACATTATCTTCCAAATGGATTCACTTTCATTAAAATGACAA	chr3	38866776	38866717	+	FALSE	hs|3p22.2				lnc-WDR48-1:2	chr3:38866717-38866776			THC2697427
A_33_P3280950	0.0185507	0.000708497	2.85753	up	0.0270632	0.00140981	2.48532	up	0.504219	0.566318	0.41702	0.513507	0.924744	0.653312	-0.362898	-1.14904	-0.940801	A2M-AS1	Homo sapiens A2M antisense RNA 1 (head to head) (A2M-AS1), long non-coding RNA [NR_026971]	TATGGACTCTCTGAGGTTTGACAGAGTCAGCGGCCCTCTCCAATAAATGTGTTTTTCTAT	chr12	9220651	9220592	+	FALSE	hs|12p13.31		144571	NR_026971	A2M antisense RNA 1 (head to head)	chr12:9220592-9220651		NR_026971	THC2505447	Hs.592432
A_24_P136551	0.0177854	0.000634048	2.66382	up	0.0328762	0.00248778	2.03608	up	0.394998	0.642702	0.316786	0.493544	1.0867	0.937353	-0.805303	-0.416969	-0.500619	NPLOC4	nuclear protein localization 4 homolog (S. cerevisiae) [Source:HGNC Symbol;Acc:HGNC:18261] [ENST00000374747]	ACAAAGATCAGCTCAGGATGGGTCATAGGCCTAATGGTAAAAGGTAAAACTGTGAGGCAG	chr17	79528982	79528932	-	FALSE	hs|17q25.3	ENST00000374747	55666	AB040932	nuclear protein localization 4 homolog (S. cerevisiae)	chr17:79528982-79528932	GO:0005515|GO:0005783|GO:0042175|GO:0007030|GO:0061025|GO:0008270|GO:0005634|GO:0030433|GO:0005829		THC2578095	Hs.464333
A_21_P0000559	0.0364162	0.00468173	2.73928	up	0.0243191	0.00102665	2.93009	up	0.963462	1.13756	0.461162	0.215982	1.45851	0.596247	-0.41499	-1.13429	-0.541373	LINC00632	Homo sapiens long intergenic non-protein coding RNA 632 (LINC00632), transcript variant 2, long non-coding RNA [NR_028345]	TGCTTGTGCGTTTCAAAAATCCTAGGCACATGCAGATTAGGGCAGTATTTTAAACAGGAT	chrX	139794394	139794335	+	FALSE	hs|Xq27.1	ENST00000607004	286411	NR_028345	long intergenic non-protein coding RNA 632	chrX:139794335-139794394		NR_028345	THC2640215	Hs.317627
A_33_P3420496	0.0257842	0.00205292	2.30284	up	0.0276276	0.00154084	2.21863	up	1.47407	1.31501	1.36542	1.13673	1.69656	1.48246	0.555286	0.149321	0.000893593	SNORA53	Homo sapiens small nucleolar RNA, H/ACA box 53 (SNORA53), small nucleolar RNA [NR_003015]	ATGACATGCATTTATGCTGCCATTTGTTACTATCAGGACTCGACTCGTGTGCGGACATTT	chr12	98993662	98993603	+	FALSE	hs|12q23.1		677832	NR_003015	small nucleolar RNA, H/ACA box 53	chr12:98993603-98993662		NR_003015		Hs.693250
A_23_P48307	0.0186853	0.000745582	4.52692	down	0.0188613	0.000360949	5.17908	down	-1.18684	-1.48303	-1.16935	-1.13848	-0.682499	-1.43575	0.235392	1.3923	1.65116	PABPC3	Homo sapiens poly(A) binding protein, cytoplasmic 3 (PABPC3), mRNA [NM_030979]	ATTGATCAGAGACCACGAAAAGAAATTTGTGCTTCACCGAAGAAAAATATCTAAACATCG	chr13	25672293	25672234	+	FALSE	hs|13q12.13	ENST00000281589	5042	NM_030979	poly(A) binding protein, cytoplasmic 3	chr13:25672234-25672293	GO:0005737|GO:0000166|GO:0016071|GO:0008143|GO:0070062	NM_030979	THC2473560	Hs.458280
A_32_P176018	0.0281579	0.00257536	2.45786	up	0.0124803	1.88386e-05	9.35522	up	3.41802	3.69048	4.1664	1.8744	1.73594	1.87946	1.00897	0.594818	-0.00618982	ACTL8	Homo sapiens actin-like 8 (ACTL8), mRNA [NM_030812]	TAGGAGTCCCAATTATTTTTGACTAGGGGATGGGGGACAGTTGACATTTCTGGTCCTACA	chr1	18153449	18153390	+	FALSE	hs|1p36.13	ENST00000617065	81569	NM_030812	actin-like 8	chr1:18153390-18153449	GO:0005737|GO:0030855|GO:0005856	NM_030812	THC2475997	Hs.2149
A_21_P0009132	0.0234566	0.00156444	4.1537	up	0.0383914	0.00350818	3.6581	up	0.466314	0.42249	-0.0469809	0.592738	0.571176	0.227813	-0.581855	-1.90864	-2.28096	lnc-PMFBP1-4	LNCipedia lincRNA (lnc-PMFBP1-4), lincRNA [lnc-PMFBP1-4:6]	TAAATCCCATACTACTTGTATATTCCATGCAAAAGGGACACGCGCCAATCCACATTTTTT	chr16	72461526	72461467	-	FALSE	hs|16q22.2				lnc-PMFBP1-4:6	chr16:72461526-72461467
A_21_P0000820	0.0195881	0.000926779	3.62196	up	0.0246617	0.00108499	3.23229	up	0.876152	0.888246	0.901681	1.1431	1.35232	0.663301	-1.44856	-0.228833	-0.734205	NRAV	Homo sapiens negative regulator of antiviral response (non-protein coding) (NRAV), long non-coding RNA [NR_038854]	GTCACTCTTTAATTATATGCAAAGTGGTCTTGTGTTAACTCTTAATTATTCTAGGGCTCC	chr12	120928209	120928150	-	FALSE	hs|12q24.31		100506668	NR_038854	negative regulator of antiviral response (non-protein coding)	chr12:120928209-120928150		NR_038854	THC2493579	Hs.660080
A_21_P0007786	0.019081	0.000817955	29.2533	down	0.0404846	0.00397768	8.9542	down	-0.363694	0.0785761	2.40761	-2.22259	1.25854	-2.03733	4.56171	2.82095	4.22752	LINC00944	Homo sapiens long intergenic non-protein coding RNA 944 (LINC00944), long non-coding RNA [NR_033878]	ATAACACTGGAGAGAGAGACTGTGGAATGGAATGACTCTCCAGAGCTGCAGATTGAAGAT	chr12	127230820	127216910	-	FALSE	hs|12q24.32	ENST00000540684	387895	NR_033878	long intergenic non-protein coding RNA 944	chr12:127230820-127216910		NR_033878	THC2618441	Hs.534660
A_24_P367242	0.0157124	0.00041982	2.7294	down	0.011748	1.0818e-05	4.77989	down	-2.39032	-1.99603	-2.22314	-1.44372	-1.04597	-1.69463	0.0634842	0.0261321	0.0718269	KRTAP19-1	Homo sapiens keratin associated protein 19-1 (KRTAP19-1), mRNA [NM_181607]	TGGCTCTGGCTTTGGAGGCTACGGATATGGCTCTGGCTTTGGAGGCTATGGATATGGCTG	chr21	31852472	31852413	-	FALSE	hs|21q22.11	ENST00000390689	337882	NM_181607	keratin associated protein 19-1	chr21:31852472-31852413	GO:0005882	NM_181607	THC2486982	Hs.61552
A_23_P23839	0.0194856	0.000903429	2.42071	down	0.0214005	0.000673941	2.71093	down	-1.17967	-1.57949	-0.873188	-1.02185	-1.34418	-0.776243	0.10769	0.182898	0.39343	LGR6	Homo sapiens leucine-rich repeat containing G protein-coupled receptor 6 (LGR6), transcript variant 1, mRNA [NM_001017403]	CTTGGCCTTCCTCAGCTTCACCTTGATACTGGGCCTCTTCCTTGTCATGTCTGAAGCTGT	chr1	202288588	202288529	+	FALSE	hs|1q32.1	ENST00000487787	59352	NM_001017403	leucine-rich repeat containing G protein-coupled receptor 6	chr1:202288529-202288588	GO:0005515|GO:0030335|GO:0005886|GO:0004930|GO:0090263|GO:0030177|GO:0031982|GO:0032588|GO:0005737|GO:0007186|GO:0005887|GO:0005654|GO:0016055|GO:0004888	NM_001017403	NP704842	Hs.497402
A_21_P0011914	0.0270044	0.00234023	4.78564	down	0.0110436	5.09715e-06	8.86804	down	-3.54346	-2.75884	-2.89706	-2.49993	-0.934405	-3.09532	0.0260246	0.00505662	0.215412	XLOC_l2_008009	BROAD Institute lincRNA (XLOC_l2_008009), lincRNA [TCONS_l2_00014564]	AATGTTGGTGAAGCTACAAAATTAATGGCTCAGTTGTAGTATAGTGGTGATGCATCTAAT	chr2	47958573	47958514	-	FALSE	hs|2p16.3					chr2:47958573-47958514
A_24_P116710	0.0300477	0.00300274	3.02497	down	0.0215786	0.000686449	4.12693	down	-1.86424	-1.25372	-0.597997	-0.0233793	-1.25476	-1.09337	0.462481	0.782891	1.17388	RAMP2	Homo sapiens receptor (G protein-coupled) activity modifying protein 2 (RAMP2), mRNA [NM_005854]	TTTGCTGGAATCATTATAAGGATCAAATGGATCCTATCGAAAAGGATTGGTGCGACTGGG	chr17	40914468	40914409	+	FALSE	hs|17q21.31	ENST00000253796	10266	NM_005854	receptor (G protein-coupled) activity modifying protein 2	chr17:40914409-40914468	GO:0005515|GO:0035924|GO:2001214|GO:0005886|GO:0034333|GO:0030819|GO:0002040|GO:0015031|GO:0006886|GO:0005764|GO:0032870|GO:0007507|GO:0031623|GO:0005737|GO:0070830|GO:0070831|GO:0006171|GO:0006816|GO:0032355|GO:0001666|GO:0007565|GO:0009986|GO:0001525|GO:0015026|GO:0072659|GO:0045766|GO:0043235|GO:0010628|GO:0005905|GO:0008277|GO:0007186|GO:0005887|GO:0008565|GO:0032570|GO:0008217|GO:2000352|GO:…	NM_005854	THC2785710	Hs.514193
A_21_P0011008	0.0348306	0.00430772	2.78857	down	0.0253056	0.00116529	4.213	down	-2.2051	-1.80552	-0.841753	-1.18766	-0.365455	-1.51329	0.36879	0.949496	0.0538855	XLOC_l2_002651	BROAD Institute lincRNA (XLOC_l2_002651), lincRNA [TCONS_l2_00005005]	GCAGACCATTCCTCTTCCTCCTTGGAAAAAATTATCTATCCACTTTCTACATTTTCATGT	chr11	50238973	50238914	-	FALSE	hs|11p11.12					chr11:50238973-50238914			THC2629913	Hs.144683
A_24_P101704	0.0185223	0.000703347	2.6242	down	0.0346765	0.00279488	2.05558	down	-0.684885	-0.487272	-1.03508	-1.12917	-1.41694	-0.718133	0.375963	0.165325	0.370107	ROR2	Homo sapiens receptor tyrosine kinase-like orphan receptor 2 (ROR2), mRNA [NM_004560]	AGGCCATCATGTACGGCAAGTTCTCCATCGACTCAGACATCTGGTCCTACGGTGTGGTCC	chr9	94486791	94486732	-	FALSE	hs|9q22.31	ENST00000550066	4920	NM_004560	receptor tyrosine kinase-like orphan receptor 2	chr9:94486791-94486732	GO:0005515|GO:0017147|GO:0008285|GO:0005886|GO:0001756|GO:0090263|GO:0007223|GO:0030154|GO:0005109|GO:0030538|GO:0090090|GO:0060071|GO:0030335|GO:0042472|GO:0007254|GO:0007275|GO:0018108|GO:0005524|GO:0007165|GO:0005887|GO:0001502|GO:0004714|GO:0045893|GO:0007169|GO:0030669	NM_004560	THC2601581	Hs.98255
A_23_P1331	0.0230632	0.00148405	5.8504	up	0.0203286	0.000564062	8.68321	up	-0.041425	-0.767067	-0.373681	-0.751022	-0.786314	-1.35392	-4.1399	-2.20566	-4.19129	COL13A1	Homo sapiens collagen, type XIII, alpha 1 (COL13A1), transcript variant 5, mRNA [NM_080801]	GAGGTCCATGATATTTGCTAAGCTAGGTGTGTCTAAGAGTATTTTAAACCCTTATGGATT	chr10	71718870	71718811	+	FALSE	hs|10q22.1	ENST00000478219	1305	NM_080801	collagen, type XIII, alpha 1	chr10:71718811-71718870	GO:0005515|GO:0005886|GO:0005576|GO:0005600|GO:0030154|GO:0001958|GO:0016337|GO:0007160|GO:0022617|GO:0030198|GO:0005911|GO:0030574|GO:0005788|GO:0008201|GO:0001763	NM_080801	NP520187	Hs.695934
A_23_P167683	0.0316129	0.00338681	3.96237	up	0.0178387	0.000186307	4.55739	up	-0.591469	-0.536701	0.047621	-0.247084	0.165938	-1.60494	-2.16417	-2.40783	-3.07318	GDNF	Homo sapiens glial cell derived neurotrophic factor (GDNF), transcript variant 1, mRNA [NM_000514]	CAATACATTTAAATGTCACTGACTTGGGTCTGGGCTATGAAACCAAGGAGGAACTGATTT	chr5	37816024	37815965	-	FALSE	hs|5p13.2	ENST00000515058	2668	NM_000514	glial cell derived neurotrophic factor	chr5:37816024-37815965	GO:0001656|GO:0008344|GO:0001658|GO:0001755|GO:0001759|GO:0060676|GO:0031175|GO:0042803|GO:0051584|GO:0043524|GO:0007411|GO:0045944|GO:2001240|GO:0001941|GO:0048255|GO:0090190|GO:0043066|GO:0005102|GO:0072107|GO:0005576|GO:0060688|GO:0030432|GO:0072108|GO:0048485|GO:0007399|GO:0048484|GO:0007165|GO:0021784|GO:0003337|GO:0032770|GO:0008083|GO:0033603	NM_000514	NP958010	Hs.248114
A_33_P3294217	0.0251572	0.00187771	2.7418	down	0.0270632	0.00143672	2.90479	down	-0.791878	-0.334657	-0.264284	-0.714401	-0.111813	-0.314666	0.51115	1.38371	1.32963	UTF1	Homo sapiens undifferentiated embryonic cell transcription factor 1 (UTF1), mRNA [NM_003577]	TCCTGCTGCCTTCCCACCCCCGTTCTTGGGTATGTTCAATAAAAGGATTGTTTTCCTAGA	chr10	135045062	135045003	+	FALSE	hs|10q26.3	ENST00000304477	8433	NM_003577	undifferentiated embryonic cell transcription factor 1	chr10:135045003-135045062	GO:0005515|GO:0006357|GO:0045944|GO:0003713|GO:0071837|GO:0005634|GO:0008584|GO:0006351	NM_003577	THC2486743	Hs.458406
A_33_P3354728	0.00810704	9.4064e-06	6.83111	down	0.0132764	4.89245e-05	5.7298	down	-2.46987	-2.01769	-1.74211	-2.14696	-2.54043	-2.30319	-0.000906706	0.651459	0.675226			ATTTTCTGGAAGAAGGCTGAAACTACCCAGATGATTGTGCTAAGGCTGGAATGTAGGGAG	chr14	65735765	65735706	+	FALSE	hs|14q23.3	ENST00000484315				chr14:65735706-65735765
A_33_P3348924	0.00859749	1.55523e-05	10.2907	up	0.0125148	2.31555e-05	7.39076	up	1.19229	0.998725	1.0596	1.344	2.05728	1.28196	-1.22177	-1.87451	-2.31026		Homo sapiens cDNA FLJ46249 fis, clone TESTI4021377. [AK128128]	AATCACTAAATTTTAACTAATACTATCTTTGCTTCCAGTAGTGTTCTATGAGTATAATTT	chr16	33346963	33346904	-	FALSE	hs|16p11.2	ENST00000568752		AK128128		chr16:33346963-33346904				Hs.637572
A_21_P0013065	0.0184298	0.000684963	2.71279	down	0.0293531	0.0019064	2.51789	down	-0.92991	-0.881181	-0.412063	-0.972569	-0.852299	-0.720969	0.237184	0.541495	0.994817			AAGTTCCTGGGGAACATGTGCTTTACCAAGAAGCACAAGAAGAAGGGCCTAAAGAAGATG	chr6	20043060	20043001	-	FALSE	hs|6p22.3	ENST00000446953				chr6:20043060-20043001
A_21_P0009377	0.0253451	0.00192156	2.59324	down	0.0249146	0.00112611	3.89954	down	-1.42837	-1.98527	-0.841948	-0.751967	-0.94043	-0.797529	0.123807	0.391536	1.11899	lnc-NLGN2-1	LNCipedia lincRNA (lnc-NLGN2-1), lincRNA [lnc-NLGN2-1:2]	ATCCTCAATCTAGTCCTGTCCCGTTGCCCCCTCCTTTCTCTATCGTCCCTACTGCGGGGT	chr17	7308687	7308628	+	FALSE	hs|17p13.1	ENST00000575301			lnc-NLGN2-1:2	chr17:7308628-7308687
A_24_P366457	0.0161313	0.000460213	2.6359	down	0.0235352	0.000912763	2.47243	down	-0.990836	-0.768286	-0.580531	-0.778667	-1.03861	-0.799464	0.692357	0.216317	0.669467			CACAGCAAAATTGGTCATCCTTGCTTACAACTGCCCAGCTTTGCGGAAATCAGAAGTAGA	chr6	114160641	114160582	+	FALSE	hs|6q21	ENST00000480085				chr6:114160582-114160641
A_23_P26358	0.0194856	0.000910207	2.86909	up	0.0315366	0.00226495	2.38731	up	0.929347	0.591159	0.46475	0.838356	1.29004	0.652487	-0.160676	-0.751557	-0.868673	SMG1	Homo sapiens SMG1 phosphatidylinositol 3-kinase-related kinase (SMG1), mRNA [NM_015092]	ATTTGTCGAATGTACCGAGCAATTAGAATTGTTACCAGGAGAAAATATCAATCTACTTGC	chr16	18872071	18872012	-	FALSE	hs|16p12.3	ENST00000522480	23049	NM_015092	SMG1 phosphatidylinositol 3-kinase-related kinase	chr16:18872071-18872012	GO:0005515|GO:0010467|GO:0006950|GO:0005634|GO:0005524|GO:0046872|GO:0005829|GO:0046854|GO:0005737|GO:0046777|GO:0004672|GO:0006406|GO:0000184|GO:0018105|GO:0000724|GO:0004674|GO:0046983	NM_015092	THC2498432	Hs.460179
A_19_P00321342	0.0248885	0.00182498	2.53644	down	0.0330266	0.00251128	2.5578	down	-0.522795	-0.998502	-0.0459402	-0.11692	-0.958512	-0.455504	0.54428	0.95068	1.00252	CCDC171	coiled-coil domain containing 171 [Source:HGNC Symbol;Acc:HGNC:29828] [ENST00000478913]	GTCCCCTCCATCACACACCTGCAGTTTTTCCATTTGAGTGTAATTCTGTTGGACCTTGAA	chr9	16061012	16060953	+	FALSE	hs|9p22.3	ENST00000478913	203238	AL832443	coiled-coil domain containing 171	chr9:16060953-16061012			THC2626540	Hs.17267
A_24_P306469	0.0119695	8.02286e-05	3.73802	down	0.0249146	0.00112094	2.96234	down	-1.66413	-1.03808	-0.857594	-1.42653	-1.51846	-1.62144	0.547205	-0.0129104	0.606105			AGAGAAAACAGAGACAATTATGTTCCCGAGATCTCAGTCCTGGATCAGGAGACCGTTGAA	chr3	143574757	143574698	-	FALSE	hs|3q24	ENST00000477300				chr3:143574757-143574698
A_33_P3412349	0.015205	0.000363558	2.78955	up	0.0454066	0.00513338	2.10877	up	1.19359	0.475185	1.032	1.20071	1.56207	1.14889	0.0807135	-0.387982	-0.221165	ZNF268	Homo sapiens zinc finger protein 268 (ZNF268), transcript variant 3, mRNA [NM_152943]	GCAGGAAAACATTCAGTTTCCATTCACAGCTTGTTATACATCAGAGAATTCACACAGGTG	chr12	133779341	133779282	+	FALSE	hs|12q24.33	ENST00000228289	10795	NM_152943	zinc finger protein 268	chr12:133779282-133779341	GO:0005515|GO:0046022|GO:0043497|GO:0071157|GO:0008284|GO:0045732|GO:0008285|GO:0003700|GO:0045597|GO:0005634|GO:0015629|GO:0030154|GO:0046872|GO:0005737|GO:0045944|GO:0071356|GO:0006355|GO:0043066|GO:0090073|GO:0030335|GO:0043065|GO:0000122|GO:0003677|GO:0006351|GO:0007346|GO:0008588|GO:0001934	NM_152943	NP1150991	Hs.124047
A_23_P308722	0.0411344	0.00601622	2.35731	up	0.0251472	0.00115276	3.20306	up	2.32821	2.32992	2.38619	2.03101	1.82934	1.85703	-0.00226712	1.2039	0.804328	DRC1	Homo sapiens dynein regulatory complex subunit 1 (DRC1), mRNA [NM_145038]	TCCCACTCAGGTGTTGCGGGTACCCACAAAATGAGCTGGACCGCCAAAGGCTGATGTGTT	chr2	26679411	26679352	+	FALSE	hs|2p23.3	ENST00000288710	92749	NM_145038	dynein regulatory complex subunit 1	chr2:26679352-26679411	GO:0071973|GO:0060285|GO:0005930|GO:0070286|GO:0005856	NM_145038	THC2474138	Hs.393714
A_24_P197537	0.0208808	0.00116039	2.25394	up	0.0371492	0.00323476	2.17471	up	0.574543	1.12571	0.474866	0.583806	0.789037	0.957159	-0.211555	-0.371509	-0.604292	PDE8B	Homo sapiens phosphodiesterase 8B (PDE8B), transcript variant 1, mRNA [NM_003719]	GCTTGACTGTTTTCCTCAAGAACATCGATCTGAAGGATTCATAAGGAGCTTATCTGAACA	chr5	76722852	76722793	+	FALSE	hs|5q13.3	ENST00000340978	8622	NM_003719	phosphodiesterase 8B	chr5:76722793-76722852	GO:0009187|GO:0004115|GO:0004114|GO:0005575|GO:0046872|GO:0005829|GO:0000160|GO:0008542|GO:0050885|GO:0090032|GO:0001662|GO:0004871|GO:0035106|GO:0046676|GO:0006198	NM_003719	THC2657683	Hs.584830
A_33_P3407230	0.0119695	8.18091e-05	5.01626	down	0.0189313	0.000393071	4.39522	down	-2.27571	-1.82255	-1.09107	-1.88498	-1.48149	-2.39488	0.0387866	0.648497	0.531194			GATGTCATCCAAGAGTACTTCAAATGCAAGAAATGAAGACATAAATCTTTGGCTCACATA	chr19	11634670	11634611	+	FALSE	hs|19p13.2					chr19:011634611-011634670
A_21_P0012320	0.0212811	0.00121711	2.8649	down	0.0185001	0.00028156	3.82418	down	-1.3302	-1.16981	-1.63884	-1.1771	-1.05133	-0.660415	0.00766635	0.871134	0.787804	LOC101929374		CTTTGCTGTCCCCACCACTGGCGACCAGTCCTTGAATAACATCGCTGCAGAACTCAGTGG	chr22	23788880	23788821	+	FALSE	hs|22q11.23	ENST00000454268	101929374	TCONS_l2_00018192	uncharacterized LOC101929374	chr22:23788821-23788880
A_33_P3238390	0.0106053	4.80547e-05	8.35535	down	0.0132982	5.57422e-05	8.54914	down	-2.33527	-2.33616	-1.81314	-1.77356	-2.42651	-2.18526	0.139207	1.2665	1.39706		SET pseudogene 20 [Source:HGNC Symbol;Acc:HGNC:42939] [ENST00000457046]	TACTTGGTTCCCCATATGGATGATGAAGAAGGAGAAGATGATAATGAGGAGGAGGAGGAA	chr4	110474554	110474495	-	FALSE	hs|4q25	ENST00000457046				chr4:110474554-110474495
A_33_P3264444	0.0240157	0.00162969	3.76526	down	0.030826	0.00215742	3.73036	down	-0.711983	-0.940032	-0.627541	-0.77235	-0.712863	-0.83464	0.177138	1.71926	1.52199		prefoldin subunit 6 [Source:HGNC Symbol;Acc:HGNC:4926] [ENST00000482292]	AAACCCCTCCCCGCCAAACAAAAACAAGGAGGGAGACAGGGACCAAGACACGACTGCTCA	chr6	33265934	33265875	+	FALSE	hs|6p21.32	ENST00000482292				chr6:33265875-33265934			THC2557117
A_21_P0006401	0.0255031	0.00198407	2.9145	up	0.018729	0.000330988	3.13219	up	0.370798	0.116602	0.656126	0.937337	-0.0650954	-0.0404892	-1.01983	-1.17622	-1.60194	NKAPP1	Homo sapiens NFKB activating protein pseudogene 1 (NKAPP1), non-coding RNA [NR_027131]	GGAATGTCAGCTCATAAAATGAGGCTTCCTTGTAATTCTGTTTAAATGACTTTTCCTTTG	chrX	119370718	119370659	-	FALSE	hs|Xq24	ENST00000452254	158801	NR_027131	NFKB activating protein pseudogene 1	chrX:119370718-119370659		NR_027131	THC2475365	Hs.442518
A_24_P383901	0.0202075	0.00105137	2.29946	down	0.0290804	0.00184862	2.15741	down	-1.04566	-0.82404	-0.803347	-0.86242	-1.0513	-1.03532	0.184909	-0.0247221	0.494671			CATGTACCCTGGCATCACCAACAGGATGCAGAAGAAGATCACCGCCCTAGCACCCAGCAT	chr22	41470381	41470322	-	FALSE	hs|22q13.2	ENST00000423293				chr22:41470381-41470322
A_33_P3350508	0.0138489	0.000226048	3.88263	down	0.0403069	0.00393435	3.03087	down	-0.67183	-0.369901	0.550104	-0.742135	-0.211505	-0.609897	1.60852	0.913609	1.78544	FTO	Homo sapiens fat mass and obesity associated (FTO), mRNA [NM_001080432]	AAGAGAGAGTAGGGTTTAAAACCTGAGCTTTAAGACTCCCACTAGCTTCGTGTCCTTTGG	chr16	54146899	54146840	+	FALSE	hs|16q12.2	ENST00000460382	79068	NM_001080432	fat mass and obesity associated	chr16:54146840-54146899	GO:0001659|GO:0070989|GO:0043734|GO:0005634|GO:0010883|GO:0042245|GO:0035515|GO:0008198|GO:0035553|GO:0035516|GO:0035552|GO:0006307|GO:0016607|GO:0040014|GO:0080111|GO:0070350|GO:0044065|GO:0060612	NM_001080432	THC2547149	Hs.528833
A_21_P0003187	0.0364162	0.00467504	2.25062	down	0.0183798	0.000243936	3.27034	down	-1.04751	-1.14405	-1.37172	-0.648887	-1.02721	-0.269833	0.122013	0.631788	0.811243	lnc-ZBBX-3	LNCipedia lincRNA (lnc-ZBBX-3), lincRNA [lnc-ZBBX-3:1]	AGAAGAAAAGGCAGTGACATCACCCTCAGCTTGTTGGAGAAAAGCAAGAGTGGACTAACA	chr3	166643432	166641818	-	FALSE	hs|3q26.1				lnc-ZBBX-3:1	chr3:166643432-166641818
A_33_P3368445	0.0105628	4.22765e-05	3.67222	down	0.0110436	7.86984e-06	5.41992	down	-2.15883	-1.77015	-1.99654	-1.20364	-1.57817	-1.45885	0.60714	0.333884	0.448277			TTGTTGCTTTTAGGAGAAGGAGCAAATGTCACTAATAGAATGTCTCTGAAGCTGGATTGA	chr1	155121809	155121750	+	FALSE	hs|1q22					chr1:155121750-155121809
A_33_P3217534	0.0112342	6.07581e-05	3.33005	up	0.0273059	0.00149403	2.28022	up	0.603102	0.311195	0.0224721	0.821604	1.00363	0.750649	-1.04681	-0.756816	-0.827123	RBM33	Homo sapiens RNA binding motif protein 33 (RBM33), mRNA [NM_053043]	AGTGAGTCCTAACAAGAGAGCCTGACCTTAGGCTGTACACACACTGTGGAATTTCTTCAA	chr7	155567790	155567731	+	FALSE	hs|7q36.3	ENST00000401878	155435	NM_053043	RNA binding motif protein 33	chr7:155567731-155567790	GO:0000166	NM_053043	THC2486327	Hs.591815
A_33_P3362933	0.0233736	0.00155158	2.34077	down	0.0385289	0.00354548	3.02234	down	-0.318625	-1.02481	0.306708	0.0693259	0.0178914	-0.0178914	0.824511	1.50927	1.41649	GYPA	Homo sapiens glycophorin A (MNS blood group) (GYPA), mRNA [NM_002099]	AAACCTCTCCCCTCACCTGACACAGACGTGCCTTTAAGTTCTGTTGAAATAGAAAATCCA	chr4	145035902	145035843	-	FALSE	hs|4q31.21	ENST00000508337	2993	NM_002099	glycophorin A (MNS blood group)	chr4:145035902-145035843	GO:0047484|GO:0016020|GO:0005886|GO:0005887|GO:0001618|GO:0016032|GO:0009615|GO:0007016|GO:0042803|GO:0009897|GO:0070062|GO:0042802	NM_002099	NP082322	Hs.434973
A_24_P102895	0.0498081	0.00858378	2.22892	down	0.0467064	0.0054652	2.36035	down	-0.556392	-0.67788	-0.444093	-0.657404	-0.206608	-0.566376	0.0173728	0.93429	1.08698	WDTC1	Homo sapiens WD and tetratricopeptide repeats 1 (WDTC1), transcript variant 2, mRNA [NM_015023]	CTTCCCACCCCTCTCTTCTAGCTTGGTAATGAAGTATATTTATTGGTGAAGGAAACAGCT	chr1	27634382	27634323	+	FALSE	hs|1p36.11	ENST00000361771	23038	NM_015023	WD and tetratricopeptide repeats 1	chr1:27634323-27634382	GO:0004857|GO:0005515|GO:0008361|GO:0032869|GO:0016567|GO:0042826|GO:0045717|GO:0005634|GO:0000122|GO:0043086|GO:0001701|GO:0055082|GO:0005829|GO:0042393|GO:0035264|GO:0006006	NM_015023	THC2468554	Hs.469154
A_21_P0000760	0.0312621	0.00329057	2.21652	down	0.0198649	0.000531822	2.85408	down	-1.32629	-0.995683	-0.649177	-0.942161	-0.742095	-0.192718	0.332865	0.496417	0.738643	TMPRSS4-AS1	Homo sapiens TMPRSS4 antisense RNA 1 (TMPRSS4-AS1), long non-coding RNA [NR_038318]	ATGATATTTACTGTGAATAGGAAGTCCCACGCCCCCCAGGTTATAACTCCTCTACAGGAT	chr11	117929953	117929894	-	FALSE	hs|11q23.3		100526771	NR_038318	TMPRSS4 antisense RNA 1	chr11:117929953-117929894		NR_038318		Hs.627426
A_24_P169073	0.0478053	0.00790287	2.76069	down	0.0499583	0.00622666	2.96677	down	-0.733066	-0.604074	-0.589959	-0.649677	-0.529873	-0.435956	-0.0572443	1.33327	1.50356	FAM131C	Homo sapiens family with sequence similarity 131, member C (FAM131C), mRNA [NM_182623]	CCCTCCTTGCGGCTCCCTCCCATCTCACTCAAGGTTCTCTGAGGACATTAAAGTGGTGGA	chr1	16384334	16384275	-	FALSE	hs|1p36.13	ENST00000375662	348487	NM_182623	family with sequence similarity 131, member C	chr1:16384334-16384275		NM_182623	THC2475284	Hs.126825
A_33_P3411315	0.00810704	8.42767e-06	7.05248	down	0.0125148	2.19846e-05	6.74978	down	-0.982408	-1.48346	-1.09194	-1.28863	-1.2134	-1.24564	1.08271	1.9065	1.71751	KRTAP3-3	Homo sapiens keratin associated protein 3-3 (KRTAP3-3), mRNA [NM_033185]	CTCAACCTCACCACCTTCACTCAGCCCTGCTGTGAGCCCTGCCTCCCAAGAGGCTGCTAA	chr17	39150112	39150053	-	FALSE	hs|17q21.2	ENST00000391586	85293	NM_033185	keratin associated protein 3-3	chr17:39150112-39150053	GO:0005198|GO:0045095	NM_033185	THC2485385	Hs.662759
A_33_P3316899	0.0201596	0.00103281	4.09106	down	0.0455656	0.00518405	4.21	down	-1.68461	-0.640079	0.00542641	-0.992058	-0.48182	-0.72135	0.901717	0.796119	2.20436	RALYL	Homo sapiens RALY RNA binding protein-like (RALYL), transcript variant 3, mRNA [NM_173848]	AGAGAGTCTAGTGCTGATCCAAGAGGAATGTGTGTCAGAGATTGCAGATCACTCTACAGA	chr8	85799920	85799861	+	FALSE	hs|8q21.2	ENST00000521268	138046	NM_173848	RALY RNA binding protein-like	chr8:85799861-85799920	GO:0000166	NM_173848	NP661543	Hs.121663
A_21_P0000530	0.0254856	0.00196835	2.30175	up	0.0289529	0.00182865	2.23632	up	1.07275	1.07158	1.04715	1.11928	1.30217	0.894837	0.291225	-0.259412	-0.323725	LRRC75A-AS1	Homo sapiens LRRC75A antisense RNA 1 (LRRC75A-AS1), transcript variant 27, long non-coding RNA [NR_045024]	CCTTCAACCCCATAGTGGAATGAATAAACAGCTGATCTTGTTAAAACTCGCTTCAAAAAA	chr17	16344529	16344470	+	FALSE	hs|17p11.2		125144	NR_045024	LRRC75A antisense RNA 1	chr17:16344470-16344529	GO:0005739	NR_045024	THC2532163	Hs.368934
A_24_P49747	0.0490367	0.00831011	5.19701	down	0.0178387	0.000182807	8.24373	down	-2.78224	-2.79599	-4.11684	-2.62109	-3.99812	-1.07901	-0.802882	0.138042	0.0996616		high mobility group box 3 pseudogene 24 [Source:HGNC Symbol;Acc:HGNC:39316] [ENST00000433260]	AGGATGTTGTTGACTGTAAGTTGAAAGGAAAGTTTTATGGCGCAAAGCGTCCTGCTAAAG	chr9	36303660	36303601	-	FALSE	hs|9p13.2	ENST00000433260				chr9:36303660-36303601
A_23_P210425	0.0459747	0.00738151	2.36673	up	0.0354237	0.00293336	2.56667	up	0.534763	1.21323	1.21025	0.27197	1.26908	1.06618	-0.717262	-0.488208	0.0840201	MYL9	Homo sapiens myosin, light chain 9, regulatory (MYL9), transcript variant 2, mRNA [NM_181526]	TGAGGAAGTGGACGAGATGTACCGGGAGGCACCCATTGATAAGAAAGGCAACTTCAACTA	chr20	35177600	35177541	+	FALSE	hs|20q11.23	ENST00000346786	10398	NM_181526	myosin, light chain 9, regulatory	chr20:35177541-35177600	GO:0070527|GO:0030018|GO:0006937|GO:0001725|GO:0006936|GO:0048013|GO:0007411|GO:0005509|GO:0005859|GO:0008307|GO:0005829	NM_181526	THC2598537	Hs.504687
A_21_P0010201	0.0138489	0.000230488	4.85258	down	0.0147866	7.51537e-05	6.89236	down	-0.0748954	-0.380084	-0.60324	0.125026	0.441709	-0.106223	2.76896	1.69591	2.8319	lnc-TMEM50B-1	BX101916 Soares_fetal_liver_spleen_1NFLS_S1 Homo sapiens cDNA clone IMAGp998P221062, mRNA sequence [BX101916]	CCACTCTATCAGAGTAAGTTCATGAAGCAGCCCTGAGAGAGAATAAACTAGAACCCATGG	chr21	34856287	34856228	-	FALSE	hs|21q22.11				lnc-TMEM50B-1:2	chr21:34856287-34856228			THC2639111	Hs.117238
A_33_P3492750	0.0132853	0.000171566	3.00284	down	0.0177261	0.000158634	2.78106	down	-1.29158	-1.39625	-1.38157	-1.68952	-1.49309	-1.21887	0.25925	0.131446	-0.0331898	MGC27382	uncharacterized MGC27382 [Source:EntrezGene;Acc:149047] [ENST00000436742]	GCCTATACAATGTAAAAATGACAAGGATGAAGACCTTTATGATGATTCACGTCCACTTAA	chr1	78758955	78758896	+	FALSE	hs|1p31.1	ENST00000436742	149047	AK091757	uncharacterized MGC27382	chr1:78758896-78758955			THC2514324	Hs.352665
A_33_P3294459	0.0342177	0.00413471	4.06814	up	0.0328101	0.00247782	3.75912	up	0.441836	1.03701	0.712662	0.0838556	1.53949	0.910086	-0.938375	-0.489871	-2.11143	COPG2IT1	Homo sapiens cDNA FLJ41646 fis, clone FEBRA2024019. [AK123640]	GCCCCAAATGTAACTGAATGATGACCAGGGATAACTATTTACTAGTGCTTTTATGATTTA					FALSE			53844	AK123640	COPG2 imprinted transcript 1 (non-protein coding)				THC2556214	Hs.715567
A_19_P00807411	0.0411632	0.00603013	3.58768	up	0.0235352	0.000926815	3.68587	up	0.109237	0.669079	0.575458	0.948173	-0.604996	0.893733	-1.91597	-1.64918	-0.727084	RNF180	Homo sapiens ring finger protein 180 (RNF180), transcript variant 1, mRNA [NM_001113561]	CCTTGGAATCTTGCTCCTAAGTTAGCTCTGTGGCATAACAAAATTCCAGTTAATAAAATT	chr5	63668373	63668314	+	FALSE	hs|5q12.3	ENST00000389100	285671	NM_001113561	ring finger protein 180	chr5:63668314-63668373	GO:0000209|GO:0004842|GO:0016874|GO:0032436|GO:0031227|GO:0005635|GO:0042415|GO:0042428|GO:0050790|GO:0031398|GO:0008270|GO:0030534|GO:0016021|GO:0031624	NM_001113561	THC2689146	Hs.657843
A_32_P64200	0.0251572	0.00187898	2.26532	up	0.0258485	0.00122714	2.21535	up	0.230241	0.557923	0.283875	0.109737	0.734228	0.324601	-0.981786	-0.614654	-0.774132	GUCA1B	Homo sapiens guanylate cyclase activator 1B (retina) (GUCA1B), mRNA [NM_002098]	ATGTGTAACCCCAATATAGAAACTAGATTAAAAGGGAGTCTCTCTGGTTGAAAGGGGAGC	chr6	42151260	42151201	-	FALSE	hs|6p21.1		2979	NM_002098	guanylate cyclase activator 1B (retina)	chr6:42151260-42151201	GO:0007589|GO:0001917|GO:0007603|GO:0005509|GO:0007267|GO:0031284|GO:0022400|GO:0007168|GO:0007601|GO:0016056|GO:0008048	NM_002098	THC2474368	Hs.446529
A_24_P277367	0.0250529	0.00185298	2.26438	down	0.0182055	0.000222102	2.80617	down	-1.58262	-1.23308	-1.25737	-0.680641	-1.11879	-1.34519	0.263962	0.134727	-0.0059526	CXCL5	Homo sapiens chemokine (C-X-C motif) ligand 5 (CXCL5), mRNA [NM_002994]	AGATGCGGTAATGAAACCGGTTAGTCAGTGTTGTCTTAATATCCTTGATAATGCTGTAAA	chr4	74861957	74861898	-	FALSE	hs|4q13.3	ENST00000296027	6374	NM_002994	chemokine (C-X-C motif) ligand 5	chr4:74861957-74861898	GO:0008009|GO:0008284|GO:0070098|GO:0002446|GO:0007267|GO:0005576|GO:0045236|GO:0005615|GO:0002690|GO:0007165|GO:0006955|GO:0006954|GO:0006935|GO:0007186|GO:0060326|GO:0032496	NM_002994	THC2463029	Hs.89714
A_33_P3709173	0.0257452	0.00204399	2.69241	up	0.0194639	0.000443915	3.35546	up	0.123222	-0.346777	0.42016	-0.777242	-0.123222	0.144231	-1.31068	-1.83179	-1.90046	PHTF2	Homo sapiens putative homeodomain transcription factor 2 (PHTF2), transcript variant 5, mRNA [NM_001127360]	TAGAACATTTGGCTTTAAGGCAAATAAATTACACTGTTTATCACTTTTTTATAAACATTA	chr7	77552709	77552650	+	FALSE	hs|7q21.11		57157	NM_001127360	putative homeodomain transcription factor 2	chr7:77552650-77552709	GO:0006355|GO:0005783|GO:0005634|GO:0003677|GO:0006351	NM_001127360	THC2484513	Hs.203965
A_21_P0003082	0.0265212	0.00220514	4.65067	down	0.0244997	0.00105	6.86713	down	-1.93268	-0.693688	0.163918	-1.09991	-0.457596	0.781855	2.23323	1.37026	2.27318	lnc-HES1-2	LNCipedia lincRNA (lnc-HES1-2), lincRNA [lnc-HES1-2:4]	AATCCAAGACTTCTCTGGAGAGAGACCAGGAAACAGGCTCAGAGAGAAGAAGGGAATTAT	chr3	193809331	193796234	+	FALSE	hs|3q29				lnc-HES1-2:4	chr3:193796234-193809331
A_23_P37415	0.0189569	0.000776659	3.24722	up	0.0403883	0.00395754	2.16158	up	0.739233	0.135079	0.123112	0.733336	1.52026	0.505183	-0.508126	-0.990056	-0.840652	SECISBP2L	Homo sapiens SECIS binding protein 2-like (SECISBP2L), transcript variant 2, mRNA [NM_014701]	CTCTGATTCTAATTACACAACGCAAACTACGTAACTCAGGAAATGTCGGCTCTCTATCTC	chr15	49284474	49284415	-	FALSE	hs|15q21.1	ENST00000261847	9728	NM_014701	SECIS binding protein 2-like	chr15:49284474-49284415		NM_014701	THC2471358	Hs.9997
A_24_P417596	0.0191739	0.00082995	2.75148	down	0.0339684	0.00266022	2.33752	down	-1.00734	-0.53488	-0.616643	-1.07209	-0.678099	-1.11437	0.137258	0.489882	0.888929	FLYWCH2	Homo sapiens FLYWCH family member 2 (FLYWCH2), transcript variant 1, mRNA [NM_138439]	AGATCAAGTATAAGTTACTTTTGTAAGCAGAAAAATACTTTCAAACAAGAATAAAAGAAG	chr16	2949346	2949287	+	FALSE	hs|16p13.3	ENST00000396958	114984	NM_138439	FLYWCH family member 2	chr16:2949287-2949346	GO:0008150|GO:0005575	NM_138439	THC2470866	Hs.534525
A_33_P3396275	0.016487	0.000488934	3.88647	down	0.0246023	0.00106627	4.94648	down	-1.84316	-2.30502	-0.968326	-1.28069	-1.48308	-1.3089	-0.0798876	1.2102	0.672396	C15orf62	Homo sapiens chromosome 15 open reading frame 62 (C15orf62), mRNA [NM_001130448]	GATCCCTTCCTCTCCTTCAAAGTGGACCTGGGGATTTCACTTCTTGAGGAAGTTCTGCAG	chr15	41063182	41063123	+	FALSE	hs|15q15.1	ENST00000344320	643338	NM_001130448	chromosome 15 open reading frame 62	chr15:41063123-41063182	GO:0005739|GO:0005737|GO:0030838|GO:0005886|GO:0032321|GO:0008360|GO:0031274|GO:0017049|GO:0007266|GO:0005856|GO:0005100	NM_001130448	THC2606201	Hs.631715
A_19_P00324582	0.00962169	3.01552e-05	4.43921	down	0.0178387	0.000173042	3.5538	down	-1.62399	-1.24742	-1.06706	-1.55722	-1.51974	-1.82433	0.529673	0.216638	0.803309			ATTACCATATCAAGCTGAAAATGTCACCGTTATCTGCAGTTAGACATGTTTTATTGGGAA	chr1	26215714	26215655	+	FALSE	hs|1p36.11					chr1:026215655-026215714			THC2546670
A_24_P379165	0.0419394	0.00622369	2.17264	down	0.0440671	0.00477062	2.23623	down	-1.19739	-1.12558	-0.939333	-0.801042	-1.15681	-1.17959	-0.406153	0.0619268	0.565129	FOXO4	Homo sapiens forkhead box O4 (FOXO4), transcript variant 1, mRNA [NM_005938]	GAAGAGCTCCCCTACGGACCAGGTATAGAGAAAGGTCTATGCAGAAATAGGTTAGAGTTT	chrX	70322748	70322689	+	FALSE	hs|Xq13.1	ENST00000374259	4303	NM_005938	forkhead box O4	chrX:70322689-70322748	GO:0007095|GO:0005515|GO:0008286|GO:0003700|GO:0008285|GO:0006366|GO:0000981|GO:0005634|GO:0005829|GO:0005737|GO:0007173|GO:0007050|GO:0048011|GO:0006355|GO:0006357|GO:0051151|GO:0048015|GO:0070317|GO:0003677|GO:0048863|GO:0043565|GO:0007517|GO:0008543|GO:0045087|GO:0016525|GO:0005654|GO:0019899|GO:0045893|GO:0038095|GO:0008134	NM_005938	THC2472479	Hs.584654
A_23_P330578	0.0156118	0.000406221	7.08406	up	0.0475973	0.00565603	4.16212	up	-0.808362	0.208224	-0.589153	0.37647	0.324116	0.411894	-3.17977	-1.26097	-2.92051	LRRC39	Homo sapiens leucine rich repeat containing 39 (LRRC39), transcript variant 3, mRNA [NM_144620]	ATTCAAGATGCCCTTCTAAAGAGGATTACTTTGGTGAATTCTCTAATGTTTGGATTTCTG	chr1	100614593	100614534	-	FALSE	hs|1p21.2	ENST00000370138	127495	NM_144620	leucine rich repeat containing 39	chr1:100614593-100614534		NM_144620	THC2471326	Hs.44277
A_33_P3245977	0.0321311	0.00354097	2.02195	down	0.0380975	0.00345256	2.0997	down	-0.301618	-0.578317	-0.999581	-0.900722	-0.29806	-0.517437	0.570828	0.351578	0.408623	SHROOM1	Homo sapiens shroom family member 1 (SHROOM1), transcript variant 2, mRNA [NM_133456]	AAAGATGCTTCAGGACCTTCACACGGAGCAGGAGCGGCTGCAGGGGGAGGCACAAGCATG	chr5	132159191	132159132	-	FALSE	hs|5q31.1	ENST00000319854	134549	NM_133456	shroom family member 1	chr5:132159191-132159132	GO:0000902|GO:0005737|GO:0051015|GO:0005874|GO:0016460|GO:0051017	NM_133456	NP435307	Hs.519574
A_33_P3294314	0.0326969	0.00370268	2.22147	down	0.0270632	0.00140592	3.13664	down	-1.85018	-0.990995	-1.66044	-0.935689	-0.907035	-1.16576	0.110603	-0.271147	0.606595			AAATGTGCATTCAGGAAGTGCTTATTAGTCCCCCCAAAACCTTTTTCGTGACGACAGACG	chr2	9696652	9696593	-	FALSE	hs|2p25.1					chr2:009696652-009696593
A_24_P379820	0.0205057	0.00110519	2.93232	down	0.0273059	0.00149918	2.60653	down	-0.713131	-0.231375	-0.601897	-0.300275	-1.06656	-0.689316	0.48154	1.27841	0.840036	ITM2C	Homo sapiens integral membrane protein 2C (ITM2C), transcript variant 1, mRNA [NM_030926]	CTTAGCTTGTACTTTGGACGCGTTTCTATAGAGGTGACATGTCTCTCCATTCCTCTCCAA	chr2	231742954	231742895	+	FALSE	hs|2q37.1	ENST00000326427	81618	NM_030926	integral membrane protein 2C	chr2:231742895-231742954	GO:0005515|GO:0048471|GO:2001238|GO:0005794|GO:0005886|GO:0005765|GO:0005524|GO:0005764|GO:0001540|GO:0030182|GO:0010977|GO:0016021|GO:0070062	NM_030926	THC2592476	Hs.111577
A_21_P0012898	0.0121369	9.03471e-05	5.01556	up	0.0168966	0.000135898	4.20883	up	-0.037477	0.355553	0.31992	0.172237	0.345625	0.879109	-1.40152	-2.28155	-1.8992	XLOC_l2_011987	BROAD Institute lincRNA (XLOC_l2_011987), lincRNA [TCONS_l2_00022832]	GTCCCTTTCGACACTTTCAGAGACTTTATCCTGCAAATTTGGAAAGGTTTTTCTTTTCCA	chr5	34164688	34164629	-	FALSE	hs|5p13.2					chr5:34164688-34164629
A_24_P943566	0.0299645	0.00297122	4.56205	up	0.0264818	0.00131779	5.10318	up	-0.179662	0.702044	0.676182	-0.601222	0.738899	0.575748	-1.32278	-1.5879	-2.94494	PHACTR1	phosphatase and actin regulator 1 [Source:HGNC Symbol;Acc:HGNC:20990] [ENST00000379350]	TGGCTGACTAGTTTAATAGGTTTTATCCCACTGAAATTTGCATTTGTACAAATGTCACTG	chr6	13276230	13276171	+	FALSE	hs|6p24.1	ENST00000379350	221692	AB051520	phosphatase and actin regulator 1	chr6:13276171-13276230	GO:0030054|GO:0031532|GO:0004864|GO:0043149|GO:0031032|GO:0045202|GO:0003779|GO:0005634|GO:0043086|GO:0005829|GO:0008599|GO:0048870|GO:0008157
A_21_P0008549	0.017079	0.000570741	6.44711	down	0.0185001	0.000291209	8.47982	down	-0.668565	-1.15859	-0.0653825	-0.536137	-0.587816	0.417553	1.87601	2.01717	3.46638	lnc-RP11-204N11.1.1-3	Q8TAW2_HUMAN (Q8TAW2) CD99L2 protein, partial (13%) [THC2683812]	ACAACTGGTGTCCTTGTAAGAGAGAGGAAAGGAAGATTGGACATACGCAGACATAGAAGA	chr14	98429312	98429253	-	FALSE	hs|14q32.2				lnc-RP11-204N11.1.1-3:8	chr14:98429312-98429253			THC2683812
A_33_P3461416	0.0198161	0.000968287	2.57237	up	0.0342035	0.00269144	2.18391	up	1.68807	1.70372	2.01506	2.29781	1.84387	1.97372	1.04617	0.553419	0.426509	GP6	Homo sapiens glycoprotein VI (platelet) (GP6), transcript variant 1, mRNA [NM_001083899]	CCTGATTTGATCATAGCACGTTGTATACATGTACTGCAATATTGCTGTCCACCCCATAAA	chr19	55525459	55525400	-	FALSE	hs|19q13.42	ENST00000310373	51206	NM_001083899	glycoprotein VI (platelet)	chr19:55525459-55525400	GO:0005515|GO:0005886|GO:0009986|GO:0005518|GO:0030168|GO:0097197|GO:0050900|GO:0005887|GO:0007596|GO:0004872|GO:0004888|GO:0007167|GO:0070062	NM_001083899	NP236107	Hs.661752
A_23_P501634	0.0199084	0.000984613	2.13868	down	0.0229341	0.000864259	2.16186	down	-1.27854	-1.19353	-1.19506	-1.2086	-1.26815	-1.14373	-0.14649	0.0282159	-0.212029	BTN2A1	Homo sapiens butyrophilin, subfamily 2, member A1 (BTN2A1), transcript variant 2, mRNA [NM_078476]	GCATGAATAAGCCAATTATAGGTTAATATAAGTAGAATGTTTGTGAAAAATAAGTATGGT	chr6	26469831	26469772	+	FALSE	hs|6p22.2	ENST00000429381	11120	NM_078476	butyrophilin, subfamily 2, member A1	chr6:26469772-26469831	GO:0006629|GO:0003674|GO:0005887|GO:0070062	NM_078476	NP421492	Hs.159028
A_33_P3230319	0.0101017	3.39484e-05	5.17776	up	0.0221513	0.000772335	4.38564	up	0.393333	1.3278	0.0752096	0.87469	0.755691	0.884585	-1.36094	-1.19715	-2.04394		Homo sapiens cDNA FLJ26833 fis, clone PRS07140. [AK130343]	TTGCATCATCACTCTCAGATGATACGCACCAAGTGTGTTATGGTTATTGTTTGGGTGTAA	chr3	107513849	107513790	+	FALSE	hs|3q13.12			AK130343		chr3:107513790-107513849			THC2486206	Hs.673596
A_23_P416686	0.0336388	0.0039814	2.12681	down	0.046391	0.00539007	2.01849	down	-0.53134	-0.341043	-0.847334	-0.671251	-0.925868	-0.348836	0.159197	0.398379	0.762542	GPR137	Homo sapiens G protein-coupled receptor 137 (GPR137), transcript variant 3, mRNA [NM_020155]	ACCTGGTGAATGACCTGGGGAACAAAGGCTACCTGGTATTTGGCCTCATCCTCTTCGTGT	chr11	64055875	64055816	+	FALSE	hs|11q13.1	ENST00000545366	56834	NM_020155	G protein-coupled receptor 137	chr11:64055816-64055875	GO:0016021	NM_020155	THC2542667	Hs.523763
A_21_P0013772	0.0213656	0.00123819	3.28828	up	0.0286657	0.00172172	3.31541	up	0.505056	0.186403	0.656605	0.418081	0.519214	0.375212	-0.558795	-1.88601	-1.39469	JPX	JPX transcript, XIST activator (non-protein coding) [Source:HGNC Symbol;Acc:HGNC:37191] [ENST00000453317]	TATTTAAATGGGTTTTTATTGACACCATGTCGCGCCAAAATGGATTCCATCTCCTCAGAG	chrX	73164601	73164542	+	FALSE	hs|Xq13.2	ENST00000453317	554203		JPX transcript, XIST activator (non-protein coding)	chrX:73164542-73164601			THC2574630
A_21_P0001371	0.0449467	0.00706201	2.68473	up	0.0447246	0.00496549	2.85866	up	0.655962	0.234904	0.406068	0.276369	0.6779	0.0709877	-0.759919	-1.9352	-0.553954	ZNF717	Homo sapiens zinc finger protein 717 (ZNF717), transcript variant 3, mRNA [NM_001290209]	TGCAGAAGTTTATACGAGACCTAGTTTCCAGGGAAGAACTCACTGATTCCGCGAGGGAGA	chr3	75834539	75834099	-	FALSE	hs|3p12.3	ENST00000625153	100131827	NM_001290209	zinc finger protein 717	chr3:75834539-75834099	GO:0006355|GO:0003700|GO:0005634|GO:0003677|GO:0046872|GO:0006351	NM_001290209	THC2546491	Hs.556877
A_21_P0003216	0.0453621	0.00717124	2.49478	down	0.0470861	0.00555261	2.59262	down	-1.04122	-0.917416	-0.470496	-1.10393	-0.782512	-0.3762	0.549698	-0.0552099	1.19961	LOC101927440	PREDICTED: Homo sapiens uncharacterized LOC101927440 (LOC101927440), ncRNA [XR_249342]	TCACTGCAAGCAAAAAGGGGAAGAAACGCTCACAAAAGGGAAGGCAGCAGGAAAAGTAAT	chr3	9291498	9291439	+	FALSE	hs|3p25.3		101927440	XR_249342	uncharacterized LOC101927440	chr3:9291439-9291498		XR_249342
A_23_P119593	0.0375143	0.00498643	2.35843	down	0.03313	0.00252575	2.71481	down	-0.991599	-0.967109	-0.651439	-0.511359	-0.826417	-0.663299	-0.0809114	0.83878	0.954532	EPHX3	Homo sapiens epoxide hydrolase 3 (EPHX3), transcript variant 1, mRNA [NM_024794]	CTGTCCCTGCCTTCGACCTCCTGCCTGGGTCTTCAGCTCAGTGCTACTCTGAATACAATA	chr19	15337870	15337811	-	FALSE	hs|19p13.12	ENST00000602233	79852	NM_024794	epoxide hydrolase 3	chr19:15337870-15337811	GO:0008150|GO:0003674|GO:0016787|GO:0008152|GO:0005576|GO:0005575	NM_024794	THC2653397	Hs.156457
A_21_P0008990	0.0151337	0.000302873	2.67577	down	0.0490864	0.00598357	2.80991	down	-1.52969	-1.1023	-0.0159111	-0.611134	-1.00025	-0.824816	0.776746	0.567905	0.479018	lnc-MAP1LC3B-4	LNCipedia lincRNA (lnc-MAP1LC3B-4), lincRNA [lnc-MAP1LC3B-4:1]	AAGGAAAGACATGCAGGAAGCACTGAGAGGTTAGTTGTTAAGGGTCTGGGCTCAGATTTA	chr16	87153423	87153364	+	FALSE	hs|16q24.2				lnc-MAP1LC3B-4:1	chr16:87153364-87153423
A_24_P58187	0.016487	0.000506684	3.30218	down	0.0217602	0.000730808	2.90183	down	-0.877902	-0.600137	0.00247526	-0.180922	-0.625176	-1.22884	0.990216	0.996076	1.14903		heterogeneous nuclear ribonucleoprotein A1 pseudogene 60 [Source:HGNC Symbol;Acc:HGNC:48790] [ENST00000526810]	TGGCAGCCATGGTGGCAGTGCAGACGGCTATAATGGATTTGGTAATGATGGAAAGAATTT	chr11	110659013	110658954	-	FALSE	hs|11q23.1	ENST00000526810				chr11:110659013-110658954
A_33_P3213342	0.0138489	0.000218851	2.96462	up	0.0370955	0.00322745	2.35142	up	1.05425	0.394157	0.212572	1.11402	0.870544	0.679354	-0.635083	-0.490752	-0.913788	CASC5	Homo sapiens cancer susceptibility candidate 5 (CASC5), transcript variant 1, mRNA [NM_170589]	CTACAAACTATTATCCTTTTTCTCCGTTACTAAAATGCTATTAAGAGAAAGTAGGGCTGG	chr15	40954881	40954822	+	FALSE	hs|15q15.1	ENST00000399668	57082	NM_170589	cancer susceptibility candidate 5	chr15:40954822-40954881	GO:0005515|GO:0001675|GO:0001669|GO:0034501|GO:0006334|GO:0005634|GO:0005829|GO:0034080|GO:0005737|GO:0007067|GO:0010923|GO:0071173|GO:0000777|GO:0005654|GO:0000278|GO:0008608|GO:0070062|GO:0051301	NM_170589	THC2498346	Hs.181855
A_21_P0000448	0.016487	0.000511655	4.28976	down	0.019715	0.000520941	4.52973	down	-1.63657	-1.80826	-1.54796	-1.52122	-1.67055	-1.56543	0.196935	-0.00651717	1.35507	SNORD116-12	Homo sapiens small nucleolar RNA, C/D box 116-12 (SNORD116-12), small nucleolar RNA [NR_003327]	GGAAAGCTGAATAAAATGAATGAAAACTCTATACCATCATCCTCATTGAACTGAGGTCCC	chr15	25322290	25322231	+	FALSE	hs|15q11.2		100033424	NR_003327	small nucleolar RNA, C/D box 116-12	chr15:25322231-25322290		NR_003327
A_23_P201368	0.0263675	0.00217361	2.30131	up	0.0374357	0.00333034	2.21828	up	0.381675	0.329222	0.897571	0.268168	0.820036	0.679296	-0.464161	-0.953695	-0.422003	CTBS	Homo sapiens chitobiase, di-N-acetyl- (CTBS), mRNA [NM_004388]	TCTTTAAAGGCAACATATATACAAAACTATCGCTTACGGGGCATTGGCATGTGGAATGCA	chr1	85020831	85020772	-	FALSE	hs|1p22.3	ENST00000370625	1486	NM_004388	chitobiase, di-N-acetyl-	chr1:85020831-85020772	GO:0008061|GO:0009313|GO:0006032|GO:0005764|GO:0005615|GO:0004568|GO:0070062	NM_004388	THC2648498	Hs.513557
A_21_P0013191	0.0209903	0.00117913	2.73084	up	0.0384075	0.00351981	2.3208	up	0.600954	0.58793	0.401721	0.713755	0.906148	0.674869	-0.139909	-0.867124	-1.04623	XLOC_l2_013330	BROAD Institute lincRNA (XLOC_l2_013330), lincRNA [TCONS_l2_00025774]	TAAAAATAGCAGATATATCTGGCCTACCATCCTTCTGCTGCTGAACCAATGCCAACAGTG	chr7	29734185	29730587	+	FALSE	hs|7p14.3					chr7:29730587-29734185			THC2586597	Hs.652669
A_21_P0003266	0.0133674	0.000178944	3.24188	down	0.0188613	0.000339873	3.34903	down	-1.15819	-1.8282	-1.65821	-1.29537	-1.67175	-1.53674	-0.143918	0.442312	0.288236	lnc-CHRD-1	LNCipedia lincRNA (lnc-CHRD-1), lincRNA [lnc-CHRD-1:1]	TTTGCTTGTTCTGTCTCCGTCTTCCATCTCCTACCGTTCCACATGTGACAAGAGGAATAA	chr3	184096677	184096618	+	FALSE	hs|3q27.1				lnc-CHRD-1:1	chr3:184096618-184096677
A_33_P3374170	0.019081	0.000814518	2.6927	down	0.0392747	0.00367195	2.41374	down	-0.553391	-1.08879	-0.182949	-0.458152	-1.05842	-0.781908	0.322331	0.806903	0.859442		coiled-coil-helix-coiled-coil-helix domain containing 4 pseudogene 4 [Source:HGNC Symbol;Acc:HGNC:44492] [ENST00000437690]	AGCATGGATTGATACTACCAATGAAGACATTAACTGGAACCGTCCATGCCTTGGGGGAAT	chr3	11276251	11276192	-	FALSE	hs|3p25.3	ENST00000437690				chr3:11276251-11276192
A_23_P207680	0.019294	0.000864314	2.93346	up	0.0435514	0.0046009	2.282	up	1.6581	1.163	1.37878	1.74667	2.00337	1.53674	0.551614	-0.310325	0.38768	ARL17B	Homo sapiens ADP-ribosylation factor-like 17B (ARL17B), transcript variant 1, mRNA [NM_001039083]	AGTCGGCGGTGTTGTAGGTAGCGGTACCTTGAGTGGCAACAGAATTCGATTAAATTACAA	chr17	44439083	44435763	-	FALSE	hs|17q21.31	ENST00000619860	100506084	NM_001039083	ADP-ribosylation factor-like 17B	chr17:44439083-44435763	GO:0005794|GO:0007264|GO:0016192|GO:0015031|GO:0005525	NM_001039083	THC2526978	Hs.733127
A_21_P0001643	0.0254341	0.0019448	2.47868	down	0.0194639	0.000443523	3.77808	down	-1.86333	-1.29128	-2.07051	-0.924214	-1.32527	-1.15139	0.674786	-0.0349612	-0.111986	lnc-IRF2BP2-2	LNCipedia lincRNA (lnc-IRF2BP2-2), lincRNA [lnc-IRF2BP2-2:1]	ACTTACTGTGGCTTATTTTGTTCCCTCTGCCTGAAAGAGGTCTCTTCACCTGTCAAACTC	chr1	234845191	234845132	-	FALSE	hs|1q42.3				lnc-IRF2BP2-2:1	chr1:234845191-234845132
A_23_P167194	0.0150552	0.000289928	2.85128	up	0.0277524	0.00155216	2.35362	up	0.503348	0.106743	0.117189	0.456331	0.641712	0.459417	-0.655107	-1.12764	-1.19462	CENPC	Homo sapiens centromere protein C (CENPC), mRNA [NM_001812]	AAGGAAGGCCATCAGGAGGATTCGTGATTAGTGGAGTACTATCTCCAGACACAATATCGT	chr4	68359616	68358671	-	FALSE	hs|4q13.2	ENST00000506882	1060	NM_001812	centromere protein C	chr4:68359616-68358671	GO:0000780|GO:0006334|GO:0019237|GO:0005634|GO:0003677|GO:0005829|GO:0034080|GO:0005737|GO:0007067|GO:0051382|GO:0005721|GO:0007059|GO:0000777|GO:0000776|GO:0005654|GO:0000278|GO:0051301	NM_001812	NP1074764	Hs.479867
A_33_P3415321	0.0151794	0.000322489	5.3517	up	0.0170675	0.000143544	4.61814	up	1.15154	1.04175	0.810825	0.519932	1.70608	1.41616	-0.633712	-1.68363	-1.30047	ST7-OT4	Homo sapiens ST7 overlapping transcript 4 (ST7-OT4), long non-coding RNA [NR_002329]	CTGCTTGGTATCTTCTCAATATCTTGACCATCTGTGACAATTTTAATCCTCATTTGATCA	chr7	116596768	116596709	+	FALSE	hs|7q31.2		338069	NR_002329	ST7 overlapping transcript 4	chr7:116596709-116596768		NR_002329	THC2677819	Hs.662742
A_33_P3410700	0.0138489	0.000233704	3.29305	down	0.0242467	0.00100151	2.81081	down	-0.306779	-0.705782	-0.993021	-0.885387	-1.14704	-0.658461	0.460922	1.11716	0.8893	ATP8	mitochondrially encoded ATP synthase 8 [Source:HGNC Symbol;Acc:HGNC:7415] [ENST00000361851]	TATTAAACACAAACTACCACCTACCTCCCTCACCAAAGCCCATAAAAATAAAAAATTATA	chrM	8508	8449	+	FALSE		ENST00000361851	4509	AK128101	ATP synthase F0 subunit 8	chrM:8449-8508			THC2589938
A_23_P201605	0.0413126	0.00607763	2.46743	up	0.034336	0.00271494	2.53379	up	0.740812	0.477083	0.427492	0.644466	0.870565	0.0154951	-0.228054	-0.913471	-1.23698	DENND1B	Homo sapiens DENN/MADD domain containing 1B (DENND1B), transcript variant 2, mRNA [NM_144977]	TGCTTTGTTTGGATCCTACAGAGATGCACTGAGATACAAACCTGGTGAGCCCATCACTTT	chr1	197564380	197552367	-	FALSE	hs|1q31.3	ENST00000235453	163486	NM_144977	DENN/MADD domain containing 1B	chr1:197564380-197552367	GO:0017112|GO:0030136|GO:0032851|GO:0015031|GO:0005829	NM_144977	THC2480977	Hs.745032
A_33_P3719214	0.0214854	0.00125851	3.02111	down	0.0235352	0.000927951	3.93217	down	-1.51151	-1.4039	-0.690045	-0.699082	-0.872853	-0.892778	0.184737	0.765828	1.36996		long intergenic non-protein coding RNA 355 [Source:HGNC Symbol;Acc:HGNC:27061] [ENST00000456627]	GTCTGCGTCTCAGGTTCAAGCGATTTTTCTGCCTCAGCCTCTGGTGTAGCTGGAATTACA	chr13	64577541	64577482	-	FALSE	hs|13q21.31	ENST00000456627		BC128161		chr13:64577541-64577482			THC2518202	Hs.719557
A_19_P00320218	0.0207406	0.00114264	2.27828	down	0.0431056	0.00453144	2.1012	down	-1.44468	-0.743304	-0.965339	-1.28015	-0.954788	-1.26858	-0.183329	-0.00353098	0.247182	LINC01237	Homo sapiens long intergenic non-protein coding RNA 1237 (LINC01237), long non-coding RNA [NR_110220]	TACCAGAGCCCACCTGGACCCCACACTGGGTCAGCCCTGGTGCGGAGGAGGCCGCTGTAG	chr2	242823629	242823570	+	FALSE	hs|2q37.3	ENST00000415434	101927289	NR_110220	long intergenic non-protein coding RNA 1237	chr2:242823570-242823629		NR_110220	THC2616721	Hs.130180
A_24_P666105	0.0197593	0.000960245	2.25107	up	0.0251665	0.00115555	2.95787	up	-0.83647	-0.467398	0.157133	-0.738266	-0.722652	-0.867668	-1.85056	-2.19633	-1.79351	LRRTM4	Homo sapiens leucine rich repeat transmembrane neuronal 4 (LRRTM4), transcript variant 1, mRNA [NM_001134745]	AGGCTATAAGAGAGATATGACCATGGGCTCAATGAATGAAACTGCCAAGCTGACAAATTT	chr2	76975006	76974947	-	FALSE	hs|2p12	ENST00000409911	80059	NM_001134745	leucine rich repeat transmembrane neuronal 4	chr2:76975006-76974947	GO:0030054|GO:0097113|GO:0045211|GO:0032281|GO:0043395	NM_001134745	THC2696143	Hs.285782
A_23_P61960	0.0133674	0.000179354	3.37019	down	0.0275249	0.00152933	2.47147	down	-0.71321	-0.28441	-0.425365	-0.937254	-1.06926	-0.758854	0.483364	0.806809	1.20295	ATP6V0E2	Homo sapiens ATPase, H+ transporting V0 subunit e2 (ATP6V0E2), transcript variant 1, mRNA [NM_145230]	TGAAGCAGAGAAACATTCACACACAAAAAGCAACATAGTCATGTGGGTCCAGATGGCCTC	chr7	149577012	149576953	+	FALSE	hs|7q36.1	ENST00000606024	155066	NM_145230	ATPase, H+ transporting V0 subunit e2	chr7:149576953-149577012	GO:0008286|GO:0051701|GO:0042625|GO:0055085|GO:0006879|GO:0033572|GO:0016020|GO:0046961|GO:0007035|GO:0008152|GO:0015991|GO:0030670|GO:0016049|GO:0016021|GO:0090382|GO:0010008|GO:0033179|GO:0015992	NM_145230	THC2470317	Hs.556998
A_21_P0014422	0.019724	0.00095087	3.24741	down	0.0269679	0.00138083	3.34992	down	-1.18723	-0.687641	-0.50233	-0.742675	-0.958144	-0.541871	0.332627	1.03003	1.49251	LOC646513	PREDICTED: Homo sapiens VLGN1945 (LOC646513), misc_RNA [XR_159371]	TGCTGGTGTATTTCCTGCCCCTGCTGGTGTACTTCCTTCCCCTGCTGGTGCACTTCCTGC	chr22	30831967	30831908	+	FALSE	hs|22q12.2	ENST00000366413	646513	XR_159371	VLGN1945	chr22:30831908-30831967		XR_159371	NP862031	Hs.565803
A_33_P3688869	0.0405365	0.00584391	4.00415	up	0.04465	0.00493956	4.29865	up	1.02667	1.37961	0.727234	0.498809	1.16846	1.15908	-1.81919	0.225633	-1.58458	LOC440910	Homo sapiens uncharacterized LOC440910 (LOC440910), long non-coding RNA [NR_030728]	AATTCTTGCTGTAGGTCTGGCCGTAGCCACATAGGTATGCCTGGTGTTGCGGTTCCCAGG	chr2	132056817	132056758	+	FALSE	hs|2q21.1	ENST00000560285	440910	NR_030728	uncharacterized LOC440910	chr2:132056758-132056817		NR_030728	THC2519752	Hs.666215
A_21_P0007715	0.0321804	0.00355062	2.10575	down	0.0251035	0.00114128	2.18973	down	-1.0789	-1.15353	-0.785023	-0.597036	-0.917623	-1.33354	0.247689	0.0863206	0.0408032	lnc-CTDSP2-4	Homo sapiens cDNA clone IMAGE:4830876. [BC033361]	ACAAGTTCCACCCACTGCCTGAGAGTCCTGCCCTGAATTTTAGACTTTGATCATAAAAAA	chr12	58488800	58488741	-	FALSE	hs|12q14.1				lnc-CTDSP2-4:2	chr12:58488800-58488741			THC2619144	Hs.638936
A_33_P3257944	0.00859749	1.75695e-05	5.19906	down	0.0154544	9.12076e-05	4.48175	down	-1.75601	-1.299	-1.12572	-1.49539	-1.61147	-1.71644	0.398614	0.828421	1.08443			AACGAGCTGAAACAGAAGTATAACGGGTGATCCACGCCCATCCAAAAGGATGATGAAGTT	chrY	5661673	5661614	-	FALSE	hs|Yp11.2	ENST00000443413				chrY:5661673-5661614
A_23_P44466	0.0402629	0.00576261	2.21482	up	0.0370609	0.00321867	2.43553	up	0.350524	0.59269	0.220685	0.0236282	0.277601	0.451524	-1.28542	-1.06447	-0.338919	CCDC102B	Homo sapiens coiled-coil domain containing 102B (CCDC102B), transcript variant 2, mRNA [NM_024781]	CATTGCAAAGTAGCATCTAGGTAGAAATCAGGCCAAAATTAAGCTGTGGTTTCCCTCTGA	chr18	66722132	66722073	+	FALSE	hs|18q22.1	ENST00000360242	79839	NM_024781	coiled-coil domain containing 102B	chr18:66722073-66722132		NM_024781	THC2479339	Hs.280781
A_33_P3321796	0.0281579	0.00257887	2.55075	down	0.0256105	0.00120894	2.18548	down	-1.16938	-0.934384	-0.915614	-1.43271	-0.631829	-1.62376	0.0476069	0.330549	-0.01368		DB153536 THYMU3 Homo sapiens cDNA clone THYMU3031175 5', mRNA sequence [DB153536]	ACAGATGTTACTGAAGATCTTGGTATGAGACCATCCTGGAGGATCCGGGTGCCGGGGGGT	chr11	3166134	3166075	-	FALSE	hs|11p15.4			DB153536		chr11:3166134-3166075				Hs.719691
A_21_P0005878	0.015205	0.000358572	4.18191	down	0.0235352	0.00091934	4.79759	down	-1.42479	-2.08388	-0.746456	-1.11943	-1.57044	-0.970806	0.229345	0.911466	1.39099			AAAGTTCCTCTGCTGCCCCAGTCCCATACCTGCCTGAGGTACGGGGGTTCAGGCTGAGTC	chr8	102138349	102138290	-	FALSE	hs|8q22.3	ENST00000524369				chr8:102138349-102138290
A_21_P0009429	0.0200467	0.0010069	2.58809	up	0.0129609	2.69172e-05	5.82599	up	0.427448	0.179734	0.579069	-0.733707	-0.749056	-0.842828	-1.96191	-1.8613	-2.61804	lnc-NEDD4L-2	Homo sapiens cDNA FLJ45655 fis, clone CTONG2012425. [AK127562]	CTTTGAAAACCCATTTTGCATGGAACCCACCAGATGGAGGCATGTTAAAACCTTATCCTA	chr18	55473767	55473708	+	FALSE	hs|18q21.31				lnc-NEDD4L-2:1	chr18:55473708-55473767			THC2523023	Hs.451558
A_33_P3326914	0.0126121	0.000120559	3.86998	down	0.0292789	0.00189053	2.55953	down	-0.83205	-0.738895	-0.375031	-1.36368	-1.22406	-1.14758	0.776103	0.248566	1.09699	RGP1	Homo sapiens RGP1 retrograde golgi transport homolog (S. cerevisiae) (RGP1), mRNA [NM_001080496]	TGAGCAAGTACCTGTAGACACCTTCAGCTGGGACCTGCCCATCAAGGTGCTGCCTACTAG	chr9	35752813	35752754	+	FALSE	hs|9p13.3	ENST00000378078	9827	NM_001080496	RGP1 retrograde golgi transport homolog (S. cerevisiae)	chr9:35752754-35752813	GO:0005515|GO:0043234|GO:0017112|GO:0017137|GO:0016020|GO:0034066|GO:0042147|GO:0032851|GO:0005829	NM_001080496	THC2474786	Hs.493804
A_33_P3272347	0.0253451	0.00191	4.14908	down	0.0339419	0.0026543	4.01254	down	-0.90539	-0.873609	-0.676929	-0.852306	-0.968859	-0.779587	0.0951273	1.84109	1.6214	lnc-CCDC8-1	Homo sapiens cDNA FLJ41726 fis, clone HLUNG2014449. [AK123720]	AGCCCCTGACTCTGCCCCTACCCCCTCTGCAAACCTAAAGGGGAATAAATACAAACTTTA	chr19	46893780	46893721	-	FALSE	hs|19q13.32			AK123720	lnc-CCDC8-1:1	chr19:46893780-46893721			THC2512220	Hs.707277
A_33_P3736195	0.0305397	0.00311359	2.32473	up	0.0413268	0.00414761	2.20839	up	0.265079	0.329372	-0.0559211	0.0559211	0.166303	0.538502	-0.810499	-0.645925	-1.43404	DKFZp686M1136	Homo sapiens mRNA; cDNA DKFZp686M1136 (from clone DKFZp686M1136). [BX647230]	CAACAGAATGGGAGAAAATATTCACAAATTATCCATCTGACCAGGAGTGAATAATCAGAA	chr10	135263232	135263173	+	FALSE	hs|10q26.3		399832	BX647230	uncharacterized LOC399832	chr10:135263173-135263232			THC2601576	Hs.143839
A_33_P3422374	0.0332245	0.00385401	2.46303	up	0.049924	0.00621528	2.20265	up	0.620387	0.772992	0.625337	0.524955	0.996105	0.981239	-0.0663514	-0.269603	-1.06304	C6orf163	Homo sapiens chromosome 6 open reading frame 163 (C6orf163), mRNA [NM_001010868]	CAACTCTTGATTAGAAGTCTTCAGTTGAAATTCCACTACAAAAGACATCATTCCAGACTA	chr6	88075160	88075101	+	FALSE	hs|6q15	ENST00000388923	206412	NM_001010868	chromosome 6 open reading frame 163	chr6:88075101-88075160	GO:0008150|GO:0003674|GO:0005575	NM_001010868	THC2507813	Hs.646309
A_21_P0011753	0.0186156	0.000731639	2.92068	down	0.0188613	0.000362915	2.68633	down	-0.993822	-0.603301	-0.488308	-0.297254	-1.23843	-0.911739	0.649681	0.750098	0.791707	XLOC_l2_007063	BROAD Institute lincRNA (XLOC_l2_007063), lincRNA [TCONS_l2_00013129]	ATGACTGAGAACTGCGATATGAAAGGTGAGTCCTGCCCCTAGGCTGTGCCCTGGACTGCA	chr19	43882851	43882792	-	FALSE	hs|19q13.31					chr19:43882851-43882792
A_21_P0014535	0.0374871	0.00497847	2.60544	up	0.0360415	0.00301174	3.52088	up	1.3009	-0.167437	0.805017	-0.17349	0.828546	-0.0198069	-1.68633	-0.886353	-0.936649	LOC102724348	PREDICTED: Homo sapiens uncharacterized LOC102724348 (LOC102724348), ncRNA [XR_429392]	GGGCTTCTTGTTCTACTTATCTAGCGCCCTTTTCACAGTGTTGTATATGTAAATAAATAA	chr14	86029376	86029317	+	FALSE	hs|14q31.3		102724348	XR_429392	uncharacterized LOC102724348	chr14:86029317-86029376		XR_429392	THC2639388	Hs.729224
A_33_P3228082	0.0193826	0.000884234	2.53626	up	0.0198864	0.000535401	2.49107	up	1.10877	1.06014	1.12222	0.8442	1.38751	1.13721	-0.357604	0.0728705	-0.374446	LRRC9	Homo sapiens leucine rich repeat containing 9 (LRRC9), non-coding RNA [NR_075071]	CAAGAAACTCACCTGTTTAGTAGTTGTACAAAAACTAGCGGACAGTGGTCAGTTAAAAAA	chr14	60530166	60530107	+	FALSE	hs|14q23.1	ENST00000254271	341883	NR_075071	leucine rich repeat containing 9	chr14:60530107-60530166		NR_075071	THC2483068	Hs.666245
A_21_P0013965	0.0253451	0.00192144	2.43047	up	0.0447246	0.0049607	2.2265	up	0.657032	0.570085	0.176149	0.494622	0.738978	0.549046	-0.204508	-0.804617	-1.05193	SMG1	Homo sapiens SMG1 phosphatidylinositol 3-kinase-related kinase (SMG1), mRNA [NM_015092]	TTTTTTCTATACCAGTTGCCAAACTTGTCAGGACTGGCTAACGCGGATTCGACTCTCCAT	chr16	18879665	18879606	-	FALSE	hs|16p12.3	ENST00000568855	23049	NM_015092	SMG1 phosphatidylinositol 3-kinase-related kinase	chr16:18879665-18879606	GO:0005515|GO:0010467|GO:0006950|GO:0005634|GO:0005524|GO:0046872|GO:0005829|GO:0046854|GO:0005737|GO:0046777|GO:0004672|GO:0006406|GO:0000184|GO:0018105|GO:0000724|GO:0004674|GO:0046983	NM_015092	THC2537766	Hs.460179
A_33_P3219240	0.0201596	0.00103261	2.33567	down	0.0207366	0.000608403	2.46104	down	-1.17805	-1.33459	-1.17464	-1.29847	-1.19392	-0.96859	0.35524	-0.0877168	-0.0570075	LOC642980	Homo sapiens cDNA FLJ16523 fis, clone NT2RP8000521. [AK131413]	GGATCTTCTTCCCTGCTGATCTCTCCCAGGCTCCAGGATGTGTCCCTGCAGTTGGTTCAT	chrX	149095487	149095428	-	FALSE	hs|Xq28		642980	AK131413	uncharacterized LOC642980	chrX:149095487-149095428			THC2622733	Hs.458216
A_33_P3219821	0.0155748	0.000390246	2.54348	up	0.0446455	0.00492259	2.04631	up	0.838692	0.23105	0.741753	0.929924	0.915248	0.907659	-0.685955	-0.244279	-0.357344	FMN2	Homo sapiens formin 2 (FMN2), mRNA [NM_020066]	AATTCAGCTCTGACTTTAAAGACTTCTGGAAGAAAGAGAACAAACTTCTTCTACAAGAGA	chr1	240601509	240601450	+	FALSE	hs|1q43	ENST00000545751	56776	NM_020066	formin 2	chr1:240601450-240601509	GO:0048471|GO:0005886|GO:0048477|GO:0015629|GO:0015031|GO:0005829|GO:0035556|GO:0003674|GO:0016192|GO:0005938|GO:0030659|GO:0043066|GO:0042177|GO:0070649|GO:0005819|GO:0005730|GO:0071456|GO:0007275|GO:0003779|GO:0046907|GO:0006974|GO:0005902|GO:0051295|GO:0040038|GO:0005789|GO:0051758	NM_020066	THC2788314	Hs.24889
A_33_P3404316	0.0216302	0.00127251	6.05127	up	0.0390524	0.00363575	4.53476	up	1.30681	1.56983	2.03776	1.90263	2.5785	1.6819	-1.11724	0.697403	-1.20884	MIR100HG	Homo sapiens mir-100-let-7a-2 cluster host gene (non-protein coding) (MIR100HG), long non-coding RNA [NR_024430]	TATGTGACTTTGTCATATGTTCCTAACCCCCAATAAAAGCAATGTTGCATCAACTGTGAA	chr11	121959870	121959811	-	FALSE	hs|11q24.1		399959	NR_024430	mir-100-let-7a-2 cluster host gene (non-protein coding)	chr11:121959870-121959811		NR_024430	THC2510414	Hs.732590
A_24_P67395	0.0183025	0.000671386	8.43961	down	0.0329773	0.00250166	6.31122	down	-0.00985956	-0.173138	1.13872	0.30321	-0.802307	0.19705	1.69587	3.57718	3.65643	KRT8	Homo sapiens keratin 8, type II (KRT8), transcript variant 2, mRNA [NM_002273]	ATGAGATCAATAAGCGTACAGAGATGGAGAATGAATTTGTGCTCACCAAGAAGGATGTGG	chr12	53294995	53294461	-	FALSE	hs|12q13.13	ENST00000414328	3856	NM_002273	keratin 8, type II	chr12:53294995-53294461	GO:0005882|GO:0005515|GO:0030018|GO:0097284|GO:0005634|GO:0032403|GO:0016363|GO:0005737|GO:0016010|GO:0005911|GO:0097110|GO:0016032|GO:0045111|GO:0045095|GO:0070062|GO:0060706|GO:0045214|GO:0097191|GO:0033209|GO:0042383|GO:0005198|GO:0051599|GO:0043034|GO:0005654|GO:0051707	NM_002273	THC2589982	Hs.533782
A_33_P3235184	0.0124133	0.000105611	4.60425	down	0.0178945	0.000209116	4.41716	down	-1.54292	-1.59326	-1.04532	-1.50434	-1.63152	-1.22517	0.329479	0.613483	1.3049		ribosomal protein L9 pseudogene 2 [Source:HGNC Symbol;Acc:HGNC:17049] [ENST00000424673]	TGCCTGTTCAGTATCTCAAACCCAGAAAGATGAAGGAAACAACATTGAGCTTGTTTCAAA	chr17	15347393	15347334	+	FALSE	hs|17p12	ENST00000424673				chr17:15347334-15347393
A_23_P4494	0.00924954	2.41823e-05	4.98986	up	0.0296811	0.00195795	4.08948	up	1.08728	-0.508064	0.749801	0.83929	0.558361	0.792609	-1.2698	-1.52879	-1.96815	DSC2	Homo sapiens desmocollin 2 (DSC2), transcript variant Dsc2a, mRNA [NM_024422]	CCATCCTTGCAATATTGTTGGGCATAGCATTGCTCTTTTGCATCCTGTTTACGCTGGTCT	chr18	28651609	28650796	-	FALSE	hs|18q12.1	ENST00000251081	1824	NM_024422	desmocollin 2	chr18:28651609-28650796	GO:0005515|GO:0030057|GO:0086042|GO:0005886|GO:0005509|GO:0031410|GO:0086091|GO:0086069|GO:0005913|GO:0014704|GO:0016021|GO:0007155|GO:0007156|GO:0009267|GO:0070062|GO:0086005	NM_024422	THC2462770	Hs.95612
A_33_P3395636	0.00960347	2.91748e-05	6.21321	down	0.0185001	0.000293023	4.18746	down	-1.28315	-1.04408	-0.467998	-1.26154	-1.3746	-1.86688	0.650949	1.27253	1.47952		ribosomal L24 domain containing 1 pseudogene 3 [Source:HGNC Symbol;Acc:HGNC:37883] [ENST00000449255]	CATCAAAGAAGTCAATCAAAACATCCATCTTATCTGAGGCTTGCAGGCAAAGGGAAGCAG	chr7	64800206	64800147	-	FALSE	hs|7q11.21	ENST00000449255				chr7:64800206-64800147
A_21_P0013716	0.0246014	0.00176594	4.18595	up	0.0475921	0.00565362	3.27764	up	0.812495	1.05115	1.09386	1.11552	1.48721	1.41347	-0.176764	-1.7965	-0.207209		chloride channel, voltage-sensitive 3 pseudogene 1 [Source:HGNC Symbol;Acc:HGNC:49775] [ENST00000609203]	GGAGCTTTTCTCATGTCTTTATGGTTGCTGGGAAATTTTCAAATAAAATTCACTGGGAAT	chr9	14987372	14987313	-	FALSE	hs|9p22.3	ENST00000609203				chr9:14987372-14987313			THC2634810	Hs.683391
A_33_P3287203	0.0266094	0.00223911	2.13117	down	0.0404288	0.00396753	2.00278	down	-0.150793	-0.457875	-0.0237672	-0.530567	-0.220309	-0.150477	0.510659	0.935557	0.927366	SLC22A14	Homo sapiens solute carrier family 22, member 14 (SLC22A14), mRNA [NM_004803]	ATTGGACCCATACCCTGTCTCCAACCCTGCCTTGAAGCAATTCAATAAAGAGGAAGCAAA	chr3	38359842	38359783	+	FALSE	hs|3p22.2	ENST00000273173	9389	NM_004803	solute carrier family 22, member 14	chr3:38359783-38359842	GO:0015695|GO:0005887|GO:0055085|GO:0015101	NM_004803	THC2479777	Hs.165559
A_33_P3316052	0.0148905	0.000283944	4.19648	up	0.0279428	0.00156897	3.07672	up	0.686259	0.425145	0.410409	0.804474	1.07333	0.98738	-0.511741	-1.73682	-1.0938	CA5B	carbonic anhydrase VB, mitochondrial [Source:HGNC Symbol;Acc:HGNC:1378] [ENST00000380319]	TCCATGATAGTATTGACCTCTTTGTGAGCAATGGCATGGAACTCATTGATCTTAACTTTT	chrX	15783034	15782975	+	FALSE	hs|Xp22.2	ENST00000380319	11238		carbonic anhydrase VB, mitochondrial	chrX:15782975-15783034	GO:0005739|GO:0005759|GO:0015701|GO:0008270|GO:0044281|GO:0004089|GO:0006730		THC2555475
A_19_P00318152	0.0373144	0.00493005	2.21903	down	0.0188613	0.000384713	2.95956	down	-1.16254	-0.949598	-0.74024	-0.74347	-0.794834	-0.0677085	0.252454	0.778573	0.812739	SNHG11	Homo sapiens small nucleolar RNA host gene 11 (non-protein coding) (SNHG11), long non-coding RNA [NR_003239]	TCCTCCGCGCGGTTACCCCTGTACCCGCCGCCATCCGTCCTGGCGCTCCGGATGAGTCAA	chr20	37075436	37075377	+	FALSE	hs|20q11.23	ENST00000440918	128439	NR_003239	small nucleolar RNA host gene 11 (non-protein coding)	chr20:37075377-37075436		NR_003239	THC2681479	Hs.16936
A_21_P0003208	0.0427339	0.00643679	2.23475	up	0.0424319	0.00437063	2.27532	up	0.559901	0.974437	0.449721	0.423595	1.07597	0.40662	-0.226141	-0.335093	-1.01292	lnc-KIAA0226-3	LNCipedia lincRNA (lnc-KIAA0226-3), lincRNA [lnc-KIAA0226-3:1]	TAGTTGAGGGTTGTGGTATTTCCAGGGTTTCACAAAGGCCAGATTTTATTTCAGTTACTG	chr3	197363397	197363338	-	FALSE	hs|3q29				lnc-KIAA0226-3:1	chr3:197363397-197363338			THC2503819
A_23_P97123	0.0177136	0.00061335	2.74711	down	0.0225014	0.000801617	2.37877	down	-1.16086	-0.689429	-0.923394	-1.29531	-1.39635	-0.705115	0.379959	0.423304	0.173702	ANKRD36BP1	Homo sapiens ankyrin repeat domain 36B pseudogene 1 (ANKRD36BP1), non-coding RNA [NR_026844]	GTGTTAAGAAATACAATTAAAAAGCAAGATGGCCAAATTGAGCAGCTTCAGAAAATCCTG	chr1	168215109	168215050	-	FALSE	hs|1q24.2	ENST00000604892	84832	NR_026844	ankyrin repeat domain 36B pseudogene 1	chr1:168215109-168215050		NR_026844	THC2477644	Hs.537067
A_33_P3248749	0.0386367	0.00529403	2.48057	down	0.0417837	0.00423943	2.70981	down	-0.663805	-0.732838	-0.334508	-0.422106	-0.514057	-0.412412	0.111341	1.14208	1.33001	RSPH9	radial spoke head 9 homolog (Chlamydomonas) [Source:HGNC Symbol;Acc:HGNC:21057] [ENST00000372165]	TAACTGGTATAAGACCCCTGCCCCTCACCCAACCTGTGATGGGAATCAAGGGGTAAGGGC	chr6	43640150	43640091	+	FALSE	hs|6p21.1	ENST00000372165	221421	AK055407	radial spoke head 9 homolog (Chlamydomonas)	chr6:43640091-43640150	GO:0035082|GO:0031514|GO:0005930|GO:0003341|GO:0005856		THC2478697
[truncated: 1,130 more rows]
