# Supplementary material for: Single-cell trajectory analysis of human homogenous neurons carrying a rare RELN variant
Source: Transl Psychiatry. 2018 Jul 19;8:129. doi: 10.1038/s41398-018-0177-8 (PMC6052151; doi:10.1038/s41398-018-0177-8)
Supplement: Supplementary file 7 — Supplementary Table 4 [file 41398_2018_177_MOESM7_ESM.xlsx]

## Sheet: Sheet1
Supplementary Table 4
Isogenic CON2 > CON2
Category	Term		Count	%	PValue	Genes	List Total	Pop Hits	Pop Total	Fold Enrichment
GOTERM_BP_FAT	GO:0048251	elastic fiber assembly	4	0.945626	0.000133078	NM_032470, NM_002317, NM_002404, AB208828	266	7	16650	35.768
GOTERM_BP_FAT	GO:0030199	collagen fibril organization	6	1.41844	0.000410354	NM_000089, NM_032470, NM_000088, NM_002317, AB208828, NM_002345	266	40	16650	9.3891
GOTERM_BP_FAT	GO:0022402	cell cycle process	37	8.74704	0.00167519	NM_001278518, NM_004850, NM_001145454, NM_152943, NM_001282659, NM_025114, NM_002393, NM_182625, NM_005256, NM_001242546, XM_005262111, NM_007148, NM_006346, NM_020128, NM_203394, NM_001131034, NM_178836, NM_001184898, NM_001136123, NM_002441, NM_003588, NM_001204404, NM_001099402, NM_145663, NM_001149, NM_020066, AK097636, NM_021979, NM_001170406, NM_007309, NM_001812, NM_007018, NM_170589, NM_0…	266	1357	16650	1.70669
GOTERM_BP_FAT	GO:0072523	purine-containing compound catabolic process	6	1.41844	0.00209686	NM_003719, NM_001282786, NM_001197218, NM_001752, NM_000379, NM_001159	266	57	16650	6.58884
GOTERM_BP_FAT	GO:0045787	positive regulation of cell cycle	14	3.30969	0.00315106	NM_001278518, NM_004850, NM_001136123, NM_152943, NM_003588, NM_145663, NM_001099402, NM_021979, NM_182625, NM_002393, NM_001170406, NM_007148, NM_002834, NM_006256, NM_203394	266	339	16650	2.585
GOTERM_BP_FAT	GO:0000278	mitotic cell cycle	28	6.61939	0.00332248	NM_001278518, NM_001145454, NM_152943, NM_001282659, NM_025114, NM_002393, NM_182625, NM_001300824, NM_001242546, NM_006346, NM_203394, NM_001184898, NM_001136123, NM_003588, NM_001204404, NM_001099402, NM_145663, NM_001149, AK097636, NM_021979, NM_001170406, NM_018699, NM_007018, NM_170589, NM_001812, NM_002834, NM_015089, NM_006256, NM_002417, NM_001029860, NM_025176, NM_002481	266	968	16650	1.81057
GOTERM_BP_FAT	GO:0001580	detection of chemical stimulus involved in sensory perception of bitter taste	5	1.18203	0.00365494	NM_001097643, NM_176888, NM_023921, NM_023922, NM_176887	266	40	16650	7.82425
GOTERM_BP_FAT	GO:0050913	sensory perception of bitter taste	5	1.18203	0.00560114	NM_001097643, NM_176888, NM_023921, NM_023922, NM_176887	266	45	16650	6.95489
GOTERM_BP_FAT	GO:0007049	cell cycle	41	9.69267	0.00580648	NM_001278518, NM_004850, NM_001145454, NM_152943, NM_001282659, NM_025114, NM_002393, NM_182625, NM_005256, NM_001300824, NM_001242546, XM_005262111, NM_012197, NM_007148, NM_006346, NM_020128, NM_203394, NM_031935, NM_001131034, NM_178836, NM_001184898, NM_001136123, NM_002441, NM_014675, NM_003588, NM_001204404, NM_001099402, NM_145663, NM_001149, NM_020066, AK097636, NM_021979, NM_001170406, N…	266	1672	16650	1.5349
GOTERM_BP_FAT	GO:0050912	detection of chemical stimulus involved in sensory perception of taste	5	1.18203	0.00605924	NM_001097643, NM_176888, NM_023921, NM_023922, NM_176887	266	46	16650	6.80369
GOTERM_BP_FAT	GO:0021697	cerebellar cortex formation	4	0.945626	0.00630069	NM_023035, NM_002834, AB208828, NM_015239	266	24	16650	10.4323
GOTERM_BP_FAT	GO:0085029	extracellular matrix assembly	4	0.945626	0.00707673	NM_032470, NM_002317, NM_002404, AB208828	266	25	16650	10.015
GOTERM_BP_FAT	GO:0010564	regulation of cell cycle process	19	4.49173	0.0071083	NM_004850, NM_001278518, NM_001136123, NM_152943, NM_003588, NM_145663, NM_001099402, NM_001282659, NM_021979, NM_001170406, NM_182625, NM_002393, NM_001242546, NM_007148, NM_015089, NM_006256, NM_002417, NM_001029860, NM_020128, NM_203394	266	595	16650	1.9988
GOTERM_BP_FAT	GO:0030031	cell projection assembly	15	3.5461	0.00746814	AB072358, NM_014934, NM_001278252, NM_145038, NM_000222, NM_025114, NM_182628, NM_014247, NM_012197, NM_006346, NM_152384, NM_001199835, NM_018984, NM_001258299, NM_001080435	266	419	16650	2.24083
GOTERM_BP_FAT	GO:0006195	purine nucleotide catabolic process	5	1.18203	0.00758121	NM_003719, NM_001282786, NM_001197218, NM_001752, NM_000379	266	49	16650	6.38714
GOTERM_BP_FAT	GO:0048646	anatomical structure formation involved in morphogenesis	30	7.0922	0.00951786	NM_002469, NM_000088, NM_004850, NM_014934, NM_213596, NM_022768, NM_007015, NM_145038, AB208828, NM_001135187, NM_025114, NM_182628, NM_023035, NM_024865, NM_001130415, NM_006346, NM_203394, NM_152384, NM_003809, NM_000514, NM_004469, NM_001178000, NM_015239, AY082592, NM_170589, NM_002834, NM_001001890, NM_003317, NM_001199835, NM_003221	266	1151	16650	1.63147
GOTERM_BP_FAT	GO:0042415	norepinephrine metabolic process	3	0.70922	0.0104386	NM_004562, AB208828, NM_001113561	266	10	16650	18.7782
GOTERM_BP_FAT	GO:0051301	cell division	18	4.25532	0.0107034	NM_004850, NM_001145454, NM_001099402, NM_001204404, NM_001149, NM_020066, NM_004469, AK097636, NM_001752, NM_000222, NM_001170406, NM_007309, NM_001242546, NM_007018, NM_170589, NM_001812, NM_006256, NM_203394, NM_031935, AB209260	266	575	16650	1.95946
GOTERM_BP_FAT	GO:0048285	organelle fission	19	4.49173	0.0108561	NM_002441, NM_001136123, NM_152943, NM_001278252, NM_001099402, NM_020066, NM_021979, NM_182625, NM_001170406, NM_001242546, NM_170589, NM_001812, NM_006346, NM_015089, NM_004562, NM_002417, NM_001029860, NM_001131034, NM_178836	266	622	16650	1.91203
GOTERM_BP_FAT	GO:0022607	cellular component assembly	57	13.4752	0.0113155	NM_001752, NM_000222, NM_025114, NM_002393, NM_182628, NM_003533, AB051520, NM_012197, NM_002404, NM_006346, NM_199464, NM_001164416, NM_152384, NM_001256310, NM_001131034, NM_178836, NM_001080435, NM_002317, NM_003588, NM_001204404, NM_020066, NM_033017, NM_001178000, BC028105, NM_001812, NM_014247, NM_001199835, NM_001258299, NM_015317, NM_000089, NM_004850, NM_000088, NM_001278518, NM_014934, …	266	2618	16650	1.36282
GOTERM_BP_FAT	GO:0007346	regulation of mitotic cell cycle	16	3.78251	0.0123333	NM_001278518, NM_001136123, NM_152943, NM_003588, NM_145663, NM_001282659, NM_021979, NM_182625, NM_002393, NM_001170406, NM_001242546, NM_002834, NM_015089, NM_006256, NM_002417, NM_001029860, NM_203394	266	491	16650	2.03972
GOTERM_BP_FAT	GO:0000910	cytokinesis	7	1.65485	0.0124246	NM_004850, NM_001145454, NM_006256, NM_001204404, NM_020066, NM_001149, NM_203394, NM_007309	266	120	16650	3.65132
GOTERM_BP_FAT	GO:0045931	positive regulation of mitotic cell cycle	7	1.65485	0.0144198	NM_001136123, NM_002834, NM_006256, NM_003588, NM_145663, NM_001170406, NM_182625	266	124	16650	3.53353
GOTERM_BP_FAT	GO:1902589	single-organism organelle organization	38	8.98345	0.0147611	NM_020821, NM_004850, NM_001145454, NM_014934, NM_145038, NM_015873, NM_000222, NM_001135187, NM_025114, NM_182625, NM_182628, XM_005246263, XM_005262111, AB051520, XM_005258358, NM_006346, NM_004562, NM_020128, NM_152384, NM_178836, NM_001080435, AB072358, NM_001136123, NM_014675, NM_001204404, NM_001149, NM_020066, XM_006722554, NM_021979, NM_001170406, NM_007309, NM_032470, NM_001812, NM_17058…	266	1612	16650	1.47554
GOTERM_BP_FAT	GO:0021702	cerebellar Purkinje cell differentiation	3	0.70922	0.0149927	NM_023035, AB208828, NM_015239	266	12	16650	15.6485
GOTERM_BP_FAT	GO:0021696	cerebellar cortex morphogenesis	4	0.945626	0.0152949	NM_023035, NM_002834, AB208828, NM_015239	266	33	16650	7.58715
GOTERM_BP_FAT	GO:0019219	regulation of nucleobase-containing compound metabolic process	82	19.3853	0.0160824	NR_003699, NM_152943, NM_145276, NM_022768, NM_213596, NM_182975, NM_001003795, NM_002098, NM_001282659, NM_001752, NM_000222, NM_025114, NM_002393, NM_001300824, JF432662, NM_003533, NM_024865, NM_001040443, NM_001270497, NM_003151, NM_006386, AL136621, NM_032825, NM_001163287, NM_002345, NM_198484, NM_152787, NM_000514, NM_001007094, NM_003196, NM_145663, AK126057, AK093577, NM_021783, NM_03064…	266	4104	16650	1.25066
GOTERM_BP_FAT	GO:0072359	circulatory system development	25	5.91017	0.0161857	NM_000089, NM_004850, NM_000088, NM_022768, NM_213596, NM_145038, NM_007015, AB208828, NM_000222, NM_016358, NM_001130415, NM_203394, NM_152384, NM_003809, NM_002317, NM_017508, NM_004469, NM_000379, NM_001170406, AY082592, NM_018962, NM_014247, NM_002834, NM_001001890, NM_003221	266	945	16650	1.65593
GOTERM_BP_FAT	GO:0072358	cardiovascular system development	25	5.91017	0.0161857	NM_000089, NM_004850, NM_000088, NM_022768, NM_213596, NM_145038, NM_007015, AB208828, NM_000222, NM_016358, NM_001130415, NM_203394, NM_152384, NM_003809, NM_002317, NM_017508, NM_004469, NM_000379, NM_001170406, AY082592, NM_018962, NM_014247, NM_002834, NM_001001890, NM_003221	266	945	16650	1.65593
GOTERM_BP_FAT	GO:2001141	regulation of RNA biosynthetic process	74	17.4941	0.0166888	NR_003699, NM_152943, NM_145276, NM_022768, NM_213596, NM_182975, NM_001003795, NM_001282659, NM_001752, NM_000222, NM_025114, NM_002393, NM_001300824, JF432662, NM_003533, NM_024865, NM_001040443, NM_001270497, NM_003151, NM_006386, AL136621, NM_032825, NM_001163287, NM_002345, NM_198484, NM_152787, NM_000514, NM_001007094, NM_003196, AK126057, AK093577, NM_021783, NM_030647, XR_430492, NM_01777…	266	3644	16650	1.27112
GOTERM_BP_FAT	GO:0021694	cerebellar Purkinje cell layer formation	3	0.70922	0.0175344	NM_023035, AB208828, NM_015239	266	13	16650	14.4448
GOTERM_BP_FAT	GO:0006355	regulation of transcription, DNA-templated	73	17.2577	0.0184994	NR_003699, NM_152943, NM_145276, NM_022768, NM_213596, NM_182975, NM_001003795, NM_001282659, NM_001752, NM_000222, NM_025114, NM_002393, NM_001300824, JF432662, NM_003533, NM_024865, NM_001040443, NM_001270497, NM_003151, NM_006386, AL136621, NM_032825, NM_001163287, NM_002345, NM_198484, NM_152787, NM_000514, NM_001007094, NM_003196, AK126057, AK093577, NM_021783, NM_030647, XR_430492, NM_01777…	266	3603	16650	1.26821
GOTERM_BP_FAT	GO:0006351	transcription, DNA-templated	73	17.2577	0.0187238	NR_003699, NM_152943, NM_145276, NM_022768, NM_213596, NM_182975, NM_001003795, NM_001282659, NM_001752, NM_000222, NM_025114, NM_002393, NM_001300824, JF432662, NM_003533, NM_024865, NM_001040443, NM_001270497, NM_003151, NM_006386, AL136621, NM_032825, NM_001163287, NM_002345, NM_198484, NM_152787, NM_000514, NM_001007094, NM_003196, AK126057, AK093577, NM_021783, NM_030647, XR_430492, NM_01777…	266	3605	16650	1.26751
GOTERM_BP_FAT	GO:0032989	cellular component morphogenesis	32	7.56501	0.0189483	NM_000088, NM_001145454, NM_014934, NM_145038, AB208828, NM_000222, NM_025114, NM_001135187, NM_005256, NM_182628, NM_023035, NM_012197, NM_006346, NM_001166696, NM_004562, NM_152384, NM_002345, AB072358, NM_000514, NM_001278252, NM_017508, NM_001204404, NM_001149, NM_001178000, BC028105, NM_000216, NM_014247, NM_170589, NM_002834, NM_003317, NM_001258299, NM_018984, NM_001199835	266	1321	16650	1.51628
GOTERM_BP_FAT	GO:0090068	positive regulation of cell cycle process	10	2.36407	0.0193871	NM_004850, NM_001278518, NM_001136123, NM_007148, NM_006256, NM_003588, NM_145663, NM_203394, NM_001170406, NM_002393, NM_182625	266	251	16650	2.49378
GOTERM_BP_FAT	GO:1903506	regulation of nucleic acid-templated transcription	73	17.2577	0.0210946	NR_003699, NM_152943, NM_145276, NM_022768, NM_213596, NM_182975, NM_001003795, NM_001282659, NM_001752, NM_000222, NM_025114, NM_002393, NM_001300824, JF432662, NM_003533, NM_024865, NM_001040443, NM_001270497, NM_003151, NM_006386, AL136621, NM_032825, NM_001163287, NM_002345, NM_198484, NM_152787, NM_000514, NM_001007094, NM_003196, AK126057, AK093577, NM_021783, NM_030647, XR_430492, NM_01777…	266	3625	16650	1.26051
GOTERM_BP_FAT	GO:0009166	nucleotide catabolic process	5	1.18203	0.0219915	NM_003719, NM_001282786, NM_001197218, NM_001752, NM_000379	266	67	16650	4.67119
GOTERM_BP_FAT	GO:0050909	sensory perception of taste	5	1.18203	0.0230826	NM_001097643, NM_176888, NM_023921, NM_023922, NM_176887	266	68	16650	4.6025
GOTERM_BP_FAT	GO:0051171	regulation of nitrogen compound metabolic process	86	20.331	0.0231153	NR_003699, NM_152943, NM_145276, NM_022768, NM_213596, NM_182975, NM_001003795, NM_002098, NM_001282659, NM_001752, NM_000222, NM_025114, NM_002393, NM_001300824, JF432662, NM_003533, NM_024865, NM_001040443, NM_001270497, NM_003151, NM_006386, NM_001163287, AL136621, NM_032825, NM_002345, NM_198484, NM_152787, NM_000514, NM_001007094, NM_003196, NM_145663, AK126057, AK093577, NM_021783, NM_03064…	266	4404	16650	1.22232
GOTERM_BP_FAT	GO:0021587	cerebellum morphogenesis	4	0.945626	0.0239014	NM_023035, NM_002834, AB208828, NM_015239	266	39	16650	6.4199
GOTERM_BP_FAT	GO:0000280	nuclear division	17	4.01891	0.024152	NM_002441, NM_001136123, NM_152943, NM_001099402, NM_020066, NM_021979, NM_182625, NM_001170406, NM_001242546, NM_170589, NM_001812, NM_006346, NM_015089, NM_002417, NM_001029860, NM_001131034, NM_178836	266	583	16650	1.82521
GOTERM_BP_FAT	GO:0097659	nucleic acid-templated transcription	75	17.7305	0.0249993	NR_003699, NM_152943, NM_145276, NM_022768, NM_213596, NM_182975, NM_001003795, NM_001282659, NM_001752, NM_000222, NM_025114, NM_002393, NM_001300824, JF432662, NM_003533, NM_024865, NM_001040443, NM_001270497, NM_003151, NM_006386, AL136621, NM_032825, NM_001163287, NM_002345, NM_198484, NM_152787, NM_000514, NM_001007094, NM_003196, AK126057, AK093577, NM_021783, NM_030647, XR_430492, NM_01777…	266	3771	16650	1.24491
GOTERM_BP_FAT	GO:0007126	meiotic nuclear division	8	1.89125	0.0253139	NM_002441, NM_001812, NM_002417, NM_020066, NM_001029860, NM_001131034, NM_021979, NM_178836	266	180	16650	2.78195
GOTERM_BP_FAT	GO:0022412	cellular process involved in reproduction in multicellular organism	10	2.36407	0.0258277	NM_014934, NM_170589, NM_020066, NM_000222, NM_001135187, NM_021979, AB209260, NM_178836, NM_020641, NM_007309	266	264	16650	2.37098
GOTERM_BP_FAT	GO:0007010	cytoskeleton organization	28	6.61939	0.0260044	NM_004850, NM_001145454, NM_145038, NM_015873, NM_000222, NM_001135187, NM_182625, NM_182628, XM_005246263, AB051520, XM_005258358, NM_006346, NM_004562, NM_020128, AL136621, NM_001080435, AB072358, NM_014675, NM_001204404, NM_020066, NM_001149, XM_006722554, NM_001170406, NM_007309, NM_032470, NM_015089, NM_018842, NM_025176, NM_018984, NM_001258299	266	1144	16650	1.53202
GOTERM_BP_FAT	GO:0000086	G2/M transition of mitotic cell cycle	8	1.89125	0.0273755	NM_007018, NM_145663, NM_025176, NM_001282659, AK097636, NM_025114, NM_002481, NM_021979, NM_001170406	266	183	16650	2.73635
GOTERM_BP_FAT	GO:1903047	mitotic cell cycle process	23	5.43735	0.027395	NM_001278518, NM_001184898, NM_001136123, NM_001145454, NM_152943, NM_003588, NM_145663, NM_001204404, NM_001099402, NM_001149, NM_001282659, AK097636, NM_025114, NM_021979, NM_182625, NM_002393, NM_001170406, NM_001242546, NM_007018, NM_001812, NM_170589, NM_006346, NM_001029860, NM_025176, NM_203394, NM_002481	266	890	16650	1.6176
GOTERM_BP_FAT	GO:0022603	regulation of anatomical structure morphogenesis	26	6.14657	0.029123	NM_002469, NM_000088, NM_004850, NM_001024630, NM_007015, NM_000222, NM_005256, XM_005246263, NM_023035, NM_012197, NM_004562, AL136621, NM_003809, NM_178836, AB072358, NM_000514, NM_001278252, NM_004469, NM_000379, BC028105, AY082592, NM_014247, NM_001001890, NM_003317, NM_018984, NM_001258299	266	1051	16650	1.54847
GOTERM_BP_FAT	GO:0071156	regulation of cell cycle arrest	6	1.41844	0.0291709	NM_001278518, NM_152943, NM_007148, NM_001099402, NM_203394, NM_001170406, NM_002393	266	108	16650	3.47744
GOTERM_BP_FAT	GO:0021692	cerebellar Purkinje cell layer morphogenesis	3	0.70922	0.0293254	NM_023035, AB208828, NM_015239	266	17	16650	11.046
GOTERM_BP_FAT	GO:0021575	hindbrain morphogenesis	4	0.945626	0.0308221	NM_023035, NM_002834, AB208828, NM_015239	266	43	16650	5.8227
GOTERM_BP_FAT	GO:0007281	germ cell development	9	2.12766	0.0311926	NM_014934, NM_170589, NM_020066, NM_000222, NM_001135187, NM_021979, AB209260, NM_178836, NM_007309	266	230	16650	2.44933
GOTERM_BP_FAT	GO:0009115	xanthine catabolic process	2	0.472813	0.0315795	NM_000379, NM_001159	266	2	16650	62.594
GOTERM_BP_FAT	GO:0035574	histone H4-K20 demethylation	2	0.472813	0.0315795	NM_001184898, NM_030647	266	2	16650	62.594
GOTERM_BP_FAT	GO:1901292	nucleoside phosphate catabolic process	5	1.18203	0.0316372	NM_003719, NM_001282786, NM_001197218, NM_001752, NM_000379	266	75	16650	4.17293
GOTERM_BP_FAT	GO:2000112	regulation of cellular macromolecule biosynthetic process	78	18.4397	0.0317919	NR_003699, NM_152943, NM_145276, NM_022768, NM_213596, NM_182975, NM_001003795, NM_001282659, NM_001752, NM_000222, NM_025114, NM_002393, NM_001300824, JF432662, NM_003533, NM_024865, NM_001040443, NM_001270497, NM_003151, NM_006386, AL136621, NM_032825, NM_001163287, NM_002345, NM_198484, NM_152787, NM_000514, NM_001007094, NM_003196, NM_145663, AK126057, AK093577, NM_021783, NM_030647, XR_43049…	266	3991	16650	1.22334
GOTERM_BP_FAT	GO:1903046	meiotic cell cycle process	8	1.89125	0.0318252	NM_002441, NM_001812, NM_002417, NM_020066, NM_001029860, NM_001131034, NM_021979, NM_178836	266	189	16650	2.64948
GOTERM_BP_FAT	GO:0051252	regulation of RNA metabolic process	74	17.4941	0.0328702	NR_003699, NM_152943, NM_145276, NM_022768, NM_213596, NM_182975, NM_001003795, NM_001282659, NM_001752, NM_000222, NM_025114, NM_002393, NM_001300824, JF432662, NM_003533, NM_024865, NM_001040443, NM_001270497, NM_003151, NM_006386, AL136621, NM_032825, NM_001163287, NM_002345, NM_198484, NM_152787, NM_000514, NM_001007094, NM_003196, AK126057, AK093577, NM_021783, NM_030647, XR_430492, NM_01777…	266	3762	16650	1.23125
GOTERM_BP_FAT	GO:0044087	regulation of cellular component biogenesis	21	4.96454	0.0338123	AB072358, NM_004850, NM_001136123, NM_001145454, NM_001278252, NM_003588, NM_015873, NM_020066, NM_000222, NM_001178000, NM_013238, NM_021979, BC028105, NM_014247, NM_012197, NM_002834, NM_004562, NM_018842, NM_020128, NM_018984, NM_001080435	266	807	16650	1.62884
GOTERM_BP_FAT	GO:0001944	vasculature development	17	4.01891	0.0355134	NM_000089, NM_004850, NM_000088, NM_002317, NM_022768, NM_007015, NM_004469, AB208828, NM_000379, NM_000222, AY082592, NM_014247, NM_001130415, NM_001001890, NM_203394, NM_003809, NM_003221	266	610	16650	1.74442
GOTERM_BP_FAT	GO:0044085	cellular component biogenesis	59	13.948	0.0377126	NM_001752, NM_000222, NM_025114, NM_002393, NM_182628, NM_003533, AB051520, NM_012197, NM_002404, NM_006346, NM_199464, NM_001164416, NM_152384, NM_001256310, NM_001131034, NM_178836, NM_001080435, NM_002317, NM_003588, NM_001204404, NM_020066, NM_033017, NM_001178000, BC028105, NM_001812, NM_014247, NM_001199835, NM_001258299, NM_001297775, NM_015317, NM_000089, NM_004850, NM_000088, NM_00127851…	266	2914	16650	1.26735
GOTERM_BP_FAT	GO:0044093	positive regulation of molecular function	40	9.45626	0.0382978	NM_152943, NM_004619, NM_020343, NM_002098, AB208828, NM_001752, NM_000222, NM_001135187, NM_001127715, NM_213655, NM_001242310, NM_001242546, NM_012197, NM_006346, NM_004562, NM_006056, NM_032900, NM_001014283, AK289393, NM_001541, NM_015668, NM_152787, NM_000514, NM_000160, NM_007023, NM_001204404, NM_144977, NM_001099402, NM_145663, NM_001149, NM_021783, XR_430492, NM_005658, NM_000379, NM_021…	266	1840	16650	1.36074
GOTERM_BP_FAT	GO:0044839	cell cycle G2/M phase transition	8	1.89125	0.0383516	NM_007018, NM_145663, NM_025176, NM_001282659, AK097636, NM_025114, NM_002481, NM_021979, NM_001170406	266	197	16650	2.54189
GOTERM_BP_FAT	GO:0000902	cell morphogenesis	29	6.85579	0.0385232	NM_000088, NM_001145454, NM_014934, NM_145038, AB208828, NM_000222, NM_025114, NM_005256, NM_182628, NM_023035, NM_012197, NM_006346, NM_004562, NM_001166696, NM_152384, NM_002345, AB072358, NM_000514, NM_001278252, NM_017508, NM_001204404, NM_001149, BC028105, NM_000216, NM_014247, NM_002834, NM_003317, NM_018984, NM_001199835, NM_001258299	266	1240	16650	1.46389
GOTERM_BP_FAT	GO:0010948	negative regulation of cell cycle process	9	2.12766	0.0386582	NM_001278518, NM_152943, NM_001099402, NM_020128, NM_001029860, NM_203394, NM_001282659, NM_001170406, NM_002393, NM_182625	266	240	16650	2.34727
GOTERM_BP_FAT	GO:0022604	regulation of cell morphogenesis	16	3.78251	0.0387291	AB072358, NM_000088, NM_000514, NM_001278252, NM_000222, BC028105, NM_005256, XM_005246263, NM_023035, NM_014247, NM_012197, NM_004562, AL136621, NM_003317, NM_001258299, NM_018984	266	568	16650	1.76321
GOTERM_BP_FAT	GO:0065009	regulation of molecular function	58	13.7116	0.0391947	NM_003020, NM_152943, NM_020343, NM_002098, NM_001282659, NM_004536, NM_001752, NM_000222, NM_001100165, NM_182628, NM_001242546, AB051520, NM_012197, NM_001099435, NM_006346, NM_199464, NM_006056, NM_001014283, NM_001541, NM_015668, NM_152787, NM_000514, NM_001204404, NM_144977, NM_001134745, NM_145663, NM_021783, XR_430492, NM_172350, NM_000379, NM_017779, NM_014247, NM_001197218, NM_001039841,…	266	2863	16650	1.26806
GOTERM_BP_FAT	GO:0071157	negative regulation of cell cycle arrest	3	0.70922	0.039715	NM_001278518, NM_152943, NM_001099402, NM_002393	266	20	16650	9.3891
GOTERM_BP_FAT	GO:0030030	cell projection organization	30	7.0922	0.0409604	NM_001145454, NM_014934, NM_145038, AB208828, NM_000222, NM_025114, JF432662, NM_182628, NM_023035, NM_012197, NM_006346, NM_004562, NM_152384, NM_002345, AK289393, NM_001080435, AB072358, NM_000514, NM_014675, NM_001278252, NM_003588, NM_001204404, NM_001149, BC028105, NM_000216, NM_014247, NM_002834, NM_003317, NM_001258299, NM_018984, NM_001199835	266	1301	16650	1.44337
GOTERM_BP_FAT	GO:0050790	regulation of catalytic activity	49	11.5839	0.0413354	NM_003020, NM_020343, NM_002098, NM_004536, NM_001282659, NM_000222, NM_001100165, NM_182628, NM_001242546, AB051520, NM_001099435, NM_012197, NM_006346, NM_006056, NM_001014283, NM_001541, NM_015668, NM_152787, NM_000514, NM_144977, NM_001134745, NM_145663, XR_430492, NM_172350, NM_000379, NM_017779, NM_014247, NM_001039841, NM_007199, NM_004850, AB208828, NM_001135187, NM_001127715, NM_213655, …	266	2357	16650	1.30128
GOTERM_BP_FAT	GO:0048699	generation of neurons	31	7.32861	0.0416178	NM_000825, NM_001145454, NM_001024630, NM_213596, AB208828, NM_000222, NM_025114, NM_213655, JF432662, NM_023035, NM_007148, NM_004562, NM_001166696, NM_002345, AK289393, AB072358, NM_000514, NM_001278252, NM_003588, NM_001204404, NM_001149, NM_004469, BC028105, NM_015239, NM_001170406, NM_000216, NM_014247, NM_002834, NM_001001890, NM_003317, NM_001258299, NM_018984	266	1357	16650	1.42993
GOTERM_BP_FAT	GO:0051129	negative regulation of cellular component organization	17	4.01891	0.0418519	NM_004850, NM_001184898, NM_020821, NM_001145454, NM_001278252, NM_015873, NM_013238, NM_021979, NM_182625, BC028105, JF432662, NM_014247, NM_004562, NM_001029860, NM_007199, NM_020128, NM_003317	266	624	16650	1.70528
GOTERM_BP_FAT	GO:0000226	microtubule cytoskeleton organization	13	3.07329	0.0419438	NM_182628, NM_004850, NM_001145454, XM_005258358, NM_006346, NM_015089, NM_014675, NM_145038, NM_020128, NM_020066, NM_025176, XM_006722554, NM_001170406, NM_182625	266	428	16650	1.90122
GOTERM_BP_FAT	GO:0001568	blood vessel development	16	3.78251	0.0423812	NM_000089, NM_004850, NM_000088, NM_002317, NM_022768, NM_007015, NM_004469, AB208828, NM_000379, AY082592, NM_014247, NM_001130415, NM_001001890, NM_203394, NM_003809, NM_003221	266	576	16650	1.73872
GOTERM_BP_FAT	GO:0010556	regulation of macromolecule biosynthetic process	79	18.6761	0.04258	NR_003699, NM_152943, NM_145276, NM_022768, NM_213596, NM_182975, NM_001003795, NM_001282659, NM_001752, NM_000222, NM_025114, NM_002393, NM_001300824, JF432662, NM_003533, NM_024865, NM_001040443, NM_001270497, NM_003151, NM_006386, AL136621, NM_032825, NM_001163287, NM_002345, NM_198484, NM_152787, NM_000514, NM_001007094, NM_003196, NM_145663, AK126057, AK093577, NM_021783, NM_030647, XR_43049…	266	4107	16650	1.20402
GOTERM_BP_FAT	GO:0010468	regulation of gene expression	83	19.6217	0.0426311	NR_003699, NM_152943, NM_145276, NM_022768, NM_213596, NM_182975, NM_001003795, NM_001282659, NM_001752, NM_000222, NM_025114, NM_002393, NM_001300824, JF432662, NM_003533, NM_024865, NM_001040443, NM_001270497, NM_003151, NM_006386, NM_001163287, AL136621, NM_032825, NM_002345, NM_198484, NM_152787, NM_000514, NM_001007094, NM_003196, NM_001204404, AK126057, AK093577, XR_430492, NM_021783, NM_03…	266	4345	16650	1.1957
GOTERM_BP_FAT	GO:1901342	regulation of vasculature development	9	2.12766	0.042645	NM_004850, NM_014247, NM_001001890, NM_007015, NM_004469, NM_000379, NM_000222, NM_003809, AY082592	266	245	16650	2.29937
GOTERM_BP_FAT	GO:0048468	cell development	42	9.92908	0.0429413	NM_002469, NM_000088, NM_000825, NM_004850, NM_001145454, NM_014934, NM_001024630, AB208828, NM_000222, NM_025114, NM_001135187, NM_213655, JF432662, NM_023035, NM_007148, NM_001166696, NM_004562, AB209260, NM_178836, NM_002345, AK289393, AB072358, NM_000514, NM_017508, NM_003588, NM_001278252, NM_001204404, NM_001149, NM_020066, NM_021979, NM_001170406, BC028105, NM_000216, NM_007309, NM_014247,…	266	1968	16650	1.33585
GOTERM_BP_FAT	GO:0008344	adult locomotory behavior	5	1.18203	0.0434143	NM_018002, NM_023035, NM_000514, NM_004562, NM_015239	266	83	16650	3.77072
GOTERM_BP_FAT	GO:0010927	cellular component assembly involved in morphogenesis	10	2.36407	0.0461986	NM_182628, NM_014934, NM_170589, NM_006346, NM_145038, NM_152384, NM_001178000, NM_025114, NM_001199835, NM_001135187	266	294	16650	2.12905
GOTERM_BP_FAT	GO:0046110	xanthine metabolic process	2	0.472813	0.0469946	NM_000379, NM_001159	266	3	16650	41.7293
GOTERM_BP_FAT	GO:0010636	positive regulation of mitochondrial fusion	2	0.472813	0.0469946	NM_004562, NM_178836	266	3	16650	41.7293
GOTERM_BP_FAT	GO:0021533	cell differentiation in hindbrain	3	0.70922	0.0472978	NM_023035, AB208828, NM_015239	266	22	16650	8.53554
GOTERM_BP_FAT	GO:0006144	purine nucleobase metabolic process	3	0.70922	0.0472978	NM_001282786, NM_000379, NM_001159	266	22	16650	8.53554
GOTERM_BP_FAT	GO:0021695	cerebellar cortex development	4	0.945626	0.0474549	NM_023035, NM_002834, AB208828, NM_015239	266	51	16650	4.90933
GOTERM_BP_FAT	GO:0051128	regulation of cellular component organization	48	11.3475	0.0476369	NM_002469, NM_000088, NM_020821, NM_004850, NM_001145454, NM_015873, NM_001282659, NM_000222, NM_182625, NM_014911, NM_005256, JF432662, NM_023035, XM_005246263, NM_012197, NM_003948, NM_004562, NM_006056, NM_020128, AL136621, NM_178836, NM_001080435, AK289393, AB072358, NM_001184898, NM_013329, NM_001136123, NM_000514, NM_032918, NM_003588, NM_001278252, NM_001204404, NM_001149, NM_020066, NM_00…	266	2323	16650	1.29338
GOTERM_BP_FAT	GO:0003006	developmental process involved in reproduction	17	4.01891	0.048698	NM_000825, NM_014934, NM_022768, NM_020066, NM_000222, NM_001135187, NM_021979, NM_007309, NM_170589, XM_005262111, NM_003948, NM_002834, NM_003317, NM_203394, NM_033053, NM_178836, AB209260	266	636	16650	1.67311
