# Supplementary material for: Single-cell trajectory analysis of human homogenous neurons carrying a rare RELN variant
Source: Transl Psychiatry. 2018 Jul 19;8:129. doi: 10.1038/s41398-018-0177-8 (PMC6052151; doi:10.1038/s41398-018-0177-8)
Supplement: Supplementary file 8 — Supplementary Table 5 [file 41398_2018_177_MOESM8_ESM.xlsx]

## Sheet: Sheet1
Supplementary Table 5
Isogenic CON2 < CON2
Category	Term		Count	%	PValue	Genes	List Total	Pop Hits	Pop Total	Fold Enrichment
GOTERM_BP_FAT	GO:0030198	extracellular matrix organization	19	2.90965	0.00147396	NM_017617, NM_002006, NM_001025200, NM_001134434, NM_000660, NM_032330, NM_207191, NM_033131, NM_001202522, NM_007038, NM_003285, NM_000501, NM_001105206, NM_052854, NM_001163771, NM_002569, NM_005854, NM_182905, NM_001002857	407	334	16650	2.32716
GOTERM_BP_FAT	GO:0043062	extracellular structure organization	19	2.90965	0.00150917	NM_017617, NM_002006, NM_001025200, NM_001134434, NM_000660, NM_032330, NM_207191, NM_033131, NM_001202522, NM_007038, NM_003285, NM_000501, NM_001105206, NM_052854, NM_001163771, NM_002569, NM_005854, NM_182905, NM_001002857	407	335	16650	2.32022
GOTERM_BP_FAT	GO:0006928	movement of cell or subcellular component	63	9.64778	0.00299232	NM_144699, NM_017617, NM_001200049, NM_002301, NM_001033083, NM_003282, NM_170610, NM_033131, NM_007011, NM_003285, NM_005310, NM_001105206, NM_001033952, NM_001164741, NM_000579, NM_001077186, NM_001291937, NM_002006, NM_145285, NM_016174, NM_207191, NM_002662, NM_001202522, NM_001265577, NM_002052, NM_182905, NM_003593, NM_052868, NM_182553, NM_001134774, NM_001017403, NM_003991, NM_138961, AK1…	407	1795	16650	1.43581
GOTERM_BP_FAT	GO:0060326	cell chemotaxis	15	2.29709	0.00352683	NM_002991, NM_014567, NM_017617, NM_002006, NM_003991, NM_002029, NM_002963, NM_001032278, NM_001098213, NM_001265594, NM_001202234, NM_001033952, NM_000579, NM_156039, NM_002994	407	251	16650	2.44477
GOTERM_BP_FAT	GO:0051674	localization of cell	49	7.50383	0.00397478	NM_144699, NM_017617, NM_001017403, NM_001200049, NM_003991, NM_002301, NM_138961, AK124556, NM_001033083, NM_000660, NM_004491, NM_002963, NM_170610, NM_007011, NM_003285, NM_005310, NM_001105206, NM_001202234, NM_004560, NM_001164741, NM_001033952, NM_000579, NM_004327, NM_156039, AK055407, NM_005938, NM_002994, NM_001291937, NM_002991, NM_014567, NM_002006, NM_134268, NM_145285, NM_182965, NM_…	407	1330	16650	1.50718
GOTERM_BP_FAT	GO:0048870	cell motility	49	7.50383	0.00397478	NM_144699, NM_017617, NM_001017403, NM_001200049, NM_003991, NM_002301, NM_138961, AK124556, NM_001033083, NM_000660, NM_004491, NM_002963, NM_170610, NM_007011, NM_003285, NM_005310, NM_001105206, NM_001202234, NM_004560, NM_001164741, NM_001033952, NM_000579, NM_004327, NM_156039, AK055407, NM_005938, NM_002994, NM_001291937, NM_002991, NM_014567, NM_002006, NM_134268, NM_145285, NM_182965, NM_…	407	1330	16650	1.50718
GOTERM_BP_FAT	GO:0022617	extracellular matrix disassembly	8	1.22511	0.0056809	NM_002569, NM_182905, NM_001025200, NM_000660, NM_032330, NM_207191, NM_007038, NM_000501	407	88	16650	3.71901
GOTERM_BP_FAT	GO:0040011	locomotion	54	8.26953	0.00570478	NM_144699, NM_017617, NM_001200049, NM_002301, NM_001033083, NM_170610, NM_033131, NM_007011, NM_003285, NM_005310, NM_001105206, NM_001033952, NM_001164741, NM_000579, NM_001291937, NM_005283, NM_002006, NM_145285, NM_207191, NM_002662, NM_001202522, NM_182905, NM_003593, NM_001017403, NM_003991, NM_138961, AK124556, NM_000660, NM_004491, NM_002963, NM_004560, NM_001202234, NM_001195528, NM_0043…	407	1530	16650	1.44385
GOTERM_BP_FAT	GO:0060322	head development	30	4.59418	0.00573485	NM_017617, AK124556, NM_000660, NM_001300918, NM_015557, NM_004491, NM_033027, NM_021248, NM_001184880, NM_004185, NM_033131, NM_003285, NM_005954, NM_004327, NM_001024809, NM_004209, NM_001024598, NM_014564, NM_001291937, NM_002006, NM_002145, NM_020648, NM_182965, NM_004691, NM_020999, NM_016176, NM_005169, NM_000756, NM_004097, NM_025179	407	720	16650	1.70455
GOTERM_BP_FAT	GO:0000041	transition metal ion transport	9	1.37825	0.00645451	NM_005954, NM_020533, NM_000578, NM_004691, NM_006979, NM_004621, NM_145230, NM_021175, NM_015941	407	113	16650	3.25825
GOTERM_BP_FAT	GO:0071310	cellular response to organic substance	72	11.026	0.00665857	NM_001242758, NM_017617, NM_001060, NM_001033083, NM_173209, NM_001190438, NM_033131, NM_007011, NM_001033952, NM_005954, NM_005854, NM_000579, NM_178568, NM_001024809, NM_001166579, NM_145230, NM_002344, NM_002846, NM_003179, NM_015941, NM_001291937, NM_001135914, NM_005283, NM_002006, NM_152267, NM_206997, NM_198440, AK022481, NM_002052, NM_000756, NM_004936, NM_001098478, NM_004122, NM_0012717…	407	2186	16650	1.34742
GOTERM_BP_FAT	GO:0043114	regulation of vascular permeability	5	0.765697	0.00730045	NM_005854, NM_004327, NM_000660, NM_004491, NM_001098213	407	32	16650	6.39205
GOTERM_BP_FAT	GO:0001570	vasculogenesis	7	1.07198	0.00764656	NM_001291937, NM_002229, NM_017617, NM_003598, NM_005854, NM_000660, NM_006775	407	71	16650	4.03329
GOTERM_BP_FAT	GO:0030216	keratinocyte differentiation	9	1.37825	0.00872959	NM_002016, NM_178842, NM_178348, NM_017617, NM_003593, NM_178353, NM_178351, NM_002963, NM_006945	407	119	16650	3.09396
GOTERM_BP_FAT	GO:0006935	chemotaxis	24	3.67534	0.00905283	NM_014564, NM_002991, NM_005283, NM_017617, NM_014567, NM_002006, NM_003991, NM_002029, NM_000660, NM_004491, NM_002963, NM_001032278, NM_002662, NM_033131, NM_001098213, NM_001265594, NM_003285, NM_001202234, NM_001033952, NM_001195528, NM_000579, NM_156039, NM_002994, NM_025179	407	552	16650	1.77866
GOTERM_BP_FAT	GO:0042330	taxis	24	3.67534	0.00926617	NM_014564, NM_002991, NM_005283, NM_017617, NM_014567, NM_002006, NM_003991, NM_002029, NM_000660, NM_004491, NM_002963, NM_001032278, NM_002662, NM_033131, NM_001098213, NM_001265594, NM_003285, NM_001202234, NM_001033952, NM_001195528, NM_000579, NM_156039, NM_002994, NM_025179	407	553	16650	1.77544
GOTERM_BP_FAT	GO:0006885	regulation of pH	8	1.22511	0.0095534	NM_144699, NM_003991, NM_000342, NM_000578, NM_004691, NM_003040, NM_145230, NM_015941	407	97	16650	3.37395
GOTERM_BP_FAT	GO:0007420	brain development	28	4.2879	0.00981976	NM_017617, AK124556, NM_001300918, NM_015557, NM_004491, NM_021248, NM_001184880, NM_004185, NM_033131, NM_003285, NM_005954, NM_004327, NM_001024809, NM_004209, NM_001024598, NM_014564, NM_001291937, NM_002006, NM_002145, NM_020648, NM_182965, NM_004691, NM_020999, NM_016176, NM_005169, NM_000756, NM_004097, NM_025179	407	684	16650	1.67464
GOTERM_BP_FAT	GO:2000736	regulation of stem cell differentiation	5	0.765697	0.0100398	NM_017617, NM_002052, NM_003598, NM_033131, NM_001300837	407	35	16650	5.84416
GOTERM_BP_FAT	GO:0048863	stem cell differentiation	8	1.22511	0.0100793	NM_017617, NM_002052, NM_002006, NM_001300918, NM_002838, NM_005938, NM_033131, NM_001300837	407	98	16650	3.33952
GOTERM_BP_FAT	GO:0002237	response to molecule of bacterial origin	16	2.45023	0.0109947	NM_017617, NM_001060, NM_003991, NM_000660, NM_001805, NM_002963, NM_001145028, NM_002229, NM_001164469, NM_000579, NM_001024809, NM_004327, NM_000578, NM_021175, NM_002994, NM_003921	407	316	16650	2.07135
GOTERM_BP_FAT	GO:0051271	negative regulation of cellular component movement	14	2.14395	0.011328	NM_017617, NM_002006, NM_134268, NM_001033083, AK124556, NM_000660, NM_207191, NM_001032278, NM_033131, NM_007011, NM_001164741, NM_004327, NM_016192, NM_182553	407	259	16650	2.2113
GOTERM_BP_FAT	GO:0018149	peptide cross-linking	6	0.918836	0.0116007	NM_178348, NM_178353, NM_001134434, NM_178351, NM_198994, NM_006945	407	56	16650	4.38312
GOTERM_BP_FAT	GO:0007035	vacuolar acidification	4	0.612557	0.0120544	NM_000578, NM_004691, NM_145230, NM_015941	407	20	16650	8.18182
GOTERM_BP_FAT	GO:0030097	hemopoiesis	29	4.44104	0.0143992	NM_003332, NM_017617, NM_000660, NM_032494, NM_001805, NM_004185, NM_152739, NM_033131, NM_002229, NM_001033952, NM_001024809, NM_156039, NM_001033667, NM_001002857, NM_001135914, NM_003037, NM_145285, NM_020648, NM_001207026, BC130558, NM_001783, NM_001300837, NM_004936, AK127052, NM_003593, NM_001145873, NM_000733, NM_002838, NM_006521	407	739	16650	1.60536
GOTERM_BP_FAT	GO:0035092	sperm chromatin condensation	3	0.459418	0.0150679	NM_003176, NM_015557, NM_170610	407	8	16650	15.3409
GOTERM_BP_FAT	GO:2000644	regulation of receptor catabolic process	3	0.459418	0.0150679	NM_002569, NM_021175, NM_001002857	407	8	16650	15.3409
GOTERM_BP_FAT	GO:0010764	negative regulation of fibroblast migration	3	0.459418	0.0150679	NM_001164741, NM_002006, NM_134268	407	8	16650	15.3409
GOTERM_BP_FAT	GO:0051241	negative regulation of multicellular organismal process	37	5.66616	0.0158493	NM_017617, NM_003991, NM_001033083, AK124556, NM_000660, NM_032494, NM_173728, NM_001300918, NM_033131, NM_152739, NM_003285, NM_001033952, NM_001164741, NM_005954, NM_002569, NM_000578, NM_004327, NM_001024809, AK090476, NM_080606, NM_021175, NM_005938, NM_001002857, NM_002006, NM_003037, NM_134268, NM_020648, BC130558, NM_004621, NM_014272, NM_030926, NM_001024736, NM_000756, XM_006716292, NM_0…	407	1017	16650	1.48833
GOTERM_BP_FAT	GO:0055025	positive regulation of cardiac muscle tissue development	5	0.765697	0.015938	NM_017617, NM_002006, NM_000660, NM_021175, NM_033131	407	40	16650	5.11364
GOTERM_BP_FAT	GO:0055082	cellular chemical homeostasis	28	4.2879	0.0160438	NM_144699, NM_003991, NM_001060, NM_000342, NM_020533, NM_000660, NM_006979, NM_005954, NM_001033952, NM_000579, NM_000578, NM_145230, NM_021175, NM_015941, NM_002846, NM_005283, NM_002006, NM_004691, NM_002029, NM_012318, NM_004621, XM_006716292, NM_000756, NM_002052, NM_001650, NM_002838, NM_015023, NM_003040	407	713	16650	1.60653
GOTERM_BP_FAT	GO:0030336	negative regulation of cell migration	12	1.83767	0.0161088	NM_001164741, NM_017617, NM_002006, NM_134268, NM_001033083, NM_004327, AK124556, NM_000660, NM_016192, NM_207191, NM_001032278, NM_007011	407	214	16650	2.29397
GOTERM_BP_FAT	GO:0006826	iron ion transport	6	0.918836	0.0163788	NM_020533, NM_000578, NM_004691, NM_145230, NM_021175, NM_015941	407	61	16650	4.02385
GOTERM_BP_FAT	GO:0032496	response to lipopolysaccharide	15	2.29709	0.0165563	NM_002229, NM_017617, NM_003991, NM_001060, NM_000579, NM_001164469, NM_000578, NM_004327, NM_001024809, NM_000660, NM_001805, NM_002963, NM_002994, NM_021175, NM_001145028	407	302	16650	2.03191
GOTERM_BP_FAT	GO:0048588	developmental cell growth	11	1.68453	0.0171617	NM_005954, NM_001164741, NM_002052, NM_001195528, NM_213589, NM_021175, NM_033131, NM_004097, NM_003285, NM_001202522, NM_025179	407	188	16650	2.39362
GOTERM_BP_FAT	GO:0032963	collagen metabolic process	8	1.22511	0.0181377	NM_052854, NM_001163771, NM_133457, NM_002569, NM_134268, NM_000660, NM_001909, NM_207191	407	110	16650	2.97521
GOTERM_BP_FAT	GO:0032801	receptor catabolic process	4	0.612557	0.0199229	NM_002569, NM_000660, NM_021175, NM_001002857	407	24	16650	6.81818
GOTERM_BP_FAT	GO:0032729	positive regulation of interferon-gamma production	6	0.918836	0.021029	NM_001242758, NM_001024736, NM_003037, NM_001164469, NM_000578, NM_000733	407	65	16650	3.77622
GOTERM_BP_FAT	GO:0048167	regulation of synaptic plasticity	9	1.37825	0.0215056	NM_001291937, NM_000756, NM_015075, NM_001024809, NM_001207020, NM_001098482, NM_001098213, NM_003285, NM_003179	407	140	16650	2.62987
GOTERM_BP_FAT	GO:2000026	regulation of multicellular organismal development	56	8.5758	0.0221892	NM_017617, NM_001060, NM_001033083, NM_032494, NM_033131, NM_152739, NM_003285, NM_001105206, NM_001033952, NM_005954, NM_001164741, NM_005854, NM_001024809, NM_002344, NM_001098482, NM_001024598, NM_001291937, NM_022131, NM_002006, BC130558, NM_001788, NM_004621, NM_001143804, NM_030926, NM_001024736, NM_002052, NM_003593, NM_004122, NM_004097, NM_003332, NM_003991, AK124556, NM_000660, NM_17372…	407	1721	16650	1.33115
GOTERM_BP_FAT	GO:0035767	endothelial cell chemotaxis	4	0.612557	0.0222393	NM_001202234, NM_017617, NM_002006, NM_001265594	407	25	16650	6.54545
GOTERM_BP_FAT	GO:1905209	positive regulation of cardiocyte differentiation	4	0.612557	0.0222393	NM_002052, NM_000660, NM_021175, NM_033131	407	25	16650	6.54545
GOTERM_BP_FAT	GO:1990138	neuron projection extension	9	1.37825	0.0223335	NM_005954, NM_001164741, NM_001195528, NM_213589, NM_033131, NM_004097, NM_003285, NM_001202522, NM_025179	407	141	16650	2.61122
GOTERM_BP_FAT	GO:0051270	regulation of cellular component movement	30	4.59418	0.0223779	NM_017617, NM_001017403, AK124556, NM_001033083, NM_000660, NM_002963, NM_033131, NM_007011, NM_005310, NM_001105206, NM_004560, NM_001164741, NM_004327, NM_002994, NM_005938, NM_002991, NM_014567, NM_002006, NM_134268, NM_182965, NM_001134434, NM_207191, NM_016428, NM_001032278, NM_002052, NM_182905, NM_016192, NM_002838, NM_182553, NM_025179	407	802	16650	1.53027
GOTERM_BP_FAT	GO:0044259	multicellular organismal macromolecule metabolic process	8	1.22511	0.022554	NM_052854, NM_001163771, NM_133457, NM_002569, NM_134268, NM_000660, NM_001909, NM_207191	407	115	16650	2.84585
GOTERM_BP_FAT	GO:0030641	regulation of cellular pH	7	1.07198	0.0226895	NM_144699, NM_000342, NM_000578, NM_004691, NM_003040, NM_145230, NM_015941	407	90	16650	3.18182
GOTERM_BP_FAT	GO:0016477	cell migration	41	6.27871	0.0228377	NM_017617, NM_001017403, NM_003991, NM_138961, NM_001033083, AK124556, NM_000660, NM_004491, NM_002963, NM_170610, NM_007011, NM_003285, NM_005310, NM_004560, NM_001202234, NM_001033952, NM_001164741, NM_000579, NM_004327, NM_156039, NM_005938, NM_002994, NM_001291937, NM_002991, NM_014567, NM_002006, NM_145285, NM_134268, NM_182965, NM_002029, NM_207191, NM_001032278, NM_001098213, NM_005892, NM…	407	1184	16650	1.41662
GOTERM_BP_FAT	GO:2000146	negative regulation of cell motility	12	1.83767	0.0236171	NM_001164741, NM_017617, NM_002006, NM_134268, NM_001033083, NM_004327, AK124556, NM_000660, NM_016192, NM_207191, NM_001032278, NM_007011	407	227	16650	2.1626
GOTERM_BP_FAT	GO:0045595	regulation of cell differentiation	51	7.81011	0.0237778	NM_017617, NM_001033083, NM_032494, NM_152739, NM_033131, NM_003285, NM_001033952, NM_005954, NM_001164741, NM_006191, NM_005854, NM_001024809, NM_002344, NM_001080432, NM_001098482, NM_001024598, NM_001291937, NM_002006, BC130558, NM_004621, AK308768, NM_001300837, NM_030926, NM_001024736, NM_002052, NM_003593, NM_004097, NM_003332, NM_003991, NM_003598, NM_001169107, AK124556, NM_000660, NM_001…	407	1544	16650	1.35127
GOTERM_BP_FAT	GO:0048871	multicellular organismal homeostasis	15	2.29709	0.0238327	NM_021202, NM_002016, NM_003991, NM_001033083, NM_001033952, NM_001163771, NM_001650, NM_018406, NM_000578, NM_024830, NM_002457, NM_021175, NM_001080432, NM_001098482, NM_003322	407	317	16650	1.93576
GOTERM_BP_FAT	GO:0007423	sensory organ development	21	3.21593	0.024147	NM_014564, NM_001291937, NM_001012506, NM_017617, NM_020648, NM_004700, NM_000660, NM_173728, NM_004491, NM_004185, NM_033131, NM_001202522, NM_006439, NM_004560, NM_005376, NM_001024809, NM_004327, NM_024830, NM_014045, NM_080606, NM_003322	407	507	16650	1.69446
GOTERM_BP_FAT	GO:0030003	cellular cation homeostasis	23	3.52221	0.0244783	NM_144699, NM_005283, NM_002006, NM_001060, NM_003991, NM_000342, NM_004691, NM_020533, NM_002029, NM_000660, NM_006979, NM_012318, NM_004621, NM_005954, NM_001033952, XM_006716292, NM_000579, NM_000578, NM_002838, NM_003040, NM_145230, NM_021175, NM_015941	407	573	16650	1.64208
GOTERM_BP_FAT	GO:0007340	acrosome reaction	4	0.612557	0.024696	AK293395, NM_005425, NM_205848, NM_007011	407	26	16650	6.29371
GOTERM_BP_FAT	GO:0040013	negative regulation of locomotion	13	1.99081	0.0247792	NM_017617, NM_002006, NM_134268, NM_001033083, AK124556, NM_000660, NM_207191, NM_001032278, NM_033131, NM_007011, NM_001164741, NM_004327, NM_016192	407	258	16650	2.06131
GOTERM_BP_FAT	GO:0006952	defense response	50	7.65697	0.0258462	NM_001242758, NM_003332, NM_003853, NM_017617, NM_001144904, NM_001060, NM_003991, NM_174892, NM_000660, NM_001805, NM_002963, NM_170610, NM_007038, NM_006136, NR_040662, NM_001033952, NM_022555, NM_006437, NM_000579, NM_004327, NM_000578, NM_156039, NM_145343, NM_004829, NM_006814, NM_001033667, NM_002994, NM_021175, NM_003921, NM_015941, NM_024518, NM_002991, NM_005283, NM_003037, NM_001037500,…	407	1518	16650	1.34747
GOTERM_BP_FAT	GO:0048534	hematopoietic or lymphoid organ development	29	4.44104	0.0260674	NM_003332, NM_017617, NM_000660, NM_032494, NM_001805, NM_004185, NM_152739, NM_033131, NM_002229, NM_001033952, NM_001024809, NM_156039, NM_001033667, NM_001002857, NM_001135914, NM_003037, NM_145285, NM_020648, NM_001207026, BC130558, NM_001783, NM_001300837, NM_004936, AK127052, NM_003593, NM_001145873, NM_000733, NM_002838, NM_006521	407	778	16650	1.52489
GOTERM_BP_FAT	GO:0010033	response to organic substance	85	13.0168	0.0265874	NM_001242758, NM_017617, NM_001060, NM_001297576, NM_001033083, NM_173209, NM_001190438, NM_033131, NM_007011, NM_005954, NM_001033952, NM_005303, NM_005854, NM_000749, NM_178568, NM_000579, NM_001024809, NM_000578, NM_001166579, NM_145230, NM_002344, NM_003921, NM_002846, NM_003179, NM_015941, NM_001291937, NM_001135914, NM_005283, NM_002006, NM_152267, NM_206997, NM_198440, NM_016176, AK022481,…	407	2822	16650	1.2322
GOTERM_BP_FAT	GO:0051145	smooth muscle cell differentiation	5	0.765697	0.0272586	NM_017617, NM_003991, NM_005854, NM_000660, NM_005938	407	47	16650	4.35203
GOTERM_BP_FAT	GO:0034311	diol metabolic process	3	0.459418	0.028204	NM_206918, NM_182965, NM_004863	407	11	16650	11.157
GOTERM_BP_FAT	GO:0046548	retinal rod cell development	3	0.459418	0.028204	NM_001291937, NM_001012506, NM_080606	407	11	16650	11.157
GOTERM_BP_FAT	GO:0090066	regulation of anatomical structure size	20	3.06279	0.0287959	NM_002991, NM_001060, NM_003991, NM_001169107, NM_004491, NM_033131, NM_001098213, NM_003285, NM_000501, NM_006136, BC000189, NM_005954, NM_001033952, NM_001164741, XM_006716292, NM_001650, NM_182905, NM_015023, NM_025179, NM_001130448	407	484	16650	1.69046
GOTERM_BP_FAT	GO:0060560	developmental growth involved in morphogenesis	11	1.68453	0.0288942	NM_005954, NM_001164741, NM_017617, NM_001195528, NM_000660, NM_213589, NM_033131, NM_004097, NM_003285, NM_001202522, NM_025179	407	205	16650	2.19512
GOTERM_BP_FAT	GO:0030334	regulation of cell migration	26	3.98162	0.02945	NM_017617, NM_001017403, AK124556, NM_001033083, NM_000660, NM_002963, NM_007011, NM_005310, NM_001105206, NM_004560, NM_001164741, NM_004327, NM_002994, NM_005938, NM_002991, NM_014567, NM_002006, NM_134268, NM_182965, NM_207191, NM_016428, NM_001032278, NM_182905, NM_016192, NM_002838, NM_025179	407	685	16650	1.55275
GOTERM_BP_FAT	GO:0009913	epidermal cell differentiation	10	1.53139	0.0307208	NM_002016, NM_178842, NM_178348, NM_017617, NM_005376, NM_003593, NM_178353, NM_178351, NM_002963, NM_006945	407	178	16650	2.29826
GOTERM_BP_FAT	GO:0050803	regulation of synapse structure or activity	12	1.83767	0.0312208	NM_022131, NM_001291937, NM_000756, NM_015075, NM_001024809, NM_004122, NM_173728, NM_001207020, NM_001098482, NM_001098213, NM_003285, NM_003179	407	237	16650	2.07135
GOTERM_BP_FAT	GO:0032649	regulation of interferon-gamma production	7	1.07198	0.0313177	NM_001242758, NM_001024736, NM_003037, NM_001164469, NM_000578, NM_001024809, NM_000733	407	97	16650	2.9522
GOTERM_BP_FAT	GO:0006873	cellular ion homeostasis	23	3.52221	0.0315416	NM_144699, NM_005283, NM_002006, NM_001060, NM_003991, NM_000342, NM_004691, NM_020533, NM_002029, NM_000660, NM_006979, NM_012318, NM_004621, NM_005954, NM_001033952, XM_006716292, NM_000579, NM_000578, NM_002838, NM_003040, NM_145230, NM_021175, NM_015941	407	588	16650	1.60019
GOTERM_BP_FAT	GO:0030900	forebrain development	16	2.45023	0.0315756	NM_014564, NM_001291937, NM_017617, NM_002006, NM_020648, NM_020999, AK124556, NM_001300918, NM_015557, NM_004491, NM_004185, NM_033131, NM_003285, NM_000756, NM_001024809, NM_004097	407	361	16650	1.81315
GOTERM_BP_FAT	GO:0010761	fibroblast migration	4	0.612557	0.0329056	NM_001164741, NM_002006, NM_134268, NM_000660	407	29	16650	5.64263
GOTERM_BP_FAT	GO:0010762	regulation of fibroblast migration	4	0.612557	0.0329056	NM_001164741, NM_002006, NM_134268, NM_000660	407	29	16650	5.64263
GOTERM_BP_FAT	GO:0002011	morphogenesis of an epithelial sheet	5	0.765697	0.0332683	NM_017617, NM_002145, NM_016192, NM_004491, NM_001202522	407	50	16650	4.09091
GOTERM_BP_FAT	GO:0061469	regulation of type B pancreatic cell proliferation	3	0.459418	0.0333073	NM_001202234, NM_033131, NM_002846	407	12	16650	10.2273
GOTERM_BP_FAT	GO:0040012	regulation of locomotion	28	4.2879	0.0367565	NM_017617, NM_001017403, AK124556, NM_001033083, NM_000660, NM_002963, NM_033131, NM_007011, NM_005310, NM_001105206, NM_004560, NM_001164741, NM_004327, NM_002994, NM_005938, NM_002991, NM_014567, NM_002006, NM_134268, NM_182965, NM_001134434, NM_207191, NM_016428, NM_001032278, NM_182905, NM_016192, NM_002838, NM_025179	407	768	16650	1.49148
GOTERM_BP_FAT	GO:0051960	regulation of nervous system development	28	4.2879	0.0368413	NM_001291937, NM_022131, NM_017617, NM_002006, NM_003991, NM_020999, AK124556, NM_000660, NM_001300918, NM_173728, NM_004491, NM_004621, NM_033131, NM_003285, NM_030926, BC000189, NM_005886, NM_005954, NM_001164741, NM_001195528, NM_005376, NM_001024809, NM_004122, NM_002344, NM_001098482, NM_004097, NM_025179, NM_001024598	407	769	16650	1.48954
GOTERM_BP_FAT	GO:0001776	leukocyte homeostasis	6	0.918836	0.0379747	NM_145285, NM_177551, NM_003593, NM_000660, NM_032494, NM_003921	407	76	16650	3.22967
GOTERM_BP_FAT	GO:2000145	regulation of cell motility	27	4.13476	0.0387138	NM_017617, NM_001017403, AK124556, NM_001033083, NM_000660, NM_002963, NM_007011, NM_005310, NM_001105206, NM_004560, NM_001164741, NM_004327, NM_002994, NM_005938, NM_002991, NM_014567, NM_002006, NM_134268, NM_182965, NM_001134434, NM_207191, NM_016428, NM_001032278, NM_182905, NM_016192, NM_002838, NM_025179	407	736	16650	1.50074
GOTERM_BP_FAT	GO:0046519	sphingoid metabolic process	3	0.459418	0.0387394	NM_206918, NM_182965, NM_004863	407	13	16650	9.44056
GOTERM_BP_FAT	GO:0010769	regulation of cell morphogenesis involved in differentiation	15	2.29709	0.0389446	NM_001291937, NM_017617, NM_001169107, NM_020999, NM_001033083, NM_000660, NM_004491, NM_004621, NM_033131, NM_003285, BC000189, NM_005954, NM_001164741, NM_001195528, NM_025179	407	339	16650	1.81014
GOTERM_BP_FAT	GO:0030513	positive regulation of BMP signaling pathway	4	0.612557	0.0390705	NM_001135914, NM_017617, NM_002052, NM_020648	407	31	16650	5.27859
GOTERM_BP_FAT	GO:0070887	cellular response to chemical stimulus	79	12.098	0.0400804	NM_001242758, NM_017617, NM_001060, NM_001033083, NM_173209, NM_001190438, NM_033131, NM_007011, NM_005954, NM_001033952, NM_005854, NM_000579, NM_178568, NM_001024809, NM_001166579, NM_145230, NM_002344, NM_002846, NM_003179, NM_015941, NM_001291937, NM_001135914, NM_005283, NM_002006, NM_152267, NM_206997, NM_198440, AK022481, NM_004621, NM_002052, NM_000756, NM_004936, NM_001098478, NM_004122,…	407	2648	16650	1.22048
GOTERM_BP_FAT	GO:0032609	interferon-gamma production	7	1.07198	0.0402223	NM_001242758, NM_001024736, NM_003037, NM_001164469, NM_000578, NM_001024809, NM_000733	407	103	16650	2.78023
GOTERM_BP_FAT	GO:0023056	positive regulation of signaling	50	7.65697	0.0402426	NM_017617, NM_001297576, NM_015557, NM_033131, NM_005310, NM_003285, NM_005954, NM_001164741, NM_005303, NM_021732, NM_001098482, NM_003921, NM_001291937, NM_022131, NM_001135914, NM_002006, NM_177551, NM_014308, AK022481, NM_030926, NM_000756, NM_002052, NM_004936, NM_004122, NM_031945, NM_032435, NM_001017403, NM_005456, NM_000660, NM_002963, NM_004185, NM_018126, NM_004560, NM_015075, NM_00681…	407	1563	16650	1.30867
GOTERM_BP_FAT	GO:0015991	ATP hydrolysis coupled proton transport	4	0.612557	0.042357	NM_144699, NM_004691, NM_145230, NM_015941	407	32	16650	5.11364
GOTERM_BP_FAT	GO:0015988	energy coupled proton transmembrane transport, against electrochemical gradient	4	0.612557	0.042357	NM_144699, NM_004691, NM_145230, NM_015941	407	32	16650	5.11364
GOTERM_BP_FAT	GO:0003018	vascular process in circulatory system	9	1.37825	0.0425782	NM_001033952, XM_006716292, NM_003991, NM_005854, NM_001060, NM_004327, NM_000660, NM_004491, NM_001098213	407	160	16650	2.30114
GOTERM_BP_FAT	GO:0050900	leukocyte migration	16	2.45023	0.0425941	NM_002991, NM_003991, NM_145285, NM_138961, NM_000660, NM_002029, NM_002963, NM_001032278, NM_170610, NM_001098213, NM_005310, NM_001033952, NM_000579, NM_004327, NM_156039, NM_002994	407	376	16650	1.74081
GOTERM_BP_FAT	GO:0055080	cation homeostasis	24	3.67534	0.0433572	NM_144699, NM_005283, NM_002006, NM_001060, NM_003991, NM_000342, NM_144579, NM_004691, NM_020533, NM_002029, NM_000660, NM_006979, NM_012318, NM_004621, NM_005954, NM_001033952, XM_006716292, NM_000579, NM_000578, NM_002838, NM_003040, NM_145230, NM_021175, NM_015941	407	643	16650	1.52693
GOTERM_BP_FAT	GO:0060284	regulation of cell development	30	4.59418	0.0436835	NM_003332, NM_017617, NM_003991, NM_001169107, NM_001033083, AK124556, NM_000660, NM_001300918, NM_004491, NM_033131, NM_003285, BC000189, NM_001164741, NM_005954, NM_001195528, NM_001024809, NM_002344, NM_080606, NM_021175, NM_001098482, NM_001024598, NM_001291937, NM_002006, NM_020999, NM_004621, NM_030926, NM_005886, NM_005376, NM_004097, NM_025179	407	851	16650	1.44215
GOTERM_BP_FAT	GO:0021915	neural tube development	9	1.37825	0.0438971	NM_017617, NM_003598, NM_001024809, NM_000660, NM_004491, NM_033131, NM_003921, NM_025179, NM_001024598	407	161	16650	2.28684
GOTERM_BP_FAT	GO:0044236	multicellular organism metabolic process	8	1.22511	0.0444684	NM_052854, NM_001163771, NM_133457, NM_002569, NM_134268, NM_000660, NM_001909, NM_207191	407	133	16650	2.4607
GOTERM_BP_FAT	GO:0009886	post-embryonic morphogenesis	3	0.459418	0.0444812	NM_001012506, NM_145285, NM_080606	407	14	16650	8.76623
GOTERM_BP_FAT	GO:0048675	axon extension	7	1.07198	0.0452187	NM_005954, NM_001164741, NM_001195528, NM_213589, NM_033131, NM_003285, NM_025179	407	106	16650	2.70154
GOTERM_BP_FAT	GO:0009617	response to bacterium	21	3.21593	0.0455152	NM_001242758, NM_017617, NM_001060, NM_003991, NM_001037500, NM_000660, NM_006249, NM_001805, NM_002963, NM_001145028, NM_007038, NM_002229, NM_001033952, NM_001164469, NM_000579, NM_001024809, NM_004327, NM_000578, NM_002994, NM_021175, NM_003921	407	544	16650	1.57921
GOTERM_BP_FAT	GO:0042462	eye photoreceptor cell development	4	0.612557	0.0457777	NM_001291937, NM_001012506, NM_080606, NM_003322	407	33	16650	4.95868
GOTERM_BP_FAT	GO:0002520	immune system development	29	4.44104	0.0467035	NM_003332, NM_017617, NM_000660, NM_032494, NM_001805, NM_004185, NM_152739, NM_033131, NM_002229, NM_001033952, NM_001024809, NM_156039, NM_001033667, NM_001002857, NM_001135914, NM_003037, NM_145285, NM_020648, NM_001207026, BC130558, NM_001783, NM_001300837, NM_004936, AK127052, NM_003593, NM_001145873, NM_000733, NM_002838, NM_006521	407	821	16650	1.44502
GOTERM_BP_FAT	GO:0006940	regulation of smooth muscle contraction	5	0.765697	0.04743	NM_001033952, XM_006716292, NM_001060, NM_182965, NM_004122	407	56	16650	3.6526
GOTERM_BP_FAT	GO:0048589	developmental growth	22	3.36907	0.0476967	NM_017617, NM_002006, NM_000660, NM_001300918, NM_207191, NM_033131, NM_001202522, NM_003285, BC000189, NM_005954, NM_001164741, XM_006716292, NM_002052, NM_001195528, NM_001024809, NM_004122, NM_015023, NM_213589, NM_021175, NM_001080432, NM_004097, NM_025179	407	583	16650	1.54374
GOTERM_BP_FAT	GO:0042660	positive regulation of cell fate specification	2	0.306279	0.0481756	NM_002006, NM_033131	407	2	16650	40.9091
GOTERM_BP_FAT	GO:0001983	baroreceptor response to increased systemic arterial blood pressure	2	0.306279	0.0481756	NM_001033952, XM_006716292	407	2	16650	40.9091
GOTERM_BP_FAT	GO:0032804	negative regulation of low-density lipoprotein particle receptor catabolic process	2	0.306279	0.0481756	NM_002569, NM_001002857	407	2	16650	40.9091
GOTERM_BP_FAT	GO:0055073	cadmium ion homeostasis	2	0.306279	0.0481756	NM_005954, NM_000578	407	2	16650	40.9091
GOTERM_BP_FAT	GO:0003156	regulation of organ formation	4	0.612557	0.0493307	NM_017617, NM_002006, NM_004185, NM_033131	407	34	16650	4.81283
